# Supplementary material for: Analysis of Nearly One Thousand Mammalian Mirtrons Reveals Novel Features of Dicer Substrates
Source: PLoS Comput Biol. 2015 Sep 1;11(9):e1004441. doi: 10.1371/journal.pcbi.1004441 (PMC4556696; doi:10.1371/journal.pcbi.1004441)
Supplement: S2 Table — (XLS) [file pcbi.1004441.s010.xls]

## Sheet: Human
Locus	hairpin_coordinates	strand	Type	hairpin_len	X5p_arm	X3p_arm	intron_uid	intron_len	gene_symbol	ucsc	refseq	nreads_tot	nreads_5p	nreads_3p	nreads_ago.ip	mature.nreads	star.nreads
hsa-mir-1224	chr3:183959192-183959277	+	mirtron	85	GTGAGGACTCGGGAGGTGGAGGGT	CCCCACCTCCTCTCTCCTCAG	uc011bra.2_intron_17	85	VWA5B2	uc011bra.2	NM_138345	21429	21122	307	2024	21122	307
hsa-mir-1226	chr3:47891044-47891119	+	mirtron	75	GTGAGGGCATGCAGGCCTGGATGGGG	TCACCAGCCCTGTGTTCCCTAG	uc003cru.3_intron_19	75	DHX30	uc003cru.3	NM_138615	6361	1347	5014	2672	5014	1347
hsa-mir-1227	chr19:2234060-2234148	-	mirtron	88	GTGGGGCCAGGCGGTGG	CGTGCCACCCTTTTCCCCAG	uc002lvf.1_intron_1	88	PLEKHJ1	uc002lvf.1	NM_018049	705	64	641	72	641	64
hsa-mir-1228	chr12:57588286-57588359	+	mirtron	73	GTGGGCGGGGGCAGGTGTGTG	TCACACCTGCCTCGCCCCCCA	uc001snd.3_intron_48	73	LRP1	uc001snd.3	NM_002332	962	564	398	407	564	398
hsa-mir-1229	chr5:179225277-179225346	-	mirtron	69	GTGGGTAGGGTTTGGGGGAGAGCG	CTCTCACCACTGCCCTCCCACAG	uc003mks.3_intron_1	69	MGAT4B	uc003mks.3	NM_014275	1167	433	734	380	734	433
hsa-mir-1233-1	chr15:34674269-34674347	-	mirtron	78	AGTGGGAGGCCAGGGCACGGCA	TGAGCCCTGTCCTCCCGCAG	uc001zii.3_intron_2	82	GOLGA8A	uc001zii.3	NM_181077	303	43	260	67	260	43
hsa-mir-1234	chr8:145625475-145625542	-	5p-tailed mirtron	67	GGGGGGGGGGGGGGGGGGCCG	TCGGCCTGACCACCCACCCCACA	uc003zcj.3_intron_28	84	CPSF1	uc003zcj.3	NM_013291	425	345	80	17	345	80
hsa-mir-1236	chr6:31924615-31924717	-	mirtron	102	TGAGTGACAGGGGAAATGGGGA	TCTTCCCCTTGTCTCTCCAG	uc003nyk.3_intron_7	102	RDBP	uc003nyk.3	NM_002904	400	327	73	154	327	73
hsa-mir-1237	chr11:64136122-64136175	+	5p-tailed mirtron	53	CGGGGGCGGGGCCGAAGCGCG	TCCTTCTGCTCCGTCCCCCAG	uc001oae.3_intron_10	102	RPS6KA4	uc001oae.3	NM_003942	545	31	514	90	514	31
hsa-mir-1292	chr20:2633424-2633487	+	5p-tailed mirtron	63	TGGGAACGGGTTCCGGCAGACGCTG	TCGCGCCCCGGCTCCCGTTC	uc002wgh.3_intron_0	178	NOP56	uc002wgh.3	NM_006392	17993	17943	50	4695	17943	50
hsa-mir-1909	chr19:1816167-1816223	-	3p-tailed mirtron	56	GTGAGTGCCGGTGCCTGCCCTG	CGCAGGGGCCGGGTGCTCACCG	uc002lua.4_intron_0	70	REXO1	uc002lua.4	NM_020695	208	57	151	8	151	57
hsa-mir-1976	chr1:26881029-26881086	+	5p-tailed mirtron	57	GTGGCAGCAAGGAAGGCAGGGGTCC	CCTCCTGCCCTCCTTGCTGTAG	uc001bms.1_intron_6	344	RPS6KA1	uc001bms.1	NM_001006665	2505	143	2362	389	2362	143
hsa-mir-3064	chr17:62496891-62496955	-	5p-tailed mirtron	64	TCTGGCTGTTGTGGTGTGCAA	TTTGCCACACTGCAACACCTTA	uc002jek.2_intron_1	1236	DDX5	uc002jek.2	NM_004396	2840	2536	304	382	2536	304
hsa-mir-3605	chr1:33798005-33798074	-	5p-tailed mirtron	69	GATGAGGATGGATAGCAAGGAAG	CCTCCGTGTTACCTGTCCTCT	uc001bxg.1_intron_4	1685	PHC2	uc001bxg.1	NM_198040	12394	10429	1965	1293	10429	1965
hsa-mir-3606	chr2:189860370-189860417	+	5p-tailed mirtron	47	TTAGTGAAGGCTATTTTAATTT	AAAATTTCTTTCACTACTTAG	uc002uqj.1_intron_20	592	COL3A1	uc002uqj.1	NM_000090	622	597	25	0	597	25
hsa-mir-3620	chr1:228284985-228285042	+	5p-tailed mirtron	57	GTGGGCTGGGCTGGGCTGGGCC	TCACCCTGCATCCCGCACCCAG	uc001hrr.3_intron_1	79	ARF1	uc001hrr.3	NM_001024226	7129	6268	861	143	6268	861
hsa-mir-3940	chr19:6416445-6416500	-	3p-tailed mirtron	55	GTGGGTTGGGGCGGGCTCTG	CAGCCCGGATCCCAGCCCACT	uc002mer.4_intron_5	82	KHSRP	uc002mer.4	NM_003685	1961	965	1011	827	1011	965
hsa-mir-4632	chr1:12251769-12251830	+	5p-tailed mirtron	61	GAGGGCAGCGTGGGTGTGGCGGA	TGCCGCCCTCTCGCTGCTCTAG	uc001att.3_intron_2	688	TNFRSF1B	uc001att.3	NM_001066	120	11	109	5	109	11
hsa-mir-4639	chr6:16141786-16141855	+	5p-tailed mirtron	69	TTGCTAAGTAGGCTGAGATTGA	ACTCTCACCTTGCTTTGCAG	uc003nbq.3_intron_1	10877	MYLIP	uc003nbq.3	NM_013262	411	325	86	29	325	86
hsa-mir-4640	chr6:30858667-30858749	+	5p-tailed mirtron	82	TGGGCCAGGGAGCAGCTGGTGGG	CACCCCCTGTTTCCTGGCCCAC	uc003nrv.3_intron_2	1542	DDR1	uc003nrv.3	NM_013994	549	374	175	34	374	175
hsa-mir-4646	chr6:31668805-31668869	-	5p-tailed mirtron	64	AACTGGGAAGAGGAGCTGAGGGA	TTGTCCCTCTCCCTTCCCAG	uc003nvy.2_intron_16	245	ABHD16A	uc003nvy.2	NM_021160	410	256	154	74	256	154
hsa-mir-4649	chr7:44150449-44150511	+	5p-tailed mirtron	62	TGGGCGAGGGGTGGGCTCTCAGAG	CTGAGGCCTGCCTCTCCCCAG	uc003tkb.3_intron_11	103	AEBP1	uc003tkb.3	NM_001129	557	330	227	119	330	227
hsa-mir-4667	chr9:35608092-35608156	+	5p-tailed mirtron	64	ACTGGGGAGCAGAAGGAGAACC	TCCCTCCTTCTGTCCCCACAG	uc003zxa.3_intron_6	148	TESK1	uc003zxa.3	NM_006285	846	754	92	21	754	92
hsa-mir-4673	chr9:139414017-139414077	-	5p-tailed mirtron	60	TCCAGGCAGGAGCCGGACTGGA	CCCGGCCCCTCTTGCGGCAG	uc004chz.3_intron_29	3284	NOTCH1	uc004chz.3	NM_017617	56	51	5	0	51	5
hsa-mir-4685	chr10:100191048-100191114	-	5p-tailed mirtron	66	CCCAGGGCTTGGAGTGGGGCAAGG	TCTCCCTTCCTGCCCTGGCT	uc021pwv.1_intron_13	2691	HPS1	uc021pwv.1	NM_000195	563	32	531	28	531	32
hsa-mir-4688	chr11:46398005-46398073	+	5p-tailed mirtron	68	TAGGGGCAGCAGAGGACCTGGG	CTGATCCTCAGCTGCCCTCTCT	uc001ncn.1_intron_23	126	DGKZ	uc001ncn.1	NM_001105540	778	755	23	71	755	23
hsa-mir-4690	chr11:65403778-65403839	+	3p-tailed mirtron	61	AGGCGAGGCTGGGCTGAAC	GCAGCCCAGCTGAGGCCTCTG	uc001oey.2_intron_32	83	PCNXL3	uc001oey.2	NM_032223	815	289	526	44	526	289
hsa-mir-4701	chr12:49165756-49165818	-	5p-tailed mirtron	62	TTGGCCACCACACCTACCCCTT	GTGATGGGTGTGGTGTCCACAG	uc001rsh.4_intron_3	321	ADCY6	uc001rsh.4	NM_015270	82	49	33	2	49	33
hsa-mir-4722	chr16:88782685-88782745	-	5p-tailed mirtron	60	GGCAGGAGGGCTGTGCCAGGTTG	ACCTGCCAGCACCTCCCTGCAG	uc010vpb.2_intron_2	83	PIEZO1	uc010vpb.2	NM_001142864	208	203	5	26	203	5
hsa-mir-4723	chr17:26687682-26687757	+	5p-tailed mirtron	75	TGGGGGAGCCATGAGATAAGAGCA	CCCTCTCTGGCTCCTCCCCAAA	uc002hba.3_intron_3	163	TMEM199	uc002hba.3	NM_152464	389	324	65	54	324	65
hsa-mir-4726	chr17:36875943-36876002	+	5p-tailed mirtron	59	AGGGCCAGAGGAGCCTGGAGTGG	ACCCAGGTTCCCTCTGGCCGCA	uc002hqi.4_intron_12	166	MLLT6	uc002hqi.4	NM_005937	471	424	47	59	424	47
hsa-mir-4728	chr17:37882747-37882814	+	5p-tailed mirtron	67	GTGGGAGGGGAGAGGCAGCAAGC	CATGCTGACCTCCCTCCTGCCCCAG	uc002hso.3_intron_22	708	ERBB2	uc002hso.3	NM_004448	1581	334	1247	75	1247	334
hsa-mir-4742	chr1:224585928-224586013	-	5p-tailed mirtron	85	TCAGGCAAAGGGATATTTACAGA	TCTGTATTCTCCTTTGCCTGCAG	uc001hop.4_intron_2	288	WDR26	uc001hop.4	NM_025160	3658	1423	2235	448	2235	1423
hsa-mir-4743	chr18:46196972-46197039	+	5p-tailed mirtron	67	TGGCCGGATGGGACAGGAGGCAT	TTTCTGTCTTTTCTGGTCCAG	uc002ldd.3_intron_5	6117	CTIF	uc002ldd.3	NM_001142397	712	680	32	92	680	32
hsa-mir-4745	chr19:804939-804998	+	3p-tailed mirtron	59	TGAGTGGGGCTCCCGGGACGGCG	TGGCCCGGCGACGTCTCACGGT	uc002lpp.2_intron_6	73	PTBP1	uc002lpp.2	NM_002819	2708	2362	346	399	2362	346
hsa-mir-4747	chr19:4932698-4932752	+	5p-tailed mirtron	54	AGGGAAGGAGGCTTGGTCTTAG	AAGGCCCGGGCTTTCCTCCCAG	uc002mbo.3_intron_3	1864	UHRF1	uc002mbo.3	NM_001048201	753	506	247	250	506	247
hsa-mir-4749	chr19:50357849-50357908	+	5p-tailed mirtron	59	TGCGGGGACAGGCCAGGGCAT	CGCCCCTCCTGCCCCCACAG	uc002pqf.1_intron_1	108	PTOV1	uc002pqf.1	NM_017432	579	458	121	44	458	121
hsa-mir-4750	chr19:50391433-50391487	+	5p-tailed mirtron	54	CTCGGGCGGAGGTGGTTGAGTG	CCTGACCCACCCCCTCCCGCAG	uc002pqo.3_intron_14	396	TBC1D17	uc002pqo.3	NM_024682	810	792	18	41	792	18
hsa-mir-4758	chr20:60907548-60907612	-	3p-tailed mirtron	64	GTGAGTGGGAGCCGGTGGGGCTG	TGCCCCACCTGCTGACCACC	uc002ycq.3_intron_52	76	LAMA5	uc002ycq.3	NM_005560	271	173	98	19	173	98
hsa-mir-5004	chr6:33406127-33406195	+	5p-tailed mirtron	68	TGAGGACAGGGCAAATTCACGA	TTGGATTTTCCTGGGCCTCAG	uc011dri.2_intron_7	127	SYNGAP1	uc011dri.2	NM_006772	302	206	96	44	206	96
hsa-mir-5006	chr13:42142441-42142511	-	5p-tailed mirtron	70	TTGCCAGGGCAGGAGGTGGAAGGGA	TTTCCCTTTCCATCCTGGCAG	uc001uyj.3_intron_0	2162	KIAA0564	uc001uyj.3	NM_015058	400	21	379	34	379	21
hsa-mir-5010	chr17:40666225-40666306	+	5p-tailed mirtron	81	AGGGGGATGGCAGAGCAAAATT	TTTTGTGTCTCCCATTCCCCAG	uc002hzs.3_intron_18	310	ATP6V0A1	uc002hzs.3	NM_001130020	6618	4409	2209	137	4409	2209
hsa-mir-5088	chr19:50185378-50185452	+	5p-tailed mirtron	74	CAGGGCTCAGGGATTGGATGGAGG	TCCCTTCTTCCTGGGCCCTCA	uc010enf.2_intron_3	130	PRMT1	uc010enf.2	NM_001536	524	484	40	105	484	40
hsa-mir-5187	chr1:161196984-161197047	+	5p-tailed mirtron	63	TGGGATGAGGGATTGAAGTGGA	ACTGAATCCTCTTTTCCTCAG	uc001fzd.3_intron_2	302	TOMM40L	uc001fzd.3	NM_032174	5730	5188	542	757	5188	542
hsa-mir-5196	chr19:35836442-35836504	+	5p-tailed mirtron	62	CAGGGAAGGGGACGAGGGTT	TCATCCTCGTCTCCCTCCCAG	uc010edt.3_intron_10	475	CD22	uc010edt.3	NM_001771	323	52	271	7	271	52
hsa-mir-6505	chr12:48526582-48526650	+	5p-tailed mirtron	68	TTGGAATAGGGGATATCTCAGC	TGACTTCTACCTCTTCCAAAG	uc001rrb.2_intron_5	1474	PFKM	uc001rrb.2	NM_001166686	2917	2548	369	195	2548	369
hsa-mir-6510	chr17:39673417-39673467	-	5p-tailed mirtron	50	CAGCAGGGGAGAGAGAGGAGT	CACCGACTCTGTCTCCTGCAG	uc002hwy.3_intron_6	1164	KRT15	uc002hwy.3	NM_002275	12083	112	11971	87	11971	112
hsa-mir-6511a	chr16:16418445-16418511	+	5p-tailed mirtron	66	CTGCAGGCAGAAGTGGGGCTGA	CCTCACCATCCCTTCTGCCTGC	uc002der.3_intron_5	127	PKD1P1	uc002der.3	.	6697	2035	4662	1264	4662	2035
hsa-mir-6511b-1	chr16:2156678-2156744	-	5p-tailed mirtron	66	CTGCAGGCAGAAGTGGGGCTGA	CCTCACCACCCCTTCTGCCTGC	uc002cos.1_intron_28	127	PKD1	uc002cos.1	NM_001009944	5999	2039	3960	676	3960	2039
hsa-mir-6511b-2	chr16:15227931-15227997	-	5p-tailed mirtron	66	CTGCAGGCAGAAGTGGGGCTGA	CCTCACCACCCCTTCTGCCTGC	uc002ddj.1_intron_3	127	FLJ00285	uc002ddj.1	.	5999	2039	3960	676	3960	2039
hsa-mir-6513	chr2:219144849-219144909	-	5p-tailed mirtron	60	TTTGGGATTGACGCCACATGTCT	TCAAGTGTCATCTGTCCCTAG	uc002vhp.1_intron_9	1813	TMBIM1	uc002vhp.1	NM_022152	2234	1222	1012	21	1222	1012
hsa-mir-6514	chr11:62560173-62560242	-	5p-tailed mirtron	69	ATGGAGTGGACTTTCAGCTGGC	CTGCCTGTTCTTCCACTCCAG	uc001nvf.1_intron_1	1556	NXF1	uc001nvf.1	NM_006362	3735	3479	256	763	3479	256
hsa-mir-6515	chr19:13051299-13051354	+	5p-tailed mirtron	55	TTGGAGGGTGTGGAAGACATC	TCTCTTCATCTACCCCCCAG	uc002mvu.2_intron_4	88	CALR	uc002mvu.2	NM_004343	2392	2076	316	456	2076	316
hsa-mir-6716	chr11:118514732-118514789	+	5p-tailed mirtron	57	TGGGAATGGGGGTAAGGGCC	TCCGAACTCTCCATTCCTCTGC	uc001pts.3_intron_13	131	PHLDB1	uc001pts.3	NM_001144758	1046	73	973	21	973	73
hsa-mir-6726	chr1:1231489-1231545	-	5p-tailed mirtron	56	CGGGAGCTGGGGTCTGCAGGT	CTCGCCCTGTCTCCCGCTAG	uc001aeb.2_intron_7	101	ACAP3	uc001aeb.2	NM_030649	618	123	495	74	495	123
hsa-mir-6727	chr1:1247881-1247941	-	5p-tailed mirtron	60	CTCGGGGCAGGCGGCTGGGAGCG	TCCTGCCACCTCCTCCGCAG	uc001aee.1_intron_3	91	CPSF3L	uc001aee.1	NM_017871	222	171	51	28	171	51
hsa-mir-6728	chr1:8926560-8926644	-	5p-tailed mirtron	84	TTGGGATGGTAGGACCAGAGGGG	TCTCTGCTCTGCTCTCCCCAG	uc001apj.2_intron_5	615	ENO1	uc001apj.2	NM_001428	734	693	41	304	693	41
hsa-mir-6729	chr1:12089219-12089279	+	5p-tailed mirtron	60	TGGGCGAGGGCGGCTGAGCGGC	TCATCCCCCTCGCCCTCTCAG	uc001ato.2_intron_4	81	MIIP	uc001ato.2	NM_021933	221	154	67	29	154	67
hsa-mir-6730	chr1:12638984-12639046	-	5p-tailed mirtron	62	AGAAAGGTGGAGGGGTTGTCAGA	CCTGACACCCCATCTGCCCTCA	uc001auc.3_intron_2	336	DHRS3	uc001auc.3	NM_004753	353	319	34	40	319	34
hsa-mir-6731	chr1:25245835-25245902	-	5p-tailed mirtron	67	TGGGAGAGCAGGGTATTGTGGA	TCTATTCCCCACTCTCCCCAG	uc001bjq.3_intron_2	8229	RUNX3	uc001bjq.3	NM_004350	862	674	188	259	674	188
hsa-mir-6732	chr1:37945835-37945890	+	5p-tailed mirtron	55	TAGGGGGTGGCAGGCTGGCC	TAACCCTGTCCTCTCCCTCCCAG	uc001cbb.4_intron_1	4350	ZC3H12A	uc001cbb.4	NM_025079	273	106	167	23	167	106
hsa-mir-6733	chr1:43637322-43637378	-	5p-tailed mirtron	56	TGGGAAAGACAAACTCAGAGTT	TCAGTGTCTGGATTTCCTAG	uc010ojx.2_intron_6	234	EBNA1BP2	uc010ojx.2	NM_001159936	667	385	282	53	385	282
hsa-mir-6734	chr1:43830318-43830381	-	5p-tailed mirtron	63	TTGAGGGGAGAATGAGGTGGAGA	CCCTTCCCTCACTCTTCTCTCAG	uc001cjb.3_intron_2	90	ELOVL1	uc001cjb.3	NM_022821	1440	1298	142	180	1298	142
hsa-mir-6735	chr1:43914214-43914282	+	5p-tailed mirtron	68	CAGGGCAGAGGGCACAGGAATCTGA	AGGCCTGTGGCTCCTCCCTCAG	uc001cjk.2_intron_67	127	SZT2	uc001cjk.2	NM_015284	1385	1249	136	133	1249	136
hsa-mir-6736	chr1:145584427-145584481	+	5p-tailed mirtron	54	CTGGGTGAGGGCATCTGTGGT	TCAGCTCCTCTCTACCCACAG	uc001eoc.1_intron_10	184	PIAS3	uc001eoc.1	NM_006099	332	299	33	24	299	33
hsa-mir-6737	chr1:153934826-153934891	-	5p-tailed mirtron	65	TTGGGGTGGTCGGCCCTGGAG	TCTGTGCTTCACCCCTACCCAG	uc001fdl.3_intron_1	178	SLC39A1	uc001fdl.3	NM_014437	498	55	443	29	443	55
hsa-mir-6738	chr1:155921063-155921122	-	5p-tailed mirtron	59	CGAGGGGTAGAAGAGCACAGGGG	CTTCTGCCTGCATTCTACTCCCAG	uc001fmt.2_intron_2	210	ARHGEF2	uc001fmt.2	NM_001162383	265	136	129	56	136	129
hsa-mir-6739	chr1:201832505-201832575	+	5p-tailed mirtron	70	TGGGAAAGAGAAAGAACAAGTA	ATTGTTCTGTCTTTCTCCCAG	uc001gwz.3_intron_12	4453	IPO9	uc001gwz.3	NM_018085	330	154	176	70	176	154
hsa-mir-6740	chr1:201972256-201972364	+	5p-tailed mirtron	108	AGTTTGGGATGGAGAGAGGAGA	TGTCTTCTCTCCTCCCAAACAG	uc001gxd.3_intron_7	1469	RNPEP	uc001gxd.3	NM_020216	533	377	156	42	377	156
hsa-mir-6741	chr1:226109779-226109837	-	5p-tailed mirtron	58	GTGGGTGCTGGTGGGAGCCGTG	TCGGCTCTCTCCCTCACCCTAG	uc001hpq.3_intron_3	124	PYCR2	uc001hpq.3	NM_013328	371	163	208	81	208	163
hsa-mir-6742	chr1:228584748-228584805	-	5p-tailed mirtron	57	AGTGGGGTGGGACCCAGCTGTT	ACCTGGGTTGTCCCCTCTAG	uc001hss.3_intron_1	95	TRIM11	uc001hss.3	NM_145214	339	38	301	58	301	38
hsa-mir-6743	chr11:209340-209406	+	5p-tailed mirtron	66	AAGGGGCAGGGACGGGTGGCCC	AGCCGCTCTTCTCCCTGCCCACA	uc001lof.3_intron_1	88	RIC8A	uc001lof.3	NM_021932	129	18	111	11	111	18
hsa-mir-6744	chr11:1277839-1277900	+	5p-tailed mirtron	61	TGGATGACAGTGGAGGCCT	GGGCCTCTCTTGTCATCCTGCAG	uc001lta.3_intron_37	445	MUC5B	uc001lta.3	NM_002458	534	510	24	16	510	24
hsa-mir-6745	chr11:47201157-47201186	-	5p-tailed mirtron	29		TGGGTGGAAGAAGGTCTGGTT	uc001ndx.3_intron_4	599	PACSIN3	uc001ndx.3	NM_016223	101	0	101	20	101	0
hsa-mir-6746	chr11:61645687-61645745	-	5p-tailed mirtron	58	CCGGGAGAAGGAGGTGGCCTGG	CAGCCGCCGCCTGTCTCCACAG	uc001nsm.3_intron_6	296	FADS3	uc001nsm.3	NM_021727	163	87	76	7	87	76
hsa-mir-6747	chr11:62334482-62334538	-	5p-tailed mirtron	56	AGGGGTGTGGAAAGAGGCAGAACA	TCCTGCCTTCCTCTGCACCAG	uc001ntm.1_intron_3	388	EEF1G	uc001ntm.1	NM_001404	1374	260	1114	587	1114	260
hsa-mir-6748	chr11:62557291-62557357	+	5p-tailed mirtron	66	TGTGGGTGGGAAGGACTGGATT	TCCTGTCCCTGTCTCCTACAG	uc001nvd.4_intron_3	206	TMEM179B	uc001nvd.4	NM_199337	114	85	29	21	85	29
hsa-mir-6749	chr11:64669858-64669922	-	5p-tailed mirtron	64	TCGGGCCTGGGGTTGGGGGAGC	CTCCTCCCCTGCCTGGCCCAG	uc001obx.3_intron_13	129	ATG2A	uc001obx.3	NM_015104	122	14	108	29	108	14
hsa-mir-6750	chr11:64665834-64665904	-	5p-tailed mirtron	70	CAGGGAACAGCTGGGTGAGCTGCT	GAACTCACCCTCTGCTCCCAG	uc001obx.3_intron_8	273	ATG2A	uc001obx.3	NM_015104	304	165	139	34	165	139
hsa-mir-6751	chr11:64897387-64897445	-	5p-tailed mirtron	58	TTGGGGGTGAGGTTGGTGTCTGG	ACTGAGCCTCTCTCTCTCCAG	uc001odb.3_intron_2	86	SYVN1	uc001odb.3	NM_172230	193	105	88	30	105	88
hsa-mir-6752	chr11:67257720-67257786	+	5p-tailed mirtron	66	GGGGGGTGTGGAGCCAGGGGGC	TCCCTGCCCCCATACTCCCAG	uc001olv.3_intron_3	101	AIP	uc001olv.3	NM_003977	94	14	80	33	80	14
hsa-mir-6753	chr11:67812260-67812424	+	two-tailed mirtron	164	CACCAGGGCAGAGCAGGGCTGA	TGGTCTGTCTCTGCCCTGGCAC	uc001one.3_intron_8	613	TCIRG1	uc001one.3	NM_006019	290	84	206	12	206	84
hsa-mir-6754	chr11:71184553-71184614	+	5p-tailed mirtron	61	CCAGGGAGGCTGGTTTGGAGGA	TCTTCACCTGCCTCTGCCTGCA	uc001oqn.3_intron_6	202	NADSYN1	uc001oqn.3	NM_018161	138	68	70	27	70	68
hsa-mir-6755	chr11:85989379-85989440	+	5p-tailed mirtron	61	TAGGGTAGACACTGACAACGTT	TGTTGTCATGTTTTTTCCCTAG	uc001pbp.3_intron_10	407	EED	uc001pbp.3	NM_003797	725	565	69	232	565	69
hsa-mir-6756	chr11:119183659-119183717	-	5p-tailed mirtron	58	AGGGTGGGGCTGGAGGTGGGGCT	TCCCCTTCCTCCCTGCCCAG	uc001pwf.3_intron_10	1539	MCAM	uc001pwf.3	NM_006500	381	43	338	14	338	43
hsa-mir-6757	chr12:53450732-53450796	+	5p-tailed mirtron	64	TAGGGATGGGAGGCCAGGATGA	AACACTGGCCTTGCTATCCCCA	uc001sbp.3_intron_9	1167	TENC1	uc001sbp.3	NM_170754	219	163	56	4	163	56
hsa-mir-6758	chr12:57906475-57906533	+	5p-tailed mirtron	58	TAGAGAGGGGAAGGATGTGATGT	ACTCATTCTCCTCTGTCCAG	uc001sog.3_intron_13	397	MARS	uc001sog.3	NM_004990	420	182	238	117	238	182
hsa-mir-6759	chr12:58142400-58142460	-	5p-tailed mirtron	60	TTGTGGGTGGGCAGAAGTCTGT	TGACCTTTGCCTCTCCCCTCAG	uc001spv.3_intron_0	564	CDK4	uc001spv.3	NM_000075	212	199	13	76	199	13
hsa-mir-6760	chr12:111741950-111742013	+	5p-tailed mirtron	63	CAGGGAGAAGGTGGAAGTGCAGA	ACACTGTCCCCTTCTCCCCAG	uc001tsa.2_intron_8	5620	CUX2	uc001tsa.2	NM_015267	143	103	40	0	103	40
hsa-mir-6761	chr12:112237642-112237709	+	5p-tailed mirtron	67	TCTGAGAGAGCTCGATGGCAG	TCCTACGCTGCTCTCTCACTCC	uc001tst.3_intron_9	1663	ALDH2	uc001tst.3	NM_000690	3413	3365	48	18	3365	48
hsa-mir-6762	chr12:113729332-113729413	+	5p-tailed mirtron	81	CGGGGCCATGGAGCAGCCTGTGT	TGGCTGCTTCCCTTGGTCTCCAG	uc001tux.3_intron_23	610	TPCN1	uc001tux.3	NM_001143819	214	23	191	8	191	23
hsa-mir-6763	chr12:133158587-133158647	+	5p-tailed mirtron	60	CTGGGGAGTGGCTGGGGAG	CTCCCCGGCCTCTGCCCCCAG	uc001ukf.3_intron_14	237	FBRSL1	uc001ukf.3	NM_001142641	243	231	12	40	231	12
hsa-mir-6764	chr14:100743698-100743754	+	5p-tailed mirtron	56	TCCCAGGGTCTGGTCAGAGTTG	TCTCTGGTCTTTCCTTGACAG	uc001ygy.1_intron_3	769	YY1	uc001ygy.1	NM_003403	375	289	86	45	289	86
hsa-mir-6765	chr14:105617114-105617201	-	mirtron	87	GTGAGGCGGGGCCAGGAGGGTGTGT	TCACCTGGCTGGCCCGCCCAG	uc001yqh.3_intron_14	87	JAG2	uc001yqh.3	NM_145159	85	13	72	38	72	13
hsa-mir-6766	chr15:89869969-89870036	-	5p-tailed mirtron	67	CGGGTGGGAGCAGATCTTATTGAG	TGATTGTCTTCCCCCACCCTCA	uc002bnr.4_intron_14	173	POLG	uc002bnr.4	NM_001126131	204	58	146	18	146	58
hsa-mir-6767	chr16:2495397-2495458	+	5p-tailed mirtron	61	TCGCAGACAGGGACACATGGAGA	CCACGTGCTTCTCTTTCCGCAG	uc002cqd.1_intron_8	1657	CCNF	uc002cqd.1	NM_001761	625	616	9	48	616	9
hsa-mir-6768	chr16:2513972-2514039	+	5p-tailed mirtron	67	CACACAGGAAAAGCGGGGCCCTG	CAAAGGCCACATTCTCCTGTGCAC	uc002cqh.3_intron_7	1306	C16orf59	uc002cqh.3	NM_025108	88	72	16	24	72	16
hsa-mir-6769a	chr16:4721323-4721391	+	5p-tailed mirtron	68	AGGTGGGTATGGAGGAGCCCT	GAGCCCCTCTCTGCTCTCCAG	uc002cxa.3_intron_7	3078	MGRN1	uc002cxa.3	NM_015246	105	62	43	3	62	43
hsa-mir-6769b	chr1:206648150-206648207	+	5p-tailed mirtron	57	TGGTGGGTGGGGAGGAGAAGTGC	CCCTCTCTGTCCCACCCATAG	uc001hdz.2_intron_3	393	IKBKE	uc001hdz.2	NM_014002	143	43	100	21	100	43
hsa-mir-6770	chr16:15024681-15024736	+	5p-tailed mirtron	55	TGAGAAGGCACAGCTTGCACGTGA	CTGGCGGCTGTGTCTTCACAG	uc002dcx.4_intron_4	124	NPIP	uc002dcx.4	.	607	396	211	106	396	211
hsa-mir-6771	chr16:50326531-50326586	+	5p-tailed mirtron	55	CTCGGGAGGGCATGGGCCAGGC	CAAACCCCTGTCTACCCGCAG	uc002egd.1_intron_2	778	ADCY7	uc002egd.1	NM_001114	122	113	9	8	113	9
hsa-mir-6772	chr16:57806200-57806259	-	5p-tailed mirtron	59	TGGGTGTAGGCTGGAGCTGAGG	TTGCTCCTGACTCTGTGCCCACA	uc002emp.3_intron_15	22710	KIFC3	uc002emp.3	NM_005550	114	43	71	44	71	43
hsa-mir-6773	chr16:68267328-68267397	-	5p-tailed mirtron	69	TTGGGCCCAGGAGTAAACAGGAT	ACTGTCACTTCTCTGCCCATAG	uc002evq.1_intron_10	342	ESRP2	uc002evq.1	NM_024939	113	105	8	12	105	8
hsa-mir-6774	chr16:85951957-85952022	+	5p-tailed mirtron	65	ACTTGGGCAGGAGGGACCCTGTATG	TCGTGTCCCTCTTGTCCACAG	uc002fjh.3_intron_5	3896	IRF8	uc002fjh.3	NM_002163	322	68	254	36	254	68
hsa-mir-6775	chr16:87868197-87868261	-	5p-tailed mirtron	64	TCGGGGCATGGGGGAGGGAGGCTGG	AGGCCCTGTCCTCTGCCCCAG	uc002fkm.3_intron_1	1906	SLC7A5	uc002fkm.3	NM_003486	445	13	432	53	432	13
hsa-mir-6776	chr17:2596154-2596208	-	5p-tailed mirtron	54	TCTGGGTGCAGTGGGGGTT	CAACCACCACTGTCTCTCCCCAG	uc002fuy.1_intron_6	1039	KIAA0664	uc002fuy.1	NM_015229	98	37	61	42	61	37
hsa-mir-6777	chr17:17716793-17716854	-	5p-tailed mirtron	61	ACGGGGAGTCAGGCAGTGGTGGA	TCCACTCTCCTGGCCCCCAG	uc002grt.2_intron_1	89	SREBF1	uc002grt.2	NM_001005291	852	681	171	127	681	171
hsa-mir-6778	chr17:18244127-18244195	-	5p-tailed mirtron	68	AGTGGGAGGACAGGAGGCAGGT	TGCCTCCCTGACATTCCACAG	uc002gta.3_intron_6	6682	SHMT1	uc002gta.3	NM_004169	133	114	19	47	114	19
hsa-mir-6779	chr17:37071236-37071290	+	two-tailed mirtron	54	CTGGGAGGGGCTGGGTTTGGC	AAGCCCTGTCTCCTCCCATCT	uc002hra.3_intron_4	567	LASP1	uc002hra.3	NM_006148	357	344	13	59	344	13
hsa-mir-6780a	chr17:40860101-40860164	-	5p-tailed mirtron	63	TTGGGAGGGAAGACAGCTGGAGA	CTCCTCTGTTTTCTTTCCTAG	uc002iaz.3_intron_6	792	EZH1	uc002iaz.3	NM_001991	1041	991	50	75	991	50
hsa-mir-6780b	chr6:43402284-43402358	+	5p-tailed mirtron	74	TGGGGAAGGCTTGGCAGGGAAGA	TCCCTTGTCTCCTTTCCCTAG	uc003ouy.1_intron_2	1260	ABCC10	uc003ouy.1	NM_001198934	223	83	140	31	140	83
hsa-mir-6781	chr17:40975897-40975956	-	5p-tailed mirtron	59	CGGGCCGGAGGTCAAGGGCGT	TGCCTCTTTTCCACGGCCTCAG	uc002ibn.2_intron_10	253	BECN1	uc002ibn.2	NM_003766	122	56	66	9	66	56
hsa-mir-6782	chr17:42285138-42285202	-	5p-tailed mirtron	64	TAGGGGTGGGGGAATTCAGGGGTGT	CACCTTTGTGTCCCCATCCTGCA	uc010czs.3_intron_2	93	UBTF	uc010czs.3	NM_014233	139	64	75	108	75	64
hsa-mir-6783	chr17:43011985-43012044	-	5p-tailed mirtron	59	TAGGGGAAAAGTCCTGATCCGG	TTCCTGGGCTTCTCCTCTGTAG	uc010wji.2_intron_11	213	KIF18B	uc010wji.2	NM_001080443	596	480	116	164	480	116
hsa-mir-6784	chr17:43191734-43191796	-	5p-tailed mirtron	62	GCCGGGGCTTTGGGTGAGGG	TCTCACCCCAACTCTGCCCCAG	uc002iib.3_intron_4	727	PLCD3	uc002iib.3	NM_133373	65	8	57	55	57	8
hsa-mir-6785	chr17:73494633-73494709	+	5p-tailed mirtron	76	TGGGAGGGCGTGGATGATGGTG	ACATCGCCCCACCTTCCCCAG	uc002jnz.4_intron_28	90	KIAA0195	uc002jnz.4	NM_014738	436	414	22	93	414	22
hsa-mir-6786	chr17:79660838-79660899	+	5p-tailed mirtron	61	GCGGTGGGGCCGGAGGGGCGT	ACGCCCCTTCTGATTCTGCCTCAG	uc002kbg.3_intron_9	117	HGS	uc002kbg.3	NM_004712	150	32	118	58	118	32
hsa-mir-6787	chr17:80194548-80194604	+	5p-tailed mirtron	56	TGGCGGGGGTAGAGCTGGCTGC	TCTCAGCTGCTGCCCTCTCCAG	uc021ufm.1_intron_1	497	SLC16A3	uc021ufm.1	NM_001206950	143	41	102	65	102	41
hsa-mir-6788	chr18:10759581-10759642	-	5p-tailed mirtron	61	CTGGGAGAAGAGTGGTGAAGA	TTCGCCACTTCCCTCCCTGCAG	uc002kos.2_intron_28	121	PIEZO2	uc002kos.2	NM_022068	403	260	143	35	260	143
hsa-mir-6789	chr19:2235827-2235921	-	mirtron	94	GTAGGGGCGTCCCGGGCGCGCGGG	CGGCGCCCGTGTCTCCTCCAG	uc002lvf.1_intron_3	94	PLEKHJ1	uc002lvf.1	NM_018049	230	122	108	81	122	108
hsa-mir-6790	chr19:6392935-6392994	-	3p-tailed mirtron	59	GTGAGTGTGGATTTGGCGGGGTT	CGACCTCGGCGACCCCTCACT	uc002meq.2_intron_11	80	GTF2F1	uc002meq.2	NM_002096	87	72	15	15	72	15
hsa-mir-6791	chr19:6736722-6736784	-	5p-tailed mirtron	62	CCCCTGGGGCTGGGCAGGCGGA	TGCCTCCTTGGTCTCCGGCAG	uc002mfp.3_intron_16	745	GPR108	uc002mfp.3	NM_001080452	270	71	199	31	199	71
hsa-mir-6792	chr19:7682324-7682387	+	3p-tailed mirtron	63	GTAAGCAGGGGCTCTGGGTGA	CTCCTCCACAGCCCCTGCTCAT	uc002mgu.4_intron_16	104	CAMSAP3	uc002mgu.4	NM_001080429	70	58	12	9	58	12
hsa-mir-6793	chr19:10939653-10939711	+	5p-tailed mirtron	58	TGTGGGTTCTGGGTTGGGGTGA	TCCCCAACCCCTGCCCGCAG	uc002mps.2_intron_17	3814	DNM2	uc002mps.2	NM_001005361	673	396	277	105	396	277
hsa-mir-6794	chr19:12963078-12963141	+	5p-tailed mirtron	63	CAGGGGGACTGGGGGTGAGC	CTCACTCTCAGTCCCTCCCT	uc002mvm.3_intron_8	80	MAST1	uc002mvm.3	NM_014975	312	288	24	166	288	24
hsa-mir-6795	chr19:15290093-15290156	-	5p-tailed mirtron	63	TGGGGGGACAGGATGAGAGGCTGT	ACCCCTCGTTTCTTCCCCCAG	uc002nan.3_intron_11	81	NOTCH3	uc002nan.3	NM_000435	477	289	188	154	289	188
hsa-mir-6796	chr19:40875757-40875814	+	5p-tailed mirtron	57	TTGTGGGGTTGGAGAGCTGGCTG	GAAGCTCTCCCCTCCCCGCAG	uc002onj.4_intron_5	2028	PLD3	uc002onj.4	NM_012268	246	183	63	38	183	63
hsa-mir-6797	chr19:42373701-42373766	+	two-tailed mirtron	65	AGGAGGGAAGGGGCTGAGAACAGGA	TGCATGACCCTTCCCTCCCCAC	uc002ort.3_intron_3	484	RPS19	uc002ort.3	NM_001022	295	197	98	94	197	98
hsa-mir-6798	chr19:49513167-49513229	+	5p-tailed mirtron	62	CCAGGGGGATGGGCGAGCTTGGG	CTACCCCCCATCCCCCTGTAG	uc002plr.1_intron_6	90	RUVBL2	uc002plr.1	NM_006666	194	24	170	47	170	24
hsa-mir-6799	chr19:50295127-50295191	+	5p-tailed mirtron	64	GGGGAGGTGTGCAGGGCTGG	TGCCCTGCATGGTGTCCCCACAG	uc002ppn.3_intron_3	9210	AP2A1	uc002ppn.3	NM_014203	497	389	108	174	389	108
hsa-mir-6800	chr19:50335278-50335356	+	mirtron	78	TAGGTGACAGTCAGGGGCGGGGTG	CACCTCTCCTGGCATCGCCCC	uc002ppw.2_intron_10	78	MED25	uc002ppw.2	NM_030973	177	92	85	55	92	85
hsa-mir-6801	chr19:52725277-52725346	+	two-tailed mirtron	69	TGGTCAGAGGCAGCAGGAAATGA	ACCCCTGCCACTCACTGGCC	uc002pyp.3_intron_11	965	PPP2R1A	uc002pyp.3	NM_014225	116	94	22	8	94	22
hsa-mir-6802	chr19:55751279-55751339	-	5p-tailed mirtron	60	CTAGGTGGGGGGCTTGAAGC	TTCACCCCTCTCACCTAAGCAG	uc002qjw.4_intron_11	87	PPP6R1	uc002qjw.4	NM_014931	979	200	779	245	779	200
hsa-mir-6803	chr19:55756553-55756613	-	5p-tailed mirtron	60	CTGGGGGTGGGGGGCTGGGCGT	TCCCTCGCCTTCTCACCCTCAG	uc002qjw.4_intron_19	79	PPP6R1	uc002qjw.4	NM_014931	674	10	664	71	664	10
hsa-mir-6804	chr19:55742252-55742315	-	5p-tailed mirtron	63	TGAGGGTGTCAGCAGGTGACG	CGCACCTGCCTCTCACCCACAG	uc002qjw.4_intron_2	525	PPP6R1	uc002qjw.4	NM_014931	287	264	23	87	264	23
hsa-mir-6805	chr19:55899553-55899610	+	5p-tailed mirtron	57	TAGGGGGCGGCTTGTGGAGTGT	TTGCTCTGCTCCCCCGCCCCCAG	uc002qkv.3_intron_3	194	RPL28	uc002qkv.3	NM_000991	1314	1266	48	200	1266	48
hsa-mir-6806	chr19:58846058-58846117	+	5p-tailed mirtron	59	TGTAGGCATGAGGCAGGGCCCAGG	TGAAGCTCTGACATTCCTGCAG	uc002qsc.2_intron_0	7637	ZSCAN22	uc002qsc.2	NM_181846	1189	4	1185	99	1185	4
hsa-mir-6807	chr19:59061651-59061743	+	mirtron	92	GTGAGCCAGTGGAATGGAGAGG	CACTGCATTCCTGCTTGGCCCAG	uc002qtg.1_intron_15	92	TRIM28	uc002qtg.1	NM_005762	1836	1472	364	260	1472	364
hsa-mir-6808	chr1:1275029-1275083	-	5p-tailed mirtron	54	CAGGCAGGGAGGTGGGACCATG	GTGTGACCACCGTTCCTGCAG	uc001aer.4_intron_5	86	DVL1	uc001aer.4	NM_004421	196	6	190	36	190	6
hsa-mir-6809	chr2:218765235-218765346	-	5p-tailed mirtron	111	TGGCAAGGAAAGAAGAGGATCA	CTTCTCTTCTCTCCTTCCCAG	uc002vgt.2_intron_28	5822	TNS1	uc002vgt.2	NM_022648	298	224	74	0	224	74
hsa-mir-6810	chr2:219206638-219206703	+	5p-tailed mirtron	65	ATGGGGACAGGGATCAGCATGGC	TCCCCTGCTCCCTTGTTCCCCAG	uc002vhn.3_intron_5	354	PNKD	uc002vhn.3	NM_015488	845	717	128	117	717	128
hsa-mir-6811	chr2:238419574-238419631	+	5p-tailed mirtron	57	ATGCAGGCCTGTGTACAGCACT	AGCCTGTGCTTGTCCCTGCAG	uc002vwt.3_intron_2	193	MLPH	uc002vwt.3	NM_024101	289	258	31	2	258	31
hsa-mir-6812	chr20:44054154-44054213	+	5p-tailed mirtron	59	ATGGGGTGAGATGGGGAGGAGCAGC	CCGCTCTTCCCCTGACCCCAG	uc002xoh.2_intron_10	994	PIGT	uc002xoh.2	NM_015937	213	87	126	75	126	87
hsa-mir-6813	chr20:62708307-62708358	-	5p-tailed mirtron	51	CAGGGGCTGGGGTTTCAGGTTCT	AACCTTGGCCCCTCTCCCCAGA	uc002yib.3_intron_4	2918	RGS19	uc002yib.3	NM_001039467	461	373	88	62	373	88
hsa-mir-6814	chr21:43166931-43166996	-	5p-tailed mirtron	65	TCCCAAGGGTGAGATGCTGCCA	ACTCGCATCCTTCCCTTGGCAG	uc002yzn.1_intron_3	2382	RIPK4	uc002yzn.1	NM_020639	97	34	63	12	63	34
hsa-mir-6815	chr21:46898184-46898240	+	5p-tailed mirtron	56	TAGGTGGCGCCGGAGGAGTCATT	TGGCTTCTCTTGCACACCCAG	uc002zhi.3_intron_6	361	COL18A1	uc002zhi.3	NM_030582	521	428	93	0	428	93
hsa-mir-6816	chr22:20102208-20102269	-	5p-tailed mirtron	61	TGGGGCGGGGCAGGTCCCTGC	AAGGACCTGCACCTTCGCCCACAG	uc002zrl.1_intron_5	75	TRMT2A	uc002zrl.1	NM_022727	422	23	399	108	399	23
hsa-mir-6817	chr22:25851617-25851678	+	5p-tailed mirtron	61	TCTGCCATAGGAAGCTTGGAGTGG	TCTCTCTGACTCCATGGCA	uc003abt.3_intron_1	2277	.	uc003abt.3	.	333	18	315	66	315	18
hsa-mir-6818	chr22:30403042-30403102	+	5p-tailed mirtron	60	TTGTGTGAGTACAGAGAGCATC	TTGTCTCTTGTTCCTCACACAG	uc003agv.4_intron_8	4120	MTMR3	uc003agv.4	NM_021090	649	397	252	77	397	252
hsa-mir-6819	chr22:36682892-36682948	-	5p-tailed mirtron	56	TTGGGGTGGAGGGCCAAGGAGC	AAGCCTCTGTCCCCACCCCAG	uc003apg.3_intron_6	1405	MYH9	uc003apg.3	NM_002473	121	33	88	28	88	33
hsa-mir-6820	chr22:38363574-38363631	+	5p-tailed mirtron	57	TGCGGCAGAGCTGGGGTCA	TGTGACTTCTCCCCTGCCACAG	uc003aul.3_intron_3	454	POLR2F	uc003aul.3	NM_021974	1065	537	528	86	537	528
hsa-mir-6821	chr22:50356513-50356587	+	mirtron	74	GTGCGTGGTGGCTCGAGGCGGG	TGACCTCTCCGCTCCGCACAG	uc003bjb.3_intron_4	74	PIM3	uc003bjb.3	NM_001001852	285	252	33	27	252	33
hsa-mir-6822	chr3:39179701-39179757	+	5p-tailed mirtron	56	CAGGGAACCAGTTGGGGCTT	AGGCTCTAACTGGCTTTCCCTGCA	uc011ayx.1_intron_24	556	TTC21A	uc011ayx.1	NM_001105513	93	88	5	3	88	5
hsa-mir-6823	chr3:48587393-48587449	-	5p-tailed mirtron	56	TCAGGGTTGGTAGGGGTTGCT	TGAGCCTCTCCTTCCCTCCAG	uc003ctv.3_intron_11	157	PFKFB4	uc003ctv.3	NM_004567	121	111	10	41	111	10
hsa-mir-6824	chr3:48671068-48671124	-	5p-tailed mirtron	56	AGGGGAGGTTGGGCCAGGGATG	TCTCTGGTCTTGCCACCCCAG	uc003cuf.1_intron_19	6038	CELSR3	uc003cuf.1	NM_001407	139	77	62	23	77	62
hsa-mir-6825	chr3:127294108-127294169	-	5p-tailed mirtron	61	TGGGGAGGTGTGGAGTCAGCAT	GCGCTGACCCGCCTTCTCCGCA	uc003ejn.2_intron_1	137	TPRA1	uc003ejn.2	NM_001136053	868	858	10	119	858	10
hsa-mir-6826	chr3:128990993-128991086	+	5p-tailed mirtron	93	TCAATAGGAAAGAGGTGGGACCT	CTCCCCTCTCTTTCCTGTTCAG	uc003els.3_intron_18	334	COPG	uc003els.3	NM_016128	224	183	41	73	183	41
hsa-mir-6827	chr3:134086645-134086699	-	5p-tailed mirtron	54	TGGGAGCCATGAGGGTCTGTGC	ACCGTCTCTTCTGTTCCCCAG	uc003eqg.1_intron_7	2896	AMOTL2	uc003eqg.1	NM_016201	317	227	90	1	227	90
hsa-mir-6828	chr3:170140895-170140950	+	5p-tailed mirtron	55	AGGAAGCAAGAGAACCCTGTGG	ATCTGCTCTCTTGTTCCCAG	uc003fgx.3_intron_0	3870	CLDN11	uc003fgx.3	NM_005602	89	78	11	0	78	11
hsa-mir-6829	chr3:195609199-195609261	-	5p-tailed mirtron	62	TGGGCTGCTGAGAAGGGGCA	TGCCTCCTCCGTGGCCTCAG	uc003fvt.1_intron_9	828	TNK2	uc003fvt.1	NM_001010938	342	318	24	26	318	24
hsa-mir-6830	chr5:131553541-131553606	-	5p-tailed mirtron	65	CCAAGGAAGGAGGCTGGACATC	TGTCTTTCTTCTCTCCCTTGCAG	uc003kwl.3_intron_12	696	P4HA2	uc003kwl.3	NM_001142599	111	77	34	11	77	34
hsa-mir-6831	chr5:139943255-139943336	-	mirtron	81	TAGGTAGAGTGTGAGGAGGAGGTC	TGACTAACTCCCACTCTACAG	uc003lge.1_intron_9	81	APBB3	uc003lge.1	NM_133174	309	280	29	189	280	29
hsa-mir-6832	chr6:31601568-31601635	+	5p-tailed mirtron	67	AGTAGAGAGGAAAAGTTAGGGTC	ACCCTTTTTCTCTTTCCCAG	uc003nvc.4_intron_16	211	PRRC2A	uc003nvc.4	NM_004638	594	529	65	112	529	65
hsa-mir-6833	chr6:32147597-32147653	+	5p-tailed mirtron	56	GTGTGGAAGATGGGAGGAGAAA	TTTCTCTCTCCACTTCCTCAG	uc003oaj.4_intron_2	113	RNF5	uc003oaj.4	NM_006913	493	157	336	47	336	157
hsa-mir-6834	chr6:33258021-33258102	+	mirtron	81	GTGAGGGACTGGGATTTGTGG	TATGTCCCATCCCTCCATCA	uc003odt.1_intron_2	81	PFDN6	uc003odt.1	NM_014260	164	133	31	87	133	31
hsa-mir-6835	chr6:34208454-34208513	+	5p-tailed mirtron	59	AGGGGGTAGAAAGTGGCTGAAG	AAAAGCACTTTTCTGTCTCCCAG	uc003oiz.3_intron_0	3419	HMGA1	uc003oiz.3	NM_145901	103	95	8	15	95	8
hsa-mir-6836	chr7:2297149-2297207	-	5p-tailed mirtron	58	CGCAGGGCCCTGGCGCAGGCAT	ATGCCTCCCCCGGCCCCGCAG	uc003slw.3_intron_2	220	SNX8	uc003slw.3	NM_013321	157	93	64	6	93	64
hsa-mir-6837	chr7:44091369-44091428	+	5p-tailed mirtron	59	ACCAGGGCCAGCAGGGAATGT	CCTTCACTGTGACTCTGCTGCAG	uc003tjo.4_intron_1	1549	DBNL	uc003tjo.4	NM_014063	766	503	263	129	503	263
hsa-mir-6838	chr7:44112976-44113027	-	5p-tailed mirtron	51	AAGCAGCAGTGGCAAGACTCCT	AAGTCCTGCTTCTGTTGCAG	uc003tjt.3_intron_0	247	POLM	uc003tjt.3	NM_013284	266	173	93	14	173	93
hsa-mir-6839	chr7:64139446-64139554	+	5p-tailed mirtron	108	TCTGGATTGAAGAGACGACCCA	TTGGGTTTTCTCTTCAATCCAG	uc003tte.3_intron_0	12891	ZNF107	uc003tte.3	NM_001013746	1633	1559	74	143	1559	74
hsa-mir-6841	chr8:24811309-24811376	-	5p-tailed mirtron	67	TAGGGTACTCAGAGCAAGTTGT	ACCTTGCATCTGCATCCCCAG	uc003xee.3_intron_2	385	NEFL	uc003xee.3	NM_006158	153	147	6	0	147	6
hsa-mir-6842	chr8:27290891-27290951	+	5p-tailed mirtron	60	TGGGGGTGGTCTCTAGCCAAGG	TTGGCTGGTCTCTGCTCCGCAG	uc003xfp.2_intron_9	1073	PTK2B	uc003xfp.2	NM_173176	4249	151	4098	1104	4098	151
hsa-mir-6843	chr8:27468117-27468182	-	5p-tailed mirtron	65	AGCAGGTGGGCGGGACGCCAGC	ATGGTCTCCTGTTCTCTGCAG	uc003xfz.2_intron_7	4054	CLU	uc003xfz.2	NM_001831	210	18	192	36	192	18
hsa-mir-6844	chr8:125520755-125520843	-	mirtron	88	GTGAGTTAAAACCAAAGT	TTCTTTGTTTTTAATTCACAGA	uc003yrd.2_intron_4	88	TATDN1	uc003yrd.2	NM_032026	476	25	451	124	451	25
hsa-mir-6845	chr8:144919927-144919983	-	5p-tailed mirtron	56	CGGGGCCAGAGCAGAGAGC	CCTCTCCTCCCTGTGCCCCAG	uc011lkt.2_intron_7	924	NRBP2	uc011lkt.2	NM_178564	108	73	35	11	73	35
hsa-mir-6846	chr8:145112223-145112278	-	5p-tailed mirtron	55	TGGGGGCTGGATGGGGTAGAGT	TGACCCCTTCTGTCTCCCTAG	uc003zar.3_intron_17	127	OPLAH	uc003zar.3	NM_017570	127	91	36	39	91	36
hsa-mir-6847	chr8:145134781-145134845	+	5p-tailed mirtron	64	ACAGAGGACAGTGGAGTGTGAGC	GGCTCATGTGTCTGTCCTCTTC	uc003zau.3_intron_0	1043	EXOSC4	uc003zau.3	NM_019037	752	730	22	386	730	22
hsa-mir-6848	chr8:145540915-145540973	-	5p-tailed mirtron	58	TGGGGGCTGGGATGGGCCATGGT	GTGGTCTCTTGGCCCCCAG	uc003zbv.3_intron_3	80	DGAT1	uc003zbv.3	NM_012079	108	92	16	5	92	16
hsa-mir-6849	chr8:145625670-145625734	-	5p-tailed mirtron	64	GAGTGGATAGGGGAGTGTGTGGA	ACCAGCCTGTGTCCACCTCCAG	uc003zcj.3_intron_29	77	CPSF1	uc003zcj.3	NM_013291	73	20	53	33	53	20
hsa-mir-6850	chr8:146017319-146017376	-	3p-tailed mirtron	57	GTGCGGAACGCTGGCCGGGGCG	CCCGGCCGGAACGCCGCACT	uc003zec.3_intron_3	77	RPL8	uc003zec.3	NM_000973	3185	3164	21	2260	3164	21
hsa-mir-6851	chr9:33467866-33467928	-	5p-tailed mirtron	62	AGGAGGTGGTACTAGGGGCCAGC	TGGCCCTTTGTACCCCTCCAG	uc003zsz.3_intron_14	161	NOL6	uc003zsz.3	NM_022917	502	393	109	59	393	109
hsa-mir-6852	chr9:35710680-35710733	-	5p-tailed mirtron	53	CCCTGGGGTTCTGAGGACATG	TGTCCTCTGTTCCTCAG	uc003zxt.2_intron_24	113	TLN1	uc003zxt.2	NM_006289	1186	1110	76	33	1110	76
hsa-mir-6853	chr9:35732923-35732992	+	5p-tailed mirtron	69	AGCGTGGGATGTCCATGAAGTCAG	TGTTCATTGGAACCCTGCGCAG	uc003zxv.3_intron_0	94	CREB3	uc003zxv.3	NM_006368	524	6	518	126	518	6
hsa-mir-6854	chr9:100991430-100991494	-	5p-tailed mirtron	64	AAGCTCAGGTTTGAGAACTGCTGA	TGCGTTTCTCCTCTTGAGCAG	uc004ayq.3_intron_8	4267	TBC1D2	uc004ayq.3	NM_018421	238	175	63	7	175	63
hsa-mir-6855	chr9:132631888-132631950	+	5p-tailed mirtron	62	TTGGGGTTTGGGGTGCAGACATTGC	AGACTGACCTTCAACCCCACAG	uc004byr.2_intron_12	246	USP20	uc004byr.2	NM_006676	532	108	424	38	424	108
hsa-mir-6856	chr9:133501688-133501750	+	5p-tailed mirtron	62	AAGAGAGGAGCAGTGGTGCTGTGG	TACAGCCCTGTGATCTTTCCAG	uc004bzr.1_intron_10	2652	FUBP3	uc004bzr.1	NM_003934	62	37	25	15	37	25
hsa-mir-6857	chrX:53432604-53432692	-	5p-tailed mirtron	88	TTGGGGATTGGGTCAGGCCAGT	TGACTGAGCTTCTCCCCACAG	uc004dsg.3_intron_14	98	SMC1A	uc004dsg.3	NM_006306	326	36	290	94	290	36
hsa-mir-6858	chrX:153678667-153678730	+	3p-tailed mirtron	63	GTGAGGAGGGGCTGGCAGGGAC	CAGCCAGCCCCTGCTCACCCCT	uc004fll.4_intron_11	104	FAM50A	uc004fll.4	NM_004699	374	305	69	46	305	69
hsa-mir-6859	chr1:17368-17431	-	5p-tailed mirtron	63	GAGAGGAACATGGGCTCAGGACA	TGACCCCCATGTCGCCTCTGTAG	uc001aac.4_intron_5;uc001aae.4_intron_5;uc001aah.4_intron_5;uc001aai.1_intron_1;uc009viv.2_intron_2;uc009viy.2_intron_2;uc009viz.2_intron_2;uc009vjb.1_intron_1;uc009vjd.2_intron_3;uc010nxs.1_intron_1	237	WASH7P	uc001aac.4;uc001aae.4;uc001aah.4;uc001aai.1;uc009viv.2;uc009viy.2;uc009viz.2;uc009vjb.1;uc009vjd.2;uc010nxs.1	.;NR_024540	1725	1647	78	200	1647	78
hsa-mir-6860	chr11:66813153-66813214	+	5p-tailed mirtron	61	ACTGGGCAGGGCTGTGGTGAGT	TCACCTGTCCGCCTGCCCACAGA	uc001oju.3_intron_5	1030	SYT12	uc001oju.3	NM_177963	917	912	5	356	912	5
hsa-mir-6861	chr12:112601068-112601120	-	5p-tailed mirtron	52	ACTGGGTAGGTGGGGCTCCAGG	TGGACCTCTCCTCCCCAG	uc021reb.1_intron_1	277	C12orf51	uc021reb.1	NM_001109662	189	52	137	7	137	52
hsa-mir-6862	chr16:28735577-28735640	+	two-tailed mirtron	63	CGGGCATGCTGGGAGAGACTTT	CCTCACCCAGCTCTCTGGCCCTCT	uc002dqs.4_intron_9;uc002dqt.4_intron_9;uc002dqu.4_intron_8;uc002dqv.4_intron_1;uc010byi.3_intron_9;uc010byj.3_intron_9;uc010vcy.2_intron_9	770	EIF3C;.;EIF3CL	uc002dqs.4;uc002dqt.4;uc002dqu.4;uc002dqv.4;uc010byi.3;uc010byj.3;uc010vcy.2	NM_003752;NM_001037808;.;NM_001199142;NM_001099661	771	747	24	179	747	24
hsa-mir-6863	chr16:56938238-56938306	+	5p-tailed mirtron	68	TAGACGTGGTGAAGGATTGAGTG	TCGGCTTTCTCCCGCCCAG	uc002ekd.4_intron_23	1886	SLC12A3	uc002ekd.4	NM_000339	284	284	0	181	284	0
hsa-mir-6864	chr17:4872996-4873061	-	5p-tailed mirtron	65	TTGAAGGGACAAGTCAGATATGCC	GTGAGACTTCTCTCCCTTCAG	uc010cku.2_intron_4	200	CAMTA2	uc010cku.2	NM_001171167	252	239	13	36	239	13
hsa-mir-6865	chr17:4873380-4873440	-	5p-tailed mirtron	60	TAGGTGGCAGAGGAGGGACTTCA	ACACCCTCTTTCCCTACCGCC	uc010cku.2_intron_5	254	CAMTA2	uc010cku.2	NM_001171167	156	141	15	3	141	15
hsa-mir-6866	chr17:38318190-38318254	+	5p-tailed mirtron	64	TTAGAGGCTGGAATAGAGATTCT	GATCCCTTTATCTGTCCTCTAG	uc002hue.3_intron_3	90	CASC3	uc002hue.3	NM_007359	1612	1519	93	402	1519	93
hsa-mir-6867	chr17:38349853-38349915	+	5p-tailed mirtron	62	TGTGTGTGTAGAGGAAGAAGGGA	CTCTCCCTCTTTACCCACTAG	uc010cwu.1_intron_13	246	RAPGEFL1	uc010cwu.1	NM_016339	300	287	13	20	287	13
hsa-mir-6868	chr17:74094099-74094152	-	5p-tailed mirtron	53	ACTGGCAGAACACTGAAGCAGC	TTCCTTCTGTTGTCTGTGCAG	uc010wsw.2_intron_15	3252	EXOC7	uc010wsw.2	NM_001145299	556	8	548	55	548	8
hsa-mir-6869	chr20:1373547-1373605	-	3p-tailed mirtron	58	GTGAGTAGTGGCGCGCGGCGGC	CGCCGCGCGCATCGGCTCAGC	uc002wey.3_intron_3	80	FKBP1A	uc002wey.3	NM_000801	113	99	14	26	99	14
hsa-mir-6870	chr20:10630283-10630338	-	5p-tailed mirtron	55	TGGGGGAGATGGGGGTTGA	GCTCATCCCCATCTCCTTTCAGA	uc002wnw.2_intron_16	611	JAG1	uc002wnw.2	NM_000214	124	10	114	1	114	10
hsa-mir-6871	chr20:39797667-39797718	+	5p-tailed mirtron	51	CATGGGAGTTCGGGGTGGTTGC	CAGCACCCTGTGGCTCCCACAG	uc002xjo.1_intron_20	208	PLCG1	uc002xjo.1	NM_002660	277	193	84	107	193	84
hsa-mir-6872	chr3:50310671-50310728	+	5p-tailed mirtron	57	TCTCGCATCAGGAGGCAAGG	CCCATGCCTCCTGCCGCGGTC	uc003cyu.3_intron_7	1817	SEMA3B	uc003cyu.3	NM_004636	95	84	11	40	84	11
hsa-mir-6873	chr6:33255003-33255061	-	5p-tailed mirtron	58	CAGAGGGAATACAGAGGGCAAT	TTCTCTCTGTCTTTCTCTCTCAG	uc003ods.3_intron_6	128	WDR46	uc003ods.3	NM_005452	321	109	212	62	212	109
hsa-mir-6874	chr7:5751470-5751536	-	5p-tailed mirtron	66	ATGGAGCTGGAACCAGATCAGGC	CAGTTCTGCTGTTCTGACTCTAG	uc003sox.2_intron_4	875	RNF216	uc003sox.2	NM_207111	202	123	79	47	123	79
hsa-mir-6875	chr7:100465662-100465729	+	5p-tailed mirtron	67	TGAGGGACCCAGGACAGGAGA	ATTCTTCCTGCCCTGGCTCCAT	uc003uww.3_intron_1	119	TRIP6	uc003uww.3	NM_003302	1003	971	32	178	971	32
hsa-mir-6876	chr8:25202922-25202990	+	5p-tailed mirtron	68	CAGGAAGGAGACAGGCAGTTCA	AGCTGTCTGTGTTTTCCTTCTCAG	uc003xeg.3_intron_24	2967	DOCK5	uc003xeg.3	NM_024940	373	363	10	8	363	10
hsa-mir-6877	chr9:135927387-135927446	+	5p-tailed mirtron	59	AGGGCCGAAGGGTGGAAGCTGC	CAGCCTCTGCCCTTGGCCTCC	uc004ccj.4_intron_3	1081	GTF3C5	uc004ccj.4	NM_001122823	1611	1606	5	227	1606	5
hsa-mir-6878	chr1:150464825-150464886	+	5p-tailed mirtron	61	AGGGAGAAAGCTAGAAGCTGAAG	CTGGCCTCTTCTTTCTCCTAG	uc001euq.3_intron_5	748	TARS2	uc001euq.3	NM_025150	243	225	18	24	225	18
hsa-mir-6879	chr11:64785981-64786042	+	5p-tailed mirtron	61	CAGGGCAGGGAAGGTGGGAGAG	TGTCACCCGCTCCTTGCCCAG	uc001och.4_intron_1	96	ARL2	uc001och.4	NM_001667	142	23	119	15	119	23
hsa-mir-6880	chr12:124821726-124821783	-	5p-tailed mirtron	57	TGGTGGAGGAAGAGGGCAGCTC	CCGCCTTCTCTCCTCCCCCAG	uc010tbb.2_intron_9	2825	NCOR2	uc010tbb.2	NM_006312	156	87	69	12	87	69
hsa-mir-6881	chr15:74703697-74703768	-	5p-tailed mirtron	71	TGGGGTAAGGATAGGAGGGTCA	ATCCTCTTTCGTCCTTCCCACT	uc002axv.3_intron_1	199	SEMA7A	uc002axv.3	NM_003612	230	177	53	108	177	53
hsa-mir-6882	chr15:75132982-75133043	-	5p-tailed mirtron	61	TACAAGTCAGGAGCTGAAGCAG	TGCTGCCTCTCCTCTTGCCTGCAG	uc010bkf.1_intron_11	763	ULK3	uc010bkf.1	NM_001099436	3086	3036	50	338	3036	50
hsa-mir-6883	chr17:8048311-8048384	-	5p-tailed mirtron	73	AGGGAGGGTGTGGTATGGATGT	TTCCCTATCTCACTCTCCTCAG	uc002gkd.3_intron_5	964	PER1	uc002gkd.3	NM_002616	143	23	120	5	120	23
hsa-mir-6884	chr17:38182586-38182657	-	two-tailed mirtron	71	AGAGGCTGAGAAGGTGATGTTG	CCCATCACCTTTCCGTCTCCCCT	uc002htt.3_intron_7	315	MED24	uc002htt.3	NM_014815	810	789	21	83	789	21
hsa-mir-6885	chr19:6389648-6389709	-	5p-tailed mirtron	61	AGGGGGGCACTGCGCAAGCAAAGCC	CTTTGCTTCCTGCTCCCCTAG	uc002meq.2_intron_9	2264	GTF2F1	uc002meq.2	NM_002096	919	660	259	328	660	259
hsa-mir-6886	chr19:11224154-11224210	+	5p-tailed mirtron	56	CCCGCAGGTGAGATGAGGGCT	TGCCCTTCTCTCCTCCTGCCT	uc002mqk.4_intron_8	85	LDLR	uc002mqk.4	NM_000527	456	411	45	88	411	45
hsa-mir-6887	chr19:35613608-35613668	+	5p-tailed mirtron	60	TGGGGGGACAGATGGAGAGGACA	TCCCCTCCACTTTCCTCCTAG	uc010xsm.2_intron_6	1519	FXYD3	uc010xsm.2	NM_001136007	366	128	238	7	238	128
hsa-mir-6888	chr2:160043350-160043412	+	5p-tailed mirtron	62	AAGGAGATGCTCAGGCAGAT	ATCTGTCTCGATTGTTTCCAG	uc002uag.3_intron_14	1002	TANC1	uc002uag.3	NM_033394	196	23	173	12	173	23
hsa-mir-6889	chr22:41648995-41649049	-	5p-tailed mirtron	54	TCGGGGAGTCTGGGGTCCGGAAT	TCTGTGCCCCTACTTCCCAG	uc003azu.3_intron_4	1316	RANGAP1	uc003azu.3	NM_002883	214	121	93	27	121	93
hsa-mir-6890	chr3:49137286-49137342	-	5p-tailed mirtron	56	CATGGGGTAGGGCAGAGTAGG	CCACTGCCTATGCCCCACAG	uc003cvx.3_intron_9	107	QARS	uc003cvx.3	NM_005051	215	200	15	117	200	15
hsa-mir-6891	chr6:31323004-31323093	-	3p-tailed mirtron	89	TAAGGAGGGGGATGAGGGG	CCCTCATCTTCCCCTCCTTTC	uc003ntg.1_intron_3;uc003nth.2_intron_3	93	HLA-B	uc003ntg.1;uc003nth.2	NM_005514	503	493	10	54	493	10
hsa-mir-6892	chr7:143079778-143079893	+	mirtron	115	GTAAGGGACCGGAGAGTAGGA	TCCCTCTCCCACCCCTTGCAG	uc003wcx.3_intron_3	115	ZYX	uc003wcx.3	NM_003461	709	688	21	141	688	21
hsa-mir-6893	chr8:145660933-145660997	-	5p-tailed mirtron	64	CAGGCAGGTGTAGGGTGGAGC	CCCTGCTGCCTTCACCTGCCAG	uc011llg.2_intron_8	107	TONSL	uc011llg.2	NM_013432	92	77	15	24	77	15
hsa-mir-6894	chrX:53228070-53228122	-	5p-tailed mirtron	52	AGGAGGATGGAGAGCTGGGCCAGA	TTGCCTGCCCTCTTCCTCCAG	uc004drz.3_intron_10	88	KDM5C	uc004drz.3	NM_004187	832	370	462	298	462	370
hsa-mir-6895	chrX:53224592-53224665	-	5p-tailed mirtron	73	CAGGGCCAGGCACAGAGTAAG	TGTCTCTCGCCCTTGGCCTTAG	uc004drz.3_intron_5	505	KDM5C	uc004drz.3	NM_004187	228	137	91	60	137	91
hsa-mir-7106	chr12:113596917-113596977	-	5p-tailed mirtron	60	TGGGAGGAGGGGATCTTGGG	AGCTCCCTGAATCCCTGTCCCAG	uc001tuq.4_intron_0	2157	DDX54	uc001tuq.4	NM_001111322	77	60	17	28	60	17
hsa-mir-7108	chr19:2434911-2434998	-	mirtron	87	GTGTGGCCGGCAGGCGGGTGG	ACCCGCCCGTCTCCCCACAG	uc002lvy.3_intron_6	87	LMNB2	uc002lvy.3	NM_032737	147	117	30	42	117	30
hsa-mir-7109	chr22:32017458-32017512	-	5p-tailed mirtron	54	CTGGGGGGAGGAGACCCTGCT	CAAGCCTCTCCTGCCCTTCCAG	uc003alk.2_intron_3	176	PISD	uc003alk.2	NM_014338	90	25	65	19	65	25
hsa-mir-7110	chr3:122880645-122880726	+	5p-tailed mirtron	81	TGGGGGTGTGGGGAGAGAGAG	TCTCTCTCCCACTTCCCTGCAG	uc003egc.2_intron_15	424	PDIA5	uc003egc.2	NM_006810	203	29	174	50	174	29
hsa-mir-7111	chr6:35438285-35438356	+	5p-tailed mirtron	71	TGGGGGAGGAAGGACAGGCCAT	ATCCTCTCTTCCCTCCTCCCAG	uc003okp.1_intron_4	228	RPL10A	uc003okp.1	NM_007104	433	206	227	88	227	206
hsa-mir-7112	chr8:145317575-145317640	-	5p-tailed mirtron	65	ACGGGCAGGGCAGTGCACCCTG	TGCATCACAGCCTTTGGCCCTAG	uc003zbm.3_intron_2	180	BOP1	uc003zbm.3	NM_015201	201	33	168	5	168	33
hsa-mir-7113	chr11:67800331-67800391	+	5p-tailed mirtron	60	TCCAGGGAGACAGTGTGTGAGGC	CCTCCCTGCCCGCCTCTCTGCAGAG	uc001onc.3_intron_2	586	NDUFS8	uc001onc.3	NM_002496	357	330	27	41	330	27
hsa-mir-7114	chr9:140344477-140344533	-	5p-tailed mirtron	56	TCTGTGGAGTGGGGTGCCTGT	TGACCCACCCCTCTCCACCAG	uc004cna.3_intron_2	150	NELF	uc004cna.3	NM_001130969	256	158	98	18	158	98
hsa-mir-877	chr6:30552108-30552194	+	mirtron	86	GTAGAGGAGATGGCGCAGGGGACA	TCCTCTTCTCCCTCCTCCCAG	uc003nql.3_intron_12	86	ABCF1	uc003nql.3	NM_001025091	93957	92816	1141	25577	92816	1141
hsa-mir-937	chr8:144895141-144895199	-	3p-tailed mirtron	58	GTGAGTCAGGGTGGGGCTGG	ATCCGCGCTCTGACTCTCTGC	uc003yzo.1_intron_29	68	SCRIB	uc003yzo.1	NM_182706	2217	133	2084	775	2084	133
hsa-mir-939	chr8:145619375-145619431	-	5p-tailed mirtron	56	TGGGGAGCTGAGGCTCTGGGGGTG	CCCTGGGCCTCTGCTCCCCAG	uc003zcj.3_intron_4	73	CPSF1	uc003zcj.3	NM_013291	1047	836	211	226	836	211
uc001aea.20	chr1:1238667-1238729	-	two-tailed mirtron	62	TGGCCGTGTGTGGTGGCGAGTGC	TGCTCACCACGCCCCGCTGGC	uc001aeb.2_intron_21	804	ACAP3	uc001aeb.2	NM_030649	65	41	24	6	41	24
uc001amh.3	chr1:6270216-6270282	+	5p-tailed mirtron	66	GTGGGGGATGGAACTGCCCGGC	CAGGCAGCCCCCCTCCCCCAG	uc001amg.3_intron_7	252	RNF207	uc001amg.3	NM_207396	300	299	1	47	299	1
uc001api.1.2	chr1:8923402-8923461	-	5p-tailed mirtron	59	TGGGGGTTATGGAACCAGAAAATGG	ATCTGGGTTGTTCCTTGGCTTCC	uc001apj.2_intron_2	547	ENO1	uc001apj.2	NM_001428	107	33	74	20	74	33
uc001api.1.6	chr1:8927309-8927372	-	5p-tailed mirtron	63	CAGCAGGAGAAAAGCTGGTGA	TCCACTCGGTTCTCTTCTGTTCT	uc001apj.2_intron_6	737	ENO1	uc001apj.2	NM_001428	71	31	40	41	40	31
uc001bfj.61	chr1:22191566-22191638	-	5p-tailed mirtron	72	TTGGGGGGTGGTAACTGTAGGAG	CCCCCGCCCACGTTGCCACCCCCA	uc001bfj.3_intron_61	211	HSPG2	uc001bfj.3	NM_005529	413	410	3	135	410	3
uc001bny.0	chr1:27681960-27682043	-	5p-tailed mirtron	83	AGGGGGCACTGGGCAGACAGT	CACTGAGTCCATTACCCCCAG	uc001bny.1_intron_0	199	MAP3K6	uc001bny.1	NM_004672	83	28	55	0	55	28
uc001bqa.8	chr1:28862319-28862382	+	5p-tailed mirtron	63	CGGGGCAGAGAGAAGCCATGTGT	CCGTGGCTTTCCCTTTGCCTGCAG	uc001bqf.2_intron_6	490	RCC1	uc001bqf.2	NM_001048194	110	92	18	5	92	18
uc001bvb.1	chr1:32796311-32796368	+	5p-tailed mirtron	57	GGTGGGCGGGGTCCTGC	TCAGCACCCCTTCTCCCACCA	uc001bvb.1_intron_7	81	HDAC1	uc001bvb.1	NM_004964	105	3	102	16	102	3
uc001cbk.2	chr1:38042157-38042212	-	5p-tailed mirtron	55	TCCAAAGGGATATATATGACTGC	TGTGTATTCTCTCTTTGAACAG	uc001cbk.3_intron_7	5666	GNL2	uc001cbk.3	NM_013285	88	8	80	25	80	8
uc001dxa.16	chr1:109811143-109811202	+	5p-tailed mirtron	59	ATGGTGGGGATGTCAGGTGTGG	CACCGTGACCTTGCCCACCCCAG	uc001dxa.4_intron_16	520	CELSR2	uc001dxa.4	NM_001408	201	196	5	90	196	5
uc001epm.3	chr1:146767056-146767111	+	5p-tailed mirtron	55	TTGGTAAAGTTGGTTTAAAGTGA	TTCCTTGACCATCCTTATCAG	uc001epm.4_intron_21	912	CHD1L	uc001epm.4	NM_004284	216	14	202	4	202	14
uc001eto.1	chr1:149937803-149937870	-	5p-tailed mirtron	67	TCAGAAATAGGAAGGTGGAAGGG	CTCCACTATCTTGTTTCTACAG	uc001etn.3_intron_7	1415	OTUD7B	uc001etn.3	NM_020205	647	642	5	266	642	5
uc001fpr.2	chr1:156670844-156670909	-	5p-tailed mirtron	65	TGGGGAGGGTGTGAGAGAGGTG	TGAGCCTCTCCTCTCTCCCCACA	uc001fpr.3_intron_2	4324	CRABP2	uc001fpr.3	NM_001878	165	153	12	11	153	12
uc001fxk.4	chr1:161022153-161022229	-	mirtron	76	GTAAGTCTGGGGAGATGGGGGGAGC	TACACACATCCCTGTCTTACAG	uc001fxl.3_intron_3	76	ARHGAP30	uc001fxl.3	NM_001025598	277	2	275	139	275	2
uc001gvr.17	chr1:200960860-200960914	-	two-tailed mirtron	54	CACAGACAGAGAGGGCTAAGGT	AGCCCAGCCCTCTTCTGTCT	uc001gvs.2_intron_18	556	KIF21B	uc001gvs.2	NM_001252100	122	116	6	12	116	6
uc001gxo.1	chr1:202126951-202127013	-	5p-tailed mirtron	62	AGGTAGAAGGAGAGAAAAGGAGGC	CCCATTTCCTCCCCCT	uc010ppx.2_intron_6	294	PTPN7	uc010ppx.2	NM_001199797	189	186	3	99	186	3
uc001jrd.3	chr10:72290976-72291045	+	5p-tailed mirtron	69	TGGGGCAGTGGTGCAG	TCCCCCTCGGGCTCCTGGCAG	uc001jrd.4_intron_3	1221	KIAA1274	uc001jrd.4	NM_014431	103	0	103	27	103	0
uc001jvb.0	chr10:75542024-75542080	+	5p-tailed mirtron	56	AGGGCAGGAAGGTGGGTCTT	TCCCCCGGATCTGCCCCTCCAG	uc001jvc.4_intron_0	123	CHCHD1	uc001jvc.4	NM_203298	358	173	185	70	185	173
uc001kuo.1	chr10:103916870-103916942	+	5p-tailed mirtron	72	AAGATAGGCTGGGCTGTGTTTCT	AAATTGGTCCAATCTACCTCA	uc001kuo.2_intron_1	114	NOLC1	uc001kuo.2	NM_004741	273	268	5	50	268	5
uc001kwy.1	chr10:105202856-105202921	+	5p-tailed mirtron	65	TCTGGATGGGGCGGGAGGCT	TGCTGACTGCTCTCCCTCCAG	uc001kwy.1_intron_31	704	PDCD11	uc001kwy.1	NM_014976	60	20	40	8	40	20
uc001lue.1	chr11:1857595-1857654	+	5p-tailed mirtron	59	TGGGCAGCTGGGTGGGCCTGAGC	CTGGCTCACGCCGCTGCCTCAG	uc001lue.1_intron_4	140	SYT8	uc001lue.1	NM_138567	104	59	45	0	59	45
uc001neq.2	chr11:47297382-47297449	+	5p-tailed mirtron	67	TACTGAGTTGCAGTAGGGTAT	ATTCCTGCTGTCTGCTTCTCAG	uc001ner.1_intron_2	739	MADD	uc001ner.1	NM_003682	97	82	15	8	82	15
uc001nkm.0	chr11:57296391-57296468	-	5p-tailed mirtron	77	AGCAGGGCTGGAATGGTCAAGGT	TTGCCCCTCCCTCCCTCCAG	uc001nkm.1_intron_0	1200	TIMM10	uc001nkm.1	NM_012456	289	282	7	128	282	7
uc001nvf.1	chr11:62564719-62564789	-	3p-tailed mirtron	70	GTAGGAAGCATGGACAGAGTAA	TCCATGTTCCTAATACCTGTT	uc001nvf.1_intron_8	79	NXF1	uc001nvf.1	NM_006362	255	225	30	57	225	30
uc001nzb.2	chr11:64022288-64022369	+	mirtron	81	GTGAGTGATGAGCCTGGGAGTGA	ACCCTTCGCTGTCACCTACTCA	uc009ypg.2_intron_2	81	PLCB3	uc009ypg.2	NM_000932	98	82	16	5	82	16
uc001obg.5	chr11:64559558-64559641	-	5p-tailed mirtron	83	GAGGGGCGGTGGGGG	AGCATCCCTGCTGCCCCCTAGA	uc001obh.3_intron_5	85	MAP4K2	uc001obh.3	NM_004579	400	34	366	24	366	34
uc001obh.2	chr11:64568503-64568562	-	5p-tailed mirtron	59	GAGGGGTAGGGGCCACAGAGCAG	CATCTGTGACCCCACCTCTAG	uc001obh.3_intron_23	79	MAP4K2	uc001obh.3	NM_004579	80	28	52	8	52	28
uc001obx.23	chr11:64675139-64675201	-	two-tailed mirtron	62	CAGGGCGGGACTGGACACTGGGT	CTGCTGTCCACCCGCCTATCT	uc001obx.3_intron_23	83	ATG2A	uc001obx.3	NM_015104	152	144	8	89	144	8
uc001odu.3	chr11:65161447-65161511	+	5p-tailed mirtron	64	ATCGGGAGAGGGGAGGGCTAAG	AGTGACCCAGCCTCTCTCCCCAGA	uc001odu.4_intron_3	366	FRMD8	uc001odu.4	NM_031904	60	55	5	11	55	5
uc001ojn.1	chr11:66638668-66638730	-	5p-tailed mirtron	62	AGGGAGGGGTGGCAGGGATT	CTCCCCCACACCTTTCTCCCAAC	uc001ojn.1_intron_16	117	PC	uc001ojn.1	NM_022172	60	25	35	4	35	25
uc001okc.13	chr11:67069146-67069202	+	5p-tailed mirtron	56	TCTGGCCTCTGCAGCCACACGGC	TGTGGGCTCTGGTGGCTGCAG	uc001okd.2_intron_12	80	ANKRD13D	uc001okd.2	NM_207354	127	84	43	13	84	43
uc001okr.2	chr11:67160901-67160966	+	5p-tailed mirtron	65	TGCATGGGACAGGAGAGCTTGTTGC	TGAGGTGTCTTATCCCATGCAG	uc001okr.3_intron_2	713	RAD9A	uc001okr.3	NM_004584	121	65	56	29	65	56
uc001ont.5	chr11:68157285-68157348	+	5p-tailed mirtron	63	CACTGGGGATGCTGCAGAGA	CATGGACTTCTGCTTCTTCTCC	uc001ont.3_intron_5	3168	LRP5	uc001ont.3	NM_002335	294	265	29	53	265	29
uc001orw.0	chr11:71820974-71821030	-	5p-tailed mirtron	56	TCTGGGGCTGAGGCTGGCTGA	CACACCCAGCCTCCTCTCCAG	uc001orw.3_intron_0	159	C11orf51	uc001orw.3	NM_014042	168	139	29	28	139	29
uc001pyp.0	chr11:122928627-122928692	-	5p-tailed mirtron	65	TCAGGGAGAAAGAAGGGTTATT	ATTCCTTTTTCTCTTCCTCAG	uc001pyo.3_intron_0	332	HSPA8	uc001pyo.3	NM_006597	1145	679	466	89	679	466
uc001qds.7	chr11:126279096-126279154	+	two-tailed mirtron	58	TGGGTTGGATTTGAGAAACAGG	TGTCTCTCTCTTCTGACCCCAT	uc001qds.3_intron_7	771	ST3GAL4	uc001qds.3	NM_001254757	195	187	8	8	187	8
uc001qnt.0	chr12:6438788-6438844	-	5p-tailed mirtron	56	ATGCGGGGCGGGGCCTGGGGTTG	CTCACCGGCCCGCGTCCCCGCAG	uc001qnu.3_intron_0	155	TNFRSF1A	uc001qnu.3	NM_001065	264	16	248	40	248	16
uc001qnt.2	chr12:6442313-6442370	-	5p-tailed mirtron	57	CTGTGGGGTGGGGGTGCAGGCGC	TGCCGCACTTCTCCCTACAG	uc001qnu.3_intron_5	219	TNFRSF1A	uc001qnu.3	NM_001065	101	34	67	7	67	34
uc001spv.2	chr12:58145519-58145584	-	5p-tailed mirtron	65	TGCTGCAGGCTCATACCATCCTA	TTGGTGATAGGAGTCTGTGATT	uc001spv.3_intron_6	438	CDK4	uc001spv.3	NM_000075	269	24	245	67	245	24
uc001tsa.19	chr12:111779520-111779583	+	5p-tailed mirtron	63	CTGGCCAGGAACTTTTGGGATGG	CTCCCTCTCTTCCTGGCCCCAG	uc001tsa.2_intron_19	3305	CUX2	uc001tsa.2	NM_015267	512	506	6	1	506	6
uc001txo.3	chr12:120569137-120569197	-	5p-tailed mirtron	60	ATGGGTGCTGGGGACATGCTGT	CCAGTCGTGTCCTTCCACCCAG	uc001txo.3_intron_3	592	GCN1L1	uc001txo.3	NM_006836	57	50	7	28	50	7
uc001uej.1	chr12:123481457-123481478	-	5p-tailed mirtron	21		TTGACTGGCCCCTCTCCCCAG	uc001uej.1_intron_14	414	PITPNM2	uc001uej.1	NM_020845	87	0	87	64	87	0
uc001uiz.7	chr12:132238850-132238912	+	5p-tailed mirtron	62	AGCCAGGACTGAGCTTGGCGAGC	TCACAGACTCTTCTCCTGCAG	uc001uja.1_intron_7	1004	SFSWAP	uc001uja.1	NM_004592	134	27	107	21	107	27
uc001uje.5	chr12:132393384-132393442	+	5p-tailed mirtron	58	GGGCCCGGCGGGGA	TCCTGACGCTTCTCTCCCGCAG	uc001uje.3_intron_5	80	ULK1	uc001uje.3	NM_003565	214	7	207	26	207	7
uc001ujz.10	chr12:132635968-132636028	+	5p-tailed mirtron	60	AGGGGAGGGTGGTGGGGGCTAG	CACAACCACTGCCCTGCCCAG	uc001ujz.1_intron_10	115	NOC4L	uc001ujz.1	NM_024078	331	3	328	99	328	3
uc001vzr.2	chr14:21559303-21559359	-	two-tailed mirtron	56	TTCGGGTGGGTGCGTGCAGTC	ACCCTATCGCACCCACTCTCC	uc001vzs.2_intron_0	270	ZNF219	uc001vzs.2	NM_001101672	57	20	37	16	37	20
uc001war.28	chr14:21881155-21881220	-	5p-tailed mirtron	65	TAGAGGAGTGGGTTTACTGGAC	TTGGTTTCCTAACTCATCTAG	uc001war.2_intron_28	1304	CHD8	uc001war.2	NM_001170629	65	50	15	23	50	15
uc001whc.2	chr14:23312409-23312465	+	5p-tailed mirtron	56	AGGGAGGCTGAGGGAAGGG	TCACTGTCCCCATCCTTCCAG	uc001whc.3_intron_3	539	MMP14	uc001whc.3	NM_004995	124	28	96	1	96	28
uc001whh.2	chr14:23374221-23374271	-	5p-tailed mirtron	50	TAAGGGGAGAGGGAATGTGG	CATCATTTCCTCCTTCCCCAG	uc001whg.3_intron_5	81	RBM23	uc001whg.3	NM_001077351	159	144	15	45	144	15
uc001xed.3	chr14:59925722-59925778	-	5p-tailed mirtron	56	TAAGAATAGTGAGTCTGTGGCAT	CCCACTCTCTCCCTATTCC	uc001xed.2_intron_3	1967	GPR135	uc001xed.2	NM_022571	1103	1095	8	260	1095	8
uc001zbn.2	chr15:28633529-28633596	+	5p-tailed mirtron	67	GGGCATGGCAGGGGGA	CTGAGCCCTGTCCTCCCGCAG	uc001zbn.2_intron_14;uc001zbp.3_intron_14	82	GOLGA8G	uc001zbn.2;uc001zbp.3	NR_033353;NR_033351	261	0	261	60	261	0
uc001zqj.2	chr15:43021324-43021383	-	5p-tailed mirtron	59	TTGGGGGCGGGGACAGGGAGGC	TGCCTCTCCCTCCTCCCCCCAG	uc001zql.3_intron_9	102	CDAN1	uc001zql.3	NM_138477	76	56	20	34	56	20
uc001ztb.2	chr15:44093278-44093329	+	5p-tailed mirtron	51	TATTGGGAATTGTGGGTAGCGGT	CTAGACCTGCCTTTCCCATA	uc001ztf.3_intron_0	347	C15orf63	uc001ztf.3	NM_016400	149	123	26	47	123	26
uc002clv.14	chr16:1505796-1505863	-	5p-tailed mirtron	67	AGGGAGTTGGTGGTGGGCATGGT	GAGCCGGCCGCCTGCCTTCCAG	uc002clv.2_intron_14	317	CLCN7	uc002clv.2	NM_001287	62	47	15	7	47	15
uc002cos.37	chr16:2166119-2166189	-	5p-tailed mirtron	70	CGGGTAGGGGGAGTCTGGGCTTC	AGCTGAGGCGGCCCCCTGCCCAC	uc002cos.1_intron_37	410	PKD1	uc002cos.1	NM_001009944	430	357	73	162	357	73
uc002cow.6	chr16:2222133-2222191	+	5p-tailed mirtron	58	CGGGTGAGGGAGCGTGTGCCAGGC	TCAGCACGCCCTCCTCTCCCAG	uc002cow.3_intron_6	585	TRAF7	uc002cow.3	NM_032271	129	26	103	18	103	26
uc002cqk.5	chr16:2550742-2550804	+	5p-tailed mirtron	62	TGAGGTGCCTGGGTCAGTGCTG	ACTGACCTGAGCATCCTGCAG	uc002cql.3_intron_6	313	TBC1D24	uc002cql.3	NM_001199107	1253	24	1229	96	1229	24
uc002dcr.2	chr16:14816987-14817048	+	5p-tailed mirtron	61	AGGGCAGAGGGAATCCCA	TGTGCATTTCTCTCCCTTCTAG	uc002dcr.3_intron_3	2957	NPIP	uc002dcr.3	NM_006985	1674	345	1329	200	1329	345
uc002dcx.3	chr16:15042725-15042786	+	5p-tailed mirtron	61	AGGGCAGAGGGAATCCCA	TGTGCATTTCTCTCCCTTCTAG	uc002dcx.4_intron_15;uc002dcy.4_intron_3	2948	NPIP	uc002dcx.4;uc002dcy.4	.;NM_006985	1677	348	1329	206	1329	348
uc002dev.3	chr16:16441198-16441259	+	5p-tailed mirtron	61	AGGGCAGAGGGAATCCCA	TGTGCATTTCTCTCCCTTCTAG	uc002dev.4_intron_5;uc002dew.4_intron_4	2950	PKD1P1	uc002dev.4;uc002dew.4	NM_006985;.	1677	348	1329	206	1329	348
uc002dfc.3	chr16:18455134-18455195	-	5p-tailed mirtron	61	AGGGCAGAGGGAATCCCA	TGTGCATTTCTCTCCCTTCTAG	uc002dfc.4_intron_4;uc002dfd.4_intron_3;uc021tdy.1_intron_3	2949	LOC339047;NPIP	uc002dfc.4;uc002dfd.4;uc021tdy.1	.;NM_006985	1677	348	1329	206	1329	348
uc002dpf.10	chr16:28402304-28402367	-	two-tailed mirtron	63	CGGGCATGCTGGGAGAGACTTT	CCTCACCCAGCTCTCTGGCCCTCT	uc002dph.4_intron_10	770	EIF3C	uc002dph.4	NM_001037808	771	747	24	179	747	24
uc002dva.1	chr16:29996899-29996978	+	mirtron	79	GTGAGCTAGGGCTGCTTGG	CTTCCCTCTGCACTCGCCCAG	uc002dva.2_intron_13	79	TAOK2	uc002dva.2	NM_016151	157	59	98	26	98	59
uc002dww.3	chr16:30198296-30198359	+	5p-tailed mirtron	63	TCGTGGCCTGCAGTGGATGAG	TGACACTGTGGGGAACGTGCA	uc002dww.3_intron_3	93	CORO1A	uc002dww.3	NM_007074	435	49	386	31	386	49
uc002dzz.8	chr16:30957992-30958050	+	5p-tailed mirtron	58	TACCTGGGCGCAGGGATGGGAG	CCTCTCATCTGGCTGCCCA	uc002eab.2_intron_8	4193	FBXL19	uc002eab.2	NM_001099784	164	112	52	40	112	52
uc002egp.17	chr16:50830175-50830234	+	5p-tailed mirtron	59	ACTGGCAAAAGGGTTTAGAACTT	TTCTTCCTCTGTGCCATAG	uc002egq.1_intron_16	1895	CYLD	uc002egq.1	NM_001042355	463	462	1	24	462	1
uc002eux.5	chr16:67970215-67970274	-	5p-tailed mirtron	59	TGGAGGGGAGCCGAGAGTATCGA	TGCGGTCCCTCCCTCTCCTCAG	uc002eux.2_intron_5	85	PSMB10	uc002eux.2	NM_002801	88	16	72	19	72	16
uc002ewx.1	chr16:69363082-69363139	-	5p-tailed mirtron	57	TTGAGGATGATGCAGTTCAGCT	AGGGCTGTAACTTCCTTTGCAG	uc002ewx.1_intron_0	817	PDF	uc002ewx.1	NM_022341	54	37	17	26	37	17
uc002fsg.0	chr17:909411-909474	-	two-tailed mirtron	63	CTGGAGTCAGCAAGGACGAGGC	CTCCGCCTTCCTGTCTCCCCAC	uc002fsd.3_intron_0	995	ABR	uc002fsd.3	NM_021962	594	588	4	91	588	4
uc002fsg.2	chr17:914103-914166	-	5p-tailed mirtron	63	TCGGGGGTGGAACGGGGCTGCTGGC	CTGACCTCGGCCCCACCCCTGCAG	uc002fsd.3_intron_3	982	ABR	uc002fsd.3	NM_021962	216	25	191	33	191	25
uc002fwx.16	chr17:3853890-3853955	-	5p-tailed mirtron	65	TGGGCCAGGACTAAGGGATGGG	CATCTCTGATTCCCTGACCAG	uc002fwy.2_intron_16	96	ATP2A3	uc002fwy.2	NM_174953	865	848	17	369	848	17
uc002fzo.5	chr17:4842270-4842337	-	5p-tailed mirtron	67	TGGAGGGTAGACTGTGGGTTGGC	TATGCTGACCCCTCTGCTCCTCAG	uc002fzo.2_intron_5	84	SLC25A11	uc002fzo.2	NM_003562	143	83	60	27	83	60
uc002fzz.2	chr17:4849292-4849354	-	5p-tailed mirtron	62	TGGCAGGGGGTGGAATTGTGACAC	TTCTCTTTCCTCCTCCTCCAG	uc002gaa.3_intron_0	630	PFN1	uc002gaa.3	NM_005022	52	19	33	17	33	19
uc002gct.0	chr17:6347808-6347831	+	3p-tailed mirtron	23	TGAGTGCGGGCTGGGCACAAGT		uc002gcw.2_intron_0	587	FAM64A	uc002gcw.2	NM_001195228	393	384	9	4	384	9
uc002gjp.18	chr17:7852639-7852702	+	5p-tailed mirtron	63	GTGGGGTGGGGAATTGAGAGGA	TCTCTCTTCCCTCAACTCTCAG	uc002gjp.3_intron_18	227	CNTROB	uc002gjp.3	NM_001037144	74	65	9	34	65	9
uc002gsp.9	chr17:18138718-18138780	+	two-tailed mirtron	62	TCGGGGTGAGAGGGAGAAGATGT	ATACATCTCTGCCACCCCCTCC	uc002gsp.3_intron_9	157	LLGL1	uc002gsp.3	NM_004140	70	54	16	22	54	16
uc002hbq.2	chr17:26910667-26910730	-	5p-tailed mirtron	63	TTGGGATAGGCGTTCAGAGAAGGT	CTTCCCTGTTCCTTATTTCAG	uc002hbq.3_intron_9	203	SPAG5	uc002hbq.3	NM_006461	525	513	12	260	513	12
uc002hbu.2	chr17:26970005-26970067	-	5p-tailed mirtron	62	TCTGGAAAGGAAGGGCAGTTCC	TCATCCTTGCTTCTTCCTTCCAG	uc002hbu.3_intron_34	176	KIAA0100	uc002hbu.3	NM_014680	58	11	46	8	46	11
uc002hcs.4	chr17:27075461-27075528	+	5p-tailed mirtron	67	TGGGTTGCAGGGTAGGTGACA	CCTCTCTACTTCTGTGGCCCCA	uc002hcs.3_intron_4	87	TRAF4	uc002hcs.3	NM_004295	169	112	57	13	112	57
uc002huk.4	chr17:38508520-38508582	+	5p-tailed mirtron	62	TGGAGCCAGGCTGAGAAGGG	TCACTCTCCCTCCTCCCCCAG	uc002huk.2_intron_4	260	RARA	uc002huk.2	NM_000964	353	323	30	35	323	30
uc002hxf.1	chr17:39739707-39739762	-	5p-tailed mirtron	55	CAGGGAGAGAACGGCCACACTC	TTCCCTTTCCCTCCCTCACAG	uc002hxf.2_intron_2	95	KRT14	uc002hxf.2	NM_000526	260	27	233	0	233	27
uc002ifd.1	chr17:42170574-42170647	-	5p-tailed mirtron	73	CGCCCGTGATGCCTGCCCCTGC	TCAGTTGTGCCCTGTCCTGCAG	uc002iff.1_intron_21	107	HDAC5	uc002iff.1	NM_001015053	201	1	200	24	200	1
uc002ihn.2	chr17:42940274-42940347	-	5p-tailed mirtron	73	AGGAAGATGGCGGGGAGTAGT	CTGCACCCTGTCCCCTCTTCCAG	uc002ihn.2_intron_12	748	EFTUD2	uc002ihn.2	NM_004247	67	57	10	33	57	10
uc002imz.3	chr17:46134645-46134705	+	5p-tailed mirtron	60	TGGGAGGAAAGCACAAGGTTTT	AGCCTCTGTGTTTTGCCCTAG	uc002imz.4_intron_3	222	NFE2L1	uc002imz.4	NM_003204	92	81	11	24	81	11
uc002ivw.2	chr17:56382532-56382592	-	5p-tailed mirtron	60	TCGAGGGGCAGGGCCAGAGC	TCACCGGCCTCTTCTCTCCAG	uc002ivx.4_intron_2	215	BZRAP1	uc002ivx.4	NM_004758	95	7	88	79	88	7
uc002jni.10	chr17:73238554-73238624	-	5p-tailed mirtron	70	TGTGACCTGGTGGAAGTGGAA	TTGAACTTCTTCACTGGGGCAG	uc002jni.2_intron_10	357	GGA3	uc002jni.2	NM_138619	240	35	205	32	205	35
uc002jth.6	chr17:74902036-74902099	+	5p-tailed mirtron	63	CGGGGGGGCGGGGCTCAGAGC	TCTGTGTTCCGCCCACCCAG	uc002jth.3_intron_6	684	MGAT5B	uc002jth.3	NM_144677	61	14	47	3	47	14
uc002juj.1	chr17:76122729-76122793	-	5p-tailed mirtron	64	AGCAGGGGCTGCTGGAAGGAGA	CCCCGCCAACCCCCTCTGCAG	uc002juk.2_intron_17	128	TMC6	uc002juk.2	NM_001127198	129	109	20	26	109	20
uc002jzz.1	chr17:79263608-79263667	-	5p-tailed mirtron	59	TGAGGGCCTCTGGGGAGCAC	GTTCCTGTCTCCACCCTGCAG	uc002jzz.1_intron_14	5014	SLC38A10	uc002jzz.1	NM_001037984	130	1	129	32	129	1
uc002kde.1	chr17:79982506-79982568	+	5p-tailed mirtron	62	ATGGGCGGGAATTCAGAGCCAGTC	ACTACCGGCCTGTTTCTCTCCTAG	uc002kde.3_intron_1	353	LRRC45	uc002kde.3	NM_144999	89	34	55	68	55	34
uc002kdg.1	chr17:79994202-79994259	-	3p-tailed mirtron	57	TGAGCAGGGCTGGGGTACC	ACACCCCACTTGCCCTGCTGACC	uc002kdg.3_intron_1	75	DCXR	uc002kdg.3	NM_016286	158	70	88	30	88	70
uc002loy.2	chr19:582445-582513	+	5p-tailed mirtron	68	TGGGCAGGGGTGACTTGGAGAGA	CACCCGGCCCCTCGTGCCCCAG	uc002loz.3_intron_6	183	BSG	uc002loz.3	NM_001728	176	135	41	90	135	41
uc002lpp.2	chr19:810620-810693	+	5p-tailed mirtron	73	GTGAGTATGAGGCGGGCTGT	CGGCCCTGACCCCCTGTCTTGCAG	uc002lpp.2_intron_13	73	PTBP1	uc002lpp.2	NM_002819	250	114	136	1	136	114
uc002lrj.25	chr19:1123638-1123694	-	5p-tailed mirtron	56	AGTGCCCGCGGCCGCTCAGG	TGAGCTCCCGCCACGCACGCAG	uc002lrk.4_intron_25	302	SBNO2	uc002lrk.4	NM_014963	191	5	186	52	186	5
uc002lrp.2	chr19:1254098-1254165	+	5p-tailed mirtron	67	CTGGGCCGGGCTGGGCTGGGGGC	TGACGGACCGCTCTCCTTGCAG	uc002lrp.3_intron_3	2265	MIDN	uc002lrp.3	NM_177401	217	23	194	71	194	23
uc002lvg.5	chr19:2246806-2246880	+	5p-tailed mirtron	74	ATCAGGGACTTGGGCGTGGGGGGC	CACCCGGCCGTGTCCCTGCAG	uc002lvg.3_intron_5	79	SF3A2	uc002lvg.3	NM_007165	477	386	91	182	386	91
uc002lvy.2	chr19:2438286-2438364	-	5p-tailed mirtron	78	CAGGAGCCACGGGACGCCCCAG	TCGCTGTCCTGTGTCTCCCAG	uc002lvy.3_intron_8	86	LMNB2	uc002lvy.3	NM_032737	228	29	199	113	199	29
uc002lwi.5	chr19:2762642-2762692	-	5p-tailed mirtron	50	TCCTGGAGCTGGGCAGATGGGA	CCCGGTGCTCTCCTCCAG	uc002lwi.1_intron_5	1008	SGTA	uc002lwi.1	NM_003021	1036	1020	16	138	1020	16
uc002lxh.1	chr19:3201425-3201520	+	5p-tailed mirtron	95	TGACGGAGAGATGACTGTGGCTG	TTGCCTCTCCCGTCCCTGTAG	uc002lxi.3_intron_4	2625	NCLN	uc002lxi.3	NM_020170	123	4	119	52	119	4
uc002mcx.7	chr19:5696768-5696837	-	5p-tailed mirtron	69	AGGGTGCATGGTGTCGTTGTGG	TCTGACCCCGCTGTGCACCCACA	uc002mcx.3_intron_7	2269	LONP1	uc002mcx.3	NM_004793	92	78	14	22	78	14
uc002mfn.13	chr19:6735715-6735773	-	5p-tailed mirtron	58	GTGGAGCTGGACCAGGAGAGGAGT	CCCTCCTGCCCACCCCCCAG	uc002mfp.3_intron_14	203	GPR108	uc002mfp.3	NM_001080452	454	448	6	171	448	6
uc002mgo.12	chr19:7598576-7598644	+	5p-tailed mirtron	68	TAGGGAATGGGGAAAGGGGAGCG	TTCCCTGCTTCCTTCCTCCAG	uc002mgo.3_intron_12	105	MCOLN1	uc002mgo.3	NM_020533	62	47	15	61	47	15
uc002mki.6	chr19:8651605-8651660	-	5p-tailed mirtron	55	GTGGGGAGGGCGGTTTCAGC	CTGAACCCTGCATCGTCCCCCAG	uc002mkj.1_intron_6	94	ADAMTS10	uc002mkj.1	NM_030957	79	6	73	3	73	6
uc002muf.2	chr19:12788025-12788079	-	5p-tailed mirtron	54	AGGGGAAGGAGGGCT	CTTCGGCGCTCTTCCCCCAG	uc002muh.2_intron_2	79	DHPS	uc002muh.2	NM_001930	129	5	124	66	124	5
uc002mvs.2.4	chr19:13035817-13035878	-	5p-tailed mirtron	61	AAGGGAAGGAGGCTGGGGACCCC	ACTTCCCACCTTCCCTCCTGA	uc002mvs.2_intron_4	86	FARSA	uc002mvs.2	NM_004461	123	56	67	17	67	56
uc002mvw.6	chr19:13063443-13063502	+	5p-tailed mirtron	59	TGGGGAGAGGAGGGGACCAGGGC	CTTCCCCACCCTCTCCTGCAG	uc002mvw.1_intron_6	3280	RAD23A	uc002mvw.1	NM_005053	651	23	628	112	628	23
uc002mwj.8	chr19:13220815-13220868	-	5p-tailed mirtron	53	GTTGGGGTGTCGTGGTCACGC	GTGGCCACTGGTACCCCCCACA	uc002mwl.3_intron_8	156	TRMT1	uc002mwl.3	NM_001136035	84	77	7	36	77	7
uc002mxv.2	chr19:14074087-14074140	-	5p-tailed mirtron	53	AGGGGGTCGGGCCGGACGGGG	TCTCCGTCTCCATCCCCAG	uc002mxv.3_intron_2	262	RFX1	uc002mxv.3	NM_002918	70	15	55	18	55	15
uc002mye.2	chr19:14231477-14231534	-	5p-tailed mirtron	57	TATGGGACCAAGGAGAGGGCGT	ACGTTCCTCTTCCTGCCCCAG	uc002mye.3_intron_0	866	ASF1B	uc002mye.3	NM_018154	219	209	10	136	209	10
uc002ndi.2	chr19:16198768-16198836	+	5p-tailed mirtron	68	TCTGCAGTGGATGGGAGAGGACA	TGGGCCTTTCTGTCTCTGCAG	uc002ndi.2_intron_3	1486	TPM4	uc002ndi.2	NM_001145160	161	24	137	37	137	24
uc002nhg.3	chr19:17888885-17888945	+	5p-tailed mirtron	60	CCAGGGTGGGATGAGGCTTGGGA	TCTTGGCCTCACCCTCTCTAG	uc002nhg.3_intron_17	1450	FCHO1	uc002nhg.3	NM_001161357	106	57	49	33	57	49
uc002nkk.2	chr19:19011258-19011328	-	5p-tailed mirtron	70	TGGGGGTGACGGGCAGGCATGG	CGTGTCTGCCTGTGTCTCCAG	uc002nkk.3_intron_2	2818	COPE	uc002nkk.3	NM_007263	150	60	90	28	90	60
uc002nxk.1	chr19:35500730-35500791	+	5p-tailed mirtron	61	TGTGGGGCAGCATTGGGAGTGTGA	TCACCTCTCAAACTTCCTCAG	uc010xse.1_intron_2	444	GRAMD1A	uc010xse.1	NM_020895	179	5	174	26	174	5
uc002nyr.2	chr19:35761289-35761349	+	5p-tailed mirtron	60	AGGGGACGGGATGGAGGAACAGA	TCTGCCCTCCTACTCCCCAG	uc002nyq.1_intron_3	443	USF2	uc002nyq.1	NM_003367	192	125	67	33	125	67
uc002oam.6	chr19:36108110-36108188	+	5p-tailed mirtron	78	ATGGGAGAAGGGGCAGGGAGCCT	CTTCCTCCTCTTCTCCCTAG	uc002oam.1_intron_6	93	HAUS5	uc002oam.1	NM_015302	95	51	44	11	51	44
uc002ojz.2	chr19:39412086-39412166	-	5p-tailed mirtron	80	GTGAGCACCGTGCTGGGTGGCAGGG	TGACTCCTGCTGTCTCCCTGCAG	uc002oka.2_intron_11	80	SARS2	uc002oka.2	NM_017827	195	4	191	10	191	4
uc002okf.4	chr19:39440976-39441039	-	5p-tailed mirtron	63	ACAAGGTAGGGAGGGGGTGGCCTGG	TACCGACCCCTCTCGACCTGCAG	uc002okf.1_intron_4	2236	FBXO17	uc002okf.1	NM_148169	67	2	65	33	65	2
uc002ola.6	chr19:39869082-39869143	+	5p-tailed mirtron	61	CTGGAACATGGCAGAGGGCAT	CCCTTTCTCATGTCCCCCCAG	uc002olb.3_intron_9	679	SAMD4B	uc002olb.3	NM_018028	838	831	7	73	831	7
uc002olt.1	chr19:39976768-39976826	+	5p-tailed mirtron	58	TTGGGGACTCTGAGGACCTCT	CACTGTCCTCACTGTCTTCCCAG	uc002olu.1_intron_5	379	TIMM50	uc002olu.1	NM_001001563	65	54	11	15	54	11
uc002owt.2	chr19:44057060-44057116	-	5p-tailed mirtron	56	TGGTGGGGTGGAGGAGGAGAGA	AATCCATCCCCATCCCCTCAG	uc002owt.2_intron_9	73	XRCC1	uc002owt.2	NM_006297	227	107	120	16	120	107
uc002oxj.3	chr19:44237885-44237959	-	5p-tailed mirtron	74	TTTGGGGTGAGAAAGGGGAGT	CCCGTCTCTTCCCACCCTCAG	uc002oxj.2_intron_3	655	SMG9	uc002oxj.2	NM_019108	192	180	12	95	180	12
uc002oxj.4	chr19:44238647-44238702	-	5p-tailed mirtron	55	TGTGGGACCTGGGGTGCAAGTG	GCCACTCACCCCAAACCCCAAG	uc002oxj.2_intron_4	3101	SMG9	uc002oxj.2	NM_019108	92	53	39	20	53	39
uc002ozy.0	chr19:45394600-45394666	+	5p-tailed mirtron	66	ATTTGCTGGGGCTGAGTCGG	CCCTCTGACCTCTCCCCTAGCAG	uc002ozy.4_intron_0;uc002ozz.3_intron_0	92	TOMM40	uc002ozy.4;uc002ozz.3	NM_001128916;NM_006114	79	37	42	8	42	37
uc002pcg.11	chr19:46029339-46029397	+	5p-tailed mirtron	58	TTTGGAAGGGAGGAGGCAGAGA	TCTGCTCCTTGTTTCCTTCCAG	uc002pcg.3_intron_11	136	VASP	uc002pcg.3	NM_003370	273	261	12	16	261	12
uc002pem.9	chr19:46891739-46891809	+	5p-tailed mirtron	70	TGGGCTGTGGCAGCAGGTGGAG	TCTCCCTTCTGCCCACCCTCAG	uc002pem.3_intron_9	104	PPP5C	uc002pem.3	NM_006247	226	206	20	14	206	20
uc002pkp.4	chr19:49300279-49300333	-	5p-tailed mirtron	54	CGGCGGTGCTAGGGGGTGAGAG	TCCACCCCTTACACCTGCCCTAG	uc002pkr.3_intron_3	168	BCAT2	uc002pkr.3	NM_001190	83	5	78	11	78	5
uc002qlt.9	chr19:56180735-56180809	+	5p-tailed mirtron	74	AGGGGCCTAGGCTTGAGCAGAGG	CGCTGCCTCCCCTGGCCCCACA	uc002qlu.3_intron_9	262	U2AF2	uc002qlu.3	NM_007279	397	395	2	167	395	2
uc002rfn.2	chr2:25038271-25038365	+	5p-tailed mirtron	94	ATATTCTAGGCACTGTGGAAGCT	TGTCTTCTTGTTTGCCTCAG	uc002rfq.2_intron_3	1003	CENPO	uc002rfq.2	NM_024322	147	5	142	28	142	5
uc002rji.2	chr2:27456425-27456493	+	5p-tailed mirtron	68	TACCCGGAGGCTGGATGATGCT	TAAGCTCCCTGCCTCCTGTAG	uc002rji.3_intron_19	89	CAD	uc002rji.3	NM_004341	110	59	51	26	59	51
uc002saj.2	chr2:61008952-61009019	+	5p-tailed mirtron	67	TGGGGAAATGAAGTGAGAACAACT	TTATTCTGCTTCTAATTTCACAG	uc002sai.3_intron_9	1105	PAPOLG	uc002sai.3	NM_022894	79	61	18	11	61	18
uc002thw.2	chr2:113326260-113326322	+	5p-tailed mirtron	62	TGGTAAGAGTAAATGTGTAA	CCTTGGACATCTGCTCTTCCAG	uc002thw.2_intron_10	608	POLR1B	uc002thw.2	NM_019014	125	51	74	15	74	51
uc002vit.2	chr2:219530782-219530850	-	5p-tailed mirtron	68	TTTGGGACCAGCAGATGAGG	CCCTACATCTGCCTTCCCTCT	uc002vit.3_intron_3	99	RNF25	uc002vit.3	NM_022453	105	93	12	57	93	12
uc002vzy.2	chr2:241708625-241708693	-	5p-tailed mirtron	68	CAGCCAGGGCTGAGGCCA	GCTGACCTCAGCTCTGTTCCCCC	uc010fzk.3_intron_32	418	KIF1A	uc010fzk.3	NM_001244008	55	37	18	0	37	18
uc002xqy.2	chr20:44596273-44596329	-	5p-tailed mirtron	56	GTGGGGTGCTGGGAGCCAGA	TCTTACCCTCCCTCCACTTCCAG	uc002xqw.3_intron_22	99	ZNF335	uc002xqw.3	NM_022095	74	20	54	20	54	20
uc002xro.3	chr20:44983604-44983664	-	5p-tailed mirtron	60	CAGGGCGGAGGCAGGGCAGGGCCGGACC	GTGCCTGTCCCCCGCCCTGCAG	uc002xrq.3_intron_3	107	SLC35C2	uc002xrq.3	NM_015945	71	11	60	7	60	11
uc002yzo.10	chr21:43243809-43243883	-	two-tailed mirtron	74	CCCAGAGGAGCCTGATGGAG	TCACCATGCGGCTCCTCTGCC	uc002yzq.1_intron_10	2510	PRDM15	uc002yzq.1	NM_022115	89	65	24	24	65	24
uc002zww.13	chr22:23634671-23634727	+	5p-tailed mirtron	56	ATGTGGGTGATGTGGAAAAGACC	CATGTCCACTTCTCCCCACAGA	uc002zww.3_intron_13	2127	BCR	uc002zww.3	NM_004327	73	68	5	20	68	5
uc003afq.9	chr22:29924166-29924223	-	5p-tailed mirtron	57	GGGAAGGGGAGATTGCTATGACT	CTTGGCACTTTCCTTTGTCCAG	uc003afs.3_intron_9	248	THOC5	uc003afs.3	NM_001002879	55	48	7	4	48	7
uc003ahl.2	chr22:30737874-30737946	-	5p-tailed mirtron	72	TTGGGGAGCTCAGACAGGGCAA	CTTTGCCTCTGGCTCACCCTCT	uc003ahl.3_intron_9	314	SF3A1	uc003ahl.3	NM_005877	140	77	63	15	77	63
uc003atr.19	chr22:38165194-38165268	+	mirtron	74	GTGGGCCTGGCCCCAGGTTGG	TGACCACCGTGCCTCTCCCAG	uc003atr.3_intron_19	74	TRIOBP	uc003atr.3	NM_001039141	438	11	427	15	427	11
uc003bbo.2	chr22:42335200-42335260	-	5p-tailed mirtron	60	TCTGGGTAAGGGAGCAGGGCCAG	CTGTTCTCTGCTCTCCCCGCAG	uc003bbn.3_intron_0	4413	CENPM	uc003bbn.3	NM_024053	68	44	24	32	44	24
uc003bdd.4	chr22:43206950-43207006	-	5p-tailed mirtron	56	CAGGACGAGTGTCAACAAGGAC	ACTGTTGTACTCTTGCTCCTACA	uc003bdd.2_intron_4	6197	ARFGAP3	uc003bdd.2	NM_014570	141	116	25	66	116	25
uc003bmk.3	chr22:51007850-51007911	-	5p-tailed mirtron	61	TTGTGGGAACAGAGGGGTGG	TCTGAACTCTTGGCTCCCACAG	uc003bmm.3_intron_0	154	CPT1B	uc003bmm.3	NM_004377	87	3	84	24	84	3
uc003bmk.7	chr22:51010551-51010605	-	5p-tailed mirtron	54	AGGGCAGGCTGTAGGGGATGAGGC	TCTCATCCTCTCCCTGCAGTT	uc003bmm.3_intron_6	80	CPT1B	uc003bmm.3	NM_004377	147	49	98	22	98	49
uc003buw.19	chr3:10105417-10105475	+	5p-tailed mirtron	58	TGGAGTTTGGGAAAGATTGGCA	ATTCTTCCTCTTTGCTCCAG	uc003buw.3_intron_19	1580	FANCD2	uc003buw.3	NM_033084	145	123	22	54	123	22
uc003cqp.17	chr3:47038684-47038748	+	5p-tailed mirtron	64	TGGGGTGGAGTAGGGCAGGAAA	TGCCATCCTCCTTCCCCCAG	uc003cqp.3_intron_17	212	NBEAL2	uc003cqp.3	NM_015175	103	98	5	19	98	5
uc003cum.7	chr3:48717662-48717716	-	5p-tailed mirtron	54	GGAGATGGTGAGGGCAGGGA	TGCCTTGCCCTCTCCCTCTAG	uc003cun.3_intron_7	1057	NCKIPSD	uc003cun.3	NM_016453	112	39	73	22	73	39
uc003dbw.10	chr3:51971602-51971684	-	mirtron	82	TAAGTGTGGAGGGAGAGTTG	ATCCATCTCTTCTCCATGCAG	uc003dbw.1_intron_10	82	RRP9	uc003dbw.1	NM_004704	50	14	36	21	36	14
uc003dej.63	chr3:52557371-52557442	+	5p-tailed mirtron	71	TGTGGGCAGAGCAGAGCCTGCA	CAACAGGCCTTGCTCTGCTCACA	uc003dej.3_intron_63	85	STAB1	uc003dej.3	NM_015136	349	53	296	0	296	53
uc003gel.2	chr4:1988129-1988185	-	5p-tailed mirtron	56	GTGGGGGACGTTTGCCGGTCAC	CTGACTGTTGCCGTCCTCCAG	uc003gem.3_intron_6	1515	WHSC2	uc003gem.3	NM_005663	474	20	454	159	454	20
uc003lam.6	chr5:134705832-134705896	-	5p-tailed mirtron	64	GGGGACCGGGGCGGGG	ATACACTCATCTCTGCTCCCCAC	uc003lam.1_intron_6	18779	H2AFY	uc003lam.1	NM_138610	115	13	102	29	102	13
uc003lcf.18	chr5:137503767-137503829	-	5p-tailed mirtron	62	GTTGGGAAATGGTAGTGAAGGA	TTCACCTCTATTCTTCCCTGGTAG	uc003lcf.1_intron_18	1143	BRD8	uc003lcf.1	NM_139199	235	206	29	72	206	29
uc003lud.3	chr5:150901647-150901705	-	5p-tailed mirtron	58	TCGGGCGCAAGAGCACTGCAGT	AGCAGTGTTTGTTTTGCCCACA	uc003lue.4_intron_5	3681	FAT2	uc003lue.4	NM_001447	3899	3868	31	4	3868	31
uc003mhh.2	chr5:176932111-176932173	-	5p-tailed mirtron	62	AGGGGAGGGGACAGGGCATGGG	TTTGACTTGAACTCATTCCCCAG	uc003mhk.3_intron_2	3126	DOK3	uc003mhk.3	NM_024872	124	2	122	21	122	2
uc003mik.1	chr5:177547112-177547169	+	5p-tailed mirtron	57	TCAGGAGGTAGAGCAGGCAG	CCTGCCCTCTCTGCCCTCTCT	uc003mik.1_intron_1	264	N4BP3	uc003mik.1	NM_015111	281	280	1	100	280	1
uc003mim.8	chr5:177574673-177574729	+	5p-tailed mirtron	56	TGGGGAGGACAGCCATGACAGGA	CGCTTCGCTGCCCTTCCCAG	uc003mim.3_intron_8	93	RMND5B	uc003mim.3	NM_022762	346	261	85	44	261	85
uc003mtz.4	chr6:2784486-2784557	+	5p-tailed mirtron	71	TCGCCTGCACATAGGCCAGGAG	TCTCCTTTGTCTCTGTGTGTGGC	uc003mtz.3_intron_4	762	WRNIP1	uc003mtz.3	NM_020135	144	19	125	89	125	19
uc003orw.1	chr6:42071616-42071686	-	5p-tailed mirtron	70	TCGGGGAGATGAGAGACGTGTT	TCACATCTCTTGCTCTCCCCCAG	uc003orw.2_intron_0	584	C6orf132	uc003orw.2	NM_001164446	385	368	17	77	368	17
uc003pvv.2	chr6:112494006-112494069	-	5p-tailed mirtron	63	CTGGGAGGAATGGAAGCGAACAG	TTTATCTCCATTTCTTCCCAG	uc003pvu.2_intron_27	2508	LAMA4	uc003pvu.2	NM_001105206	75	33	42	0	42	33
uc003skn.2	chr7:1538189-1538265	-	5p-tailed mirtron	76	CGGGCGGAGTGGGGGCACAGGC	TCTGTACCCTCACCTCACCCAG	uc003skn.2_intron_38	153	INTS1	uc003skn.2	NM_001080453	84	8	76	16	76	8
uc003slx.1	chr7:2402210-2402279	+	5p-tailed mirtron	69	TGGGGCGGACAGCGCATACCTGC	GGGTATGTGCCAACGGCCCTCTC	uc003sly.3_intron_1	1742	EIF3B	uc003sly.3	NM_001037283	201	195	6	9	195	6
uc003tjc.2	chr7:44001689-44001803	-	5p-tailed mirtron	114	ATGAGCAGAGAGATGGGAG	TCACAGGCTGCCCATTCCAG	uc003tjc.2_intron_3;uc003tjd.3_intron_1	3776	POLR2J4;.	uc003tjc.2;uc003tjd.3	NR_003655;.	114	0	114	33	114	0
uc003tyk.11	chr7:73020441-73020500	-	5p-tailed mirtron	59	TATGGAAGATCGGGGCAG	CTGACGGCTCTGTCTCCCTA	uc003tyn.1_intron_11	862	MLXIPL	uc003tyn.1	NM_032951	58	50	8	9	50	8
uc003ubo.7	chr7:74438673-74438737	+	5p-tailed mirtron	64	CCGGGGTGGGGAAGCAGGTTC	CATCTGCCTCCTCTACCCCTGC	uc003ubo.2_intron_7	99	GATSL1	uc003ubo.2	NM_001145063	137	31	106	17	106	31
uc003upz.5	chr7:98988739-98988800	+	5p-tailed mirtron	61	CCAGGGGAGGAGGTGAGTGCAG	TGACTCACAGCTCTCTCCCCTCAG	uc003upz.3_intron_5	78	ARPC1B	uc003upz.3	NM_005720	265	162	103	74	162	103
uc003vnz.3	chr7:128480824-128480887	+	5p-tailed mirtron	63	TTGGGCTGCGAGGGACTTTGG	CCAGCTCCCTCTCTGCCCAG	uc003vnz.4_intron_9	159	FLNC	uc003vnz.4	NM_001458	213	181	32	7	181	32
uc003xat.2	chr8:21973941-21974003	-	5p-tailed mirtron	62	CCAGGGGGACAGGGAGAGGATG	TCACTGTCCATGTCCCCCCGAC	uc003xas.3_intron_1	446	HR	uc003xas.3	NM_005144	50	29	21	5	29	21
uc003yzv.2	chr8:144921279-144921343	-	3p-tailed mirtron	64	TAAGTGCGGACTTTGGGGGGACGG	CGCCCGCTCAGCTCTGCGCCCT	uc011lkt.2_intron_10	71	NRBP2	uc011lkt.2	NM_178564	110	107	3	15	107	3
uc003zab.4	chr8:145001519-145001577	-	3p-tailed mirtron	58	GTGGGCTTGGGTCGGTGGGGACGGGGCGGCT	TGCCCTGCGGCCACGGCTCTGA	uc003zaf.1_intron_4	74	PLEC	uc003zaf.1	NM_201380	513	237	276	99	276	237
uc004aub.2	chr9:96421727-96421792	+	5p-tailed mirtron	65	ATGCAGGGGTAAGTCAGGACCACG	TGGGTCCGGTTGTCCTGCAG	uc004aub.3_intron_9	1274	PHF2	uc004aub.3	NM_005392	122	48	74	12	74	48
uc004bft.2	chr9:114694379-114694449	+	5p-tailed mirtron	70	AGGGAAAAAAAAAAGGATTTGT	AAAATCCTTTTTGTTTTTCCAG	uc004bft.3_intron_6	812	UGCG	uc004bft.3	NM_003358	362	202	160	1	202	160
uc004bvw.9	chr9:131476400-131476475	+	mirtron	75	GTGTGGAGGGAATGGGGGCTATGT	TAAGCTCCCCCTTTTCTCCCAG	uc004bvw.3_intron_9	75	PKN3	uc004bvw.3	NM_013355	85	63	22	20	63	22
uc004cpu.2	chrX:1508620-1508679	-	5p-tailed mirtron	59	TGGGATGTTTCTGGGTGGTTGG	TGAACACCCTCTGCGTCCCCCA	uc004cpt.3_intron_2	2171	SLC25A6	uc004cpt.3	NM_001636	338	261	77	24	261	77
uc004dgu.1	chrX:46510658-46510714	-	5p-tailed mirtron	56	AACACAGGGAAGGGGGAACTGC	TCCTTTTCCCTTCTCTGTGCAG	uc004dgu.1_intron_7	92	SLC9A7	uc004dgu.1	NM_032591	95	86	9	6	86	9
uc004dmz.1	chrX:49048220-49048279	-	5p-tailed mirtron	59	CACGCAGGGCCGCCAAGGCAAT	CCGAGCCTTGTCTCCCTGCAG	uc004dmz.1_intron_1	1508	SYP	uc004dmz.1	NM_003179	105	12	93	0	93	12
uc004dsn.2	chrX:53578150-53578226	-	5p-tailed mirtron	76	GTATGTGAGCGGGAAGGTG	TTGACTTTTTCTGCTCCATAG	uc004dsp.3_intron_19	76	HUWE1	uc004dsp.3	NM_031407	267	245	22	24	245	22
uc004dyy.42	chrX:70361661-70361732	+	5p-tailed mirtron	71	ACGGATTGGGAAAGGAGGTTGA	TTCCACTTCCTATTTCCACCCAG	uc004dyy.3_intron_42	512	MED12	uc004dyy.3	NM_005120	337	319	18	74	319	18
uc004flm.2	chrX:153694427-153694492	+	mirtron	65	TGCGGCTCTGTGGGTGCCCGGGC	CTGACGCTCTCTGAGCCCTAG	uc004flm.3_intron_13	69	PLXNA3	uc004flm.3	NM_017514	87	72	15	4	72	15
uc004fph.2	chrY:1458620-1458679	-	5p-tailed mirtron	59	TGGGATGTTTCTGGGTGGTTGG	TGAACACCCTCTGCGTCCCCCAG	uc004fpg.3_intron_2	2171	SLC25A6	uc004fpg.3	NM_001636	338	261	77	24	261	77
uc009vxn.2	chr1:45797228-45797283	-	5p-tailed mirtron	55	ATGGAGGGAATCGGCAGCTGAGGC	CCTGGCTGCCCTCCCTCTCAG	uc001cnh.3_intron_3	104	MUTYH	uc001cnh.3	NM_001048172	146	143	3	31	143	3
uc009vxw.2	chr1:46032175-46032240	+	5p-tailed mirtron	65	TGGGGTGGTGACAGTAGAAGGCT	TCTGCTTCTCTCACCTGGCAG	uc001coe.3_intron_1	4690	AKR1A1	uc001coe.3	NM_153326	78	76	2	30	76	2
uc009whm.3	chr1:120267352-120267407	+	5p-tailed mirtron	55	TCTGGAGGTGGAAGGAAAGGATT	TACTTTCCCTCCTTTTCCAG	uc001ehz.3_intron_2	3409	PHGDH	uc001ehz.3	NM_006623	115	106	9	13	106	9
uc009ybz.1	chr11:606378-606441	+	5p-tailed mirtron	63	CTGGGTGCGGGCCCTCAGGCCGT	AGGGCCTTGGGTCTGTGCCCA	uc010qwc.2_intron_11	717	PHRF1	uc010qwc.2	NM_020901	53	34	19	18	34	19
uc009yqd.11	chr11:64973879-64973933	+	5p-tailed mirtron	54	TGAGGGTGGGCTGAGTGGGCAG	CTCCCTCCTCCCTCCCACCAG	uc009yqd.2_intron_11	741	CAPN1	uc009yqd.2	NM_001198868	138	128	10	23	128	10
uc009zbe.10	chr11:123480429-123480502	+	5p-tailed mirtron	73	TGGAGGGGAAACTTGGATTGGG	CATTCCAGGGCTCTCCTCTAC	uc001pyx.2_intron_10	992	GRAMD1B	uc001pyx.2	NM_020716	110	93	17	39	93	17
uc009zno.1	chr12:54769738-54769801	-	5p-tailed mirtron	63	TTGGGGGAATGCTGGACATGAGT	CACCCCAGCCTGCCTCCACAG	uc001sfy.3_intron_5	8473	ZNF385A	uc001sfy.3	NM_001130967	112	98	14	16	98	14
uc009zpl.1	chr12:57638008-57638078	-	5p-tailed mirtron	70	CTAGGGTGGAGTGTGGGTTGAGT	TCTCCCTACTATCTTCCCTAG	uc001snp.2_intron_1	89	STAC3	uc001snp.2	NM_145064	86	70	16	17	70	16
uc010bit.1	chr15:72502819-72502883	-	5p-tailed mirtron	64	CAGGGGAATTGGAGCTGGATTC	CATCTTCCTTCTTTTCCCCCAG	uc010uki.2_intron_7	6930	PKM2	uc010uki.2	NM_001206796	180	173	5	41	173	5
uc010bpk.1	chr15:102506172-102506272	+	5p-tailed mirtron	100	AGTTGGGATGAGGGCTGTGTTGTC	ATGCTCCGGCTCCCACCCACAG	uc002cdi.3_intron_0;uc010bpk.1_intron_0;uc010utt.1_intron_0;uc010utu.2_intron_0;uc021szk.1_intron_0	4428	WASH3P	uc002cdi.3;uc010bpk.1;uc010utt.1;uc010utu.2;uc021szk.1	NR_003659;.	217	19	198	23	198	19
uc010bsa.1	chr16:2012657-2012736	-	mirtron	79	TAGGCTGGTGGCAGGTGATG	GTCTCCTGACTCCTTCCCTCACCAG	uc002cno.2_intron_1	79	RPS2	uc002cno.2	NM_002952	237	198	39	88	198	39
uc010bsb.3	chr16:2025439-2025529	+	mirtron	90	GTGTGTTGGGCCGGGACATGGGCA	CCTGTCCCCACCCACACAG	uc002cnu.1_intron_8	90	TBL3	uc002cnu.1	NM_006453	187	134	53	35	134	53
uc010bto.1	chr16:3598218-3598272	-	5p-tailed mirtron	54	CCAGGGCCACATAGTCACAT	ACATGTGTCTGTGTCTGCCCAG	uc010btn.3_intron_5	451	NLRC3	uc010btn.3	NM_178844	75	8	67	53	67	8
uc010bts.1	chr16:4556840-4556862	+	5p-tailed mirtron	22		TCTGGAAAGCTGGGAAGGGCTA	uc002cwq.4_intron_1	1284	HMOX2	uc002cwq.4	NM_002134	613	0	613	97	613	0
uc010bvf.1	chr16:15460617-15460678	-	5p-tailed mirtron	61	AGGGCAGAGGGAATCCCA	TGTGCATTTCTCTCCCTTCTAG	uc010bvf.1_intron_4;uc010uzu.2_intron_3	2951	LOC100288332;.	uc010bvf.1;uc010uzu.2	.	1674	345	1329	200	1329	345
uc010cel.1	chr16:67685749-67685823	+	5p-tailed mirtron	74	TAGGCTGGATGGGGCTGGGCTG	CCCCTGTCCTCTCCTGCCCTTA	uc002etn.3_intron_24	75	RLTPR	uc002etn.3	NM_001013838	88	63	25	57	63	25
uc010cgn.2	chr16:72133043-72133102	+	5p-tailed mirtron	59	TCTGGGGCCGCTGGGGACAGGC	CCTGCTTCCTGTGCTCCTCCAG	uc002fcb.3_intron_5	158	DHX38	uc002fcb.3	NM_014003	134	128	6	20	128	6
uc010cwp.5	chr17:38242906-38242959	+	5p-tailed mirtron	53	TGAGAGGCTGAAAGGGGTCTGC	TGACCCCCGTCTTTCTCTCTAG	uc002htw.3_intron_5	1891	THRA	uc002htw.3	NM_003250	178	58	120	13	120	58
uc010cyj.9	chr17:40717838-40717919	+	two-tailed mirtron	81	AAGGCCGGGTTGTGGGGAAGGA	CTCCCAACATCCTGGCCTGTCT	uc010cyj.3_intron_9	100	COASY	uc010cyj.3	NM_001042532	69	54	15	10	54	15
uc010dgk.2	chr17:73625922-73625984	-	5p-tailed mirtron	62	TAGGTGGGGCATGTCAGGAGGAGC	CTCCCTGCCTATCCCTGCCCAG	uc010dgl.3_intron_5	341	RECQL5	uc010dgl.3	NM_004259	96	87	9	29	87	9
uc010dtt.14	chr19:4215924-4215974	+	5p-tailed mirtron	50	ACGGGGGCTGAGAGCAGAACC	ACTCTGCTCCCTCCCCCCAG	uc010dtt.1_intron_14	3279	ANKRD24	uc010dtt.1	NM_133475	121	100	21	74	100	21
uc010eei.2	chr19:36227732-36227812	+	mirtron	80	TGGGGGGAGTGCAGTGGCAGGA	CTGGCTCTGCTGTCTCCCCAG	uc021usv.1_intron_30	84	MLL4	uc021usv.1	NM_014727	83	21	62	34	62	21
uc010eei.27	chr19:36223052-36223115	+	5p-tailed mirtron	63	TGGGGGTTGGGGGTGGAGCCG	TAACACCAACCCTCCCCCCACAG	uc021usv.1_intron_26	79	MLL4	uc021usv.1	NM_014727	62	7	55	18	55	7
uc010erg.2	chr19:54687563-54687630	-	5p-tailed mirtron	67	AAGGGAGATGGGTGTGGGGAAG	TTGCCCACCCCCTTCTGCCCAG	uc002qdr.3_intron_3	3479	MBOAT7	uc002qdr.3	NM_024298	122	42	80	32	80	42
uc010fgg.2	chr2:85598145-85598208	+	5p-tailed mirtron	63	ATGGGAAGTTGATTAAGGGAAA	TTGCCTGCAACTTCTTCCCCAG	uc010ysn.2_intron_5	1255	ELMOD3	uc010ysn.2	NM_032213	61	16	45	11	45	16
uc010fya.5	chr2:233346565-233346625	-	two-tailed mirtron	60	TGGGCAGCAGCATGGGGCTC	GGCCTGATGCTGCTGCTGTGG	uc002vsv.2_intron_5	568	ECEL1	uc002vsv.2	NM_004826	348	32	316	224	316	32
uc010gzc.1	chr22:43019894-43019949	-	5p-tailed mirtron	55	TCCAGGGGCAGTCTGCCACCCA	CCTGGCCCTGTCCCCTGCAG	uc011aps.2_intron_1	3415	CYB5R3	uc011aps.2	NM_001171660	90	23	67	19	67	23
uc010ncj.16	chr9:140389598-140389665	-	5p-tailed mirtron	67	CAGGGACAGGTCCAGCTGGCTC	CAGCAGCCGGCTCCTGTCCTCA	uc010ncj.1_intron_16	2040	PNPLA7	uc010ncj.1	NM_001098537	72	5	67	6	67	5
uc010ogn.1	chr1:32201991-32202056	-	5p-tailed mirtron	65	TCTGGGAGAACAAGGGGTCCCTGA	TGGCACCCCTGCTCCCCCAG	uc001btn.3_intron_11	182	BAI2	uc001btn.3	NM_001703	51	23	28	12	28	23
uc010pke.1	chr1:161135086-161135146	+	5p-tailed mirtron	60	TAGGGAGAAGGGAGTAAACAGGA	CCCGATCTCCTTTTTTCCTAG	uc010pkd.2_intron_11	213	USP21	uc010pkd.2	NM_012475	76	53	23	6	53	23
uc010rhl.1	chr11:47362795-47362845	-	5p-tailed mirtron	50	CCAGGGGTGTGTGGCCCAGTG	TGAGCCACTGCTCCCCTGCAG	uc021qis.1_intron_15	746	MYBPC3	uc021qis.1	NM_000256	670	44	626	0	626	44
uc010rxe.2	chr11:117052687-117052775	+	mirtron	88	GTCTGCAGGGTAGAGTGAGGGGA	GGGGGCTCTTCTCTGCCCTGCA	uc001pqh.1_intron_2	88	SIDT2	uc001pqh.1	NM_001040455	14482	14475	7	26	14475	7
uc010sly.8	chr12:49220092-49220149	+	5p-tailed mirtron	57	CTGGAGTGAGCAGTGGGCAGAG	ACTGCTGCTGCCTCCCTCCAT	uc010sly.2_intron_8	597	CACNB3	uc010sly.2	NM_001206917	197	185	12	20	185	12
uc010tlk.1	chr14:21460199-21460250	+	5p-tailed mirtron	51	ACTGGGTGGGCAGTATATTCAGA	TCTGAGCCCTGTTCTCCCTAG	uc001vyo.3_intron_2	1525	METTL17	uc001vyo.3	NM_001029991	136	7	129	8	129	7
uc010tll.1	chr14:21491480-21491535	-	5p-tailed mirtron	55	AGGCGATGTGGGGATGTAGAGA	TCATTTCCTCATCCTGCCAG	uc001vyx.3_intron_14	1707	NDRG2	uc001vyx.3	NM_201539	221	211	10	0	211	10
uc010utu.5	chr15:102513732-102513794	+	5p-tailed mirtron	62	AGAGGAACATGGGCTCAGGA	TGACCCCCATGTCGCCTCTGTAG	uc002cdi.3_intron_4;uc002cdq.3_intron_0;uc010bpo.3_intron_0;uc010utu.2_intron_5	239	WASH3P	uc002cdi.3;uc002cdq.3;uc010bpo.3;uc010utu.2	NR_003659;.	1713	1635	78	200	1635	78
uc010uzr.1	chr16:15201294-15201355	-	5p-tailed mirtron	61	AGGGCAGAGGGAATCCCA	TGTGCATTTCTCTCCCTTCTAG	uc002ddh.2_intron_4;uc010uzs.1_intron_4	2976	FLJ00285	uc002ddh.2;uc010uzs.1	.	1674	345	1329	200	1329	345
uc010vad.1	chr16:16423166-16423221	+	5p-tailed mirtron	55	TGAGAAGGCACAGCTTGCACGTGA	CTGGCGGCTGTGTCTTCACAG	uc010vad.1_intron_1	124	PKD1P1	uc010vad.1	.	607	396	211	106	396	211
uc010vag.1	chr16:16484562-16484623	+	5p-tailed mirtron	61	AGGGCAGAGGGAATCCCA	TGTGCATTTCTCTCCCTTCTAG	uc010vag.1_intron_0	2960	NPIP	uc010vag.1	NM_006985	1674	345	1329	200	1329	345
uc010vai.1	chr16:18414981-18415042	-	5p-tailed mirtron	61	AGGGCAGAGGGAATCCCA	TGTGCATTTCTCTCCCTTCTAG	uc010vai.1_intron_3	2966	NPIP	uc010vai.1	NM_006985	1677	348	1329	206	1329	348
uc010vpb.44	chr16:88804848-88804910	-	5p-tailed mirtron	62	TGTGGAGACAGCGGGACACATGG	TGTGTGCCCCTGCCCCGCAG	uc010vpb.2_intron_44	127	PIEZO1	uc010vpb.2	NM_001142864	322	287	35	43	287	35
uc010vsk.1	chr17:4799883-4799948	+	3p-tailed mirtron	65	GTGAGTGAGCTGCCGCCCTC	CCCCGGGGTGCAGCCTGCTCAGC	uc010vsl.2_intron_29	85	MINK1	uc010vsl.2	NM_153827	111	9	102	12	102	9
uc010vtp.1	chr17:7123995-7124084	+	mirtron	89	TAAGGGAAGGGATAATCAG	CCTGACCAGCCTGTCCCCCACC	uc002gev.3_intron_3	89	ACADVL	uc002gev.3	NM_000018	847	433	414	10	433	414
uc010wsc.11	chr17:73502010-73502067	-	5p-tailed mirtron	57	ATCGGGTGAGGGGTGTCAAAGTG	TCATGTGACACTGTGCACCCAG	uc002joc.3_intron_11	375	CASKIN2	uc002joc.3	NM_020753	97	14	83	7	83	14
uc010wsc.7	chr17:73500561-73500652	-	mirtron	91	GTAGGATGATGGGGTCACGG	CTCCTGCCCTGTCTCCTCCA	uc002joc.3_intron_7	91	CASKIN2	uc002joc.3	NM_020753	84	71	13	21	71	13
uc010xjm.1	chr19:7533654-7533710	+	5p-tailed mirtron	56	CCAGAGGCCGCACAGCAGGAAC	TATCTGCTGTTGTCCCCTCAG	uc002mgi.3_intron_15	1140	ARHGEF18	uc002mgi.3	NM_001130955	202	26	176	64	176	26
uc010xqt.1	chr19:19603050-19603114	+	5p-tailed mirtron	64	ACAGGGGTGGGCACTGGGTCC	GTCACTACTGTCTCCACCCCACAG	uc010xqt.2_intron_1	26691	GATAD2A	uc010xqt.2	NM_017660	81	31	50	23	50	31
uc010yel.9	chr19:54651823-54651882	+	5p-tailed mirtron	59	TGGTGAGGGAGACCAGCTGGC	TCTGCTCTCTCCCACCCGCAG	uc002qdj.2_intron_9	1489	CNOT3	uc002qdj.2	NM_014516	105	6	99	8	99	6
uc010yvj.19	chr2:99182041-99182102	+	5p-tailed mirtron	61	TGAGACTGGGGAGAGTAGCAGG	CTCTCTCATGTCCA	uc002syy.3_intron_19	876	INPP4A	uc002syy.3	NM_001134224	278	274	4	80	274	4
uc010zfg.1	chr2:179593124-179593187	-	5p-tailed mirtron	63	TATGTCCTTTGTAAACAAATAGC	TTGCTGTTTGCATTGGACAG	uc021vsy.1_intron_248	102	TTN	uc021vsy.1	NM_133378	1515	1299	216	0	1299	216
uc010zyo.2	chr20:48562617-48562672	+	5p-tailed mirtron	55	TAATGGAAAGGTACTCACAGAA	TCCTGTGTTTCACCTTCCAG	uc002xux.3_intron_2	647	RNF114	uc002xux.3	NM_018683	380	234	146	15	234	146
uc011ala.1	chr22:31284147-31284209	+	5p-tailed mirtron	62	TTAGGGAGGCGAGATTGAG	AAGCTCTGTCTGTGTCTCTAG	uc003aiy.1_intron_3	604	OSBP2	uc003aiy.1	NM_030758	90	19	71	4	71	19
uc011bmv.13	chr3:139092254-139092362	-	5p-tailed mirtron	108	TGGAAGAAAGGAAATGGAGCTCT	AGCTATTTTTCTTTCTTTCAG	uc003etf.4_intron_13	253	COPB2	uc003etf.4	NM_004766	278	270	8	71	270	8
uc011cbz.1	chr4:77651897-77651956	+	5p-tailed mirtron	59	TGAGGAGACTCAGCTGAGACTT	TCCCTCCTGTGTCTCCCCAG	uc011cbx.2_intron_2	20516	SHROOM3	uc011cbx.2	NM_020859	271	266	5	11	266	5
uc011dvp.1	chr6:44197069-44197126	+	5p-tailed mirtron	57	TTGTGGAGTGGGGCAGGATGGT	TCTTTCCTCCTCCATTGCAG	uc003owy.1_intron_1	2047	SLC29A1	uc003owy.1	NM_001078176	238	235	3	135	235	3
uc011kla.1	chr7:102236576-102236674	-	5p-tailed mirtron	98	GAAGCCGGCCCCAAG	TCACAGGCTGCCCATTCCAG	uc003vae.3_intron_12;uc003vaf.3_intron_11;uc010lig.3_intron_12;uc010lih.2_intron_8;uc011kla.2_intron_12;uc011klb.2_intron_12	3730	RASA4	uc003vae.3;uc003vaf.3;uc010lig.3;uc010lih.2;uc011kla.2;uc011klb.2	NM_006989;NM_001277335;.	114	0	114	33	114	0
uc011ktd.1	chr7:143079637-143079685	+	5p-tailed mirtron	48	TGGGGGGATAGAGGCATGGAA	TCTGACCTCTGACCCTCTAG	uc003wcx.3_intron_2	145	ZYX	uc003wcx.3	NM_003461	667	15	652	45	652	15
uc011lio.6	chr8:125579419-125579472	-	5p-tailed mirtron	53	GATGAAGGGAATCACTCATGA	TTCATGAATGACTTTTCCTTCA	uc003yrk.2_intron_6	1200	MTSS1	uc003yrk.2	NM_014751	198	155	43	0	155	43
uc011lxl.59	chr9:117072748-117072828	+	5p-tailed mirtron	80	AAAGATGGAAGGGAAAATGCT	TGCACTTTTCCTTCTGCCTTCA	uc011lxl.2_intron_59	1070	COL27A1	uc011lxl.2	NM_032888	117	97	20	0	97	20
uc011maw.1	chr9:131019986-131020064	-	mirtron	78	AGTGGGAGGCCAGGGCACGG	CTGAGCCCTGTCCTCCCGCAG	uc011maw.2_intron_2	82	GOLGA2	uc011maw.2	NM_004486	305	42	263	67	263	42
uc011mbg.9	chr9:131343145-131343200	+	5p-tailed mirtron	55	TCGGAGGCATTGGGGCTGACC	CCATGTCTCCTATGCCCCCAAG	uc004bvm.4_intron_9	1183	SPTAN1	uc004bvm.4	NM_001130438	293	259	34	32	259	34
uc011mep.1	chr9:140001910-140001982	+	5p-tailed mirtron	72	CCTGGGTCAGGGTCCATCAGGAGGA	TGAGCTCTGCTCCGCCCACAG	uc004cld.2_intron_10	83	MAN1B1	uc004cld.2	NM_016219	203	10	193	36	193	10
uc011mzn.13	chrX:153582659-153582748	-	mirtron	89	TGAGTGGGGACTTGGGAAGGAGC	CTCAGCCCCACTGCCCCACAG	uc004fkk.2_intron_14	89	FLNA	uc004fkk.2	NM_001110556	1032	1028	4	535	1028	4

## Sheet: failed criteria
Locus	hairpin_coordinates	strand	Type	hairpin_len	5p_arm	3p_arm	intron_uid	intron_len	gene_symbol	ucsc	refseq	nreads_tot	nreads_5p	nreads_3p	nreads_ago.ip	mature.nreads	star.nreads	note
hsa-mir-1178	chr12:120151453-120151500	-	5p tailed mirtron	47	CAGGGTCAGCTGAGCATG	TTGCTCACTGTTCTTCCCTAG	uc001txj.2_intron_14	548	CIT	uc001txj.2	NM_001206999	22	2	20	6	20	2	downgraded
hsa-mir-7107	chr12:121882075-121882150	-	5p tailed mirtron	75	TCGGCCTGGGGAGGAGGAAGGG	TGGTCTGTTCATTCTCTCTTTTTGGCC	uc001uat.3_intron_7	177	KDM2B	uc001uat.3	NM_032590	30	24	6	11	24	6	downgraded
hsa-mir-1238	chr19:10662797-10662880	+	mirtron	83	GTGAGTGGGAGCCCCAGTGTGTG	CTTCCTCGTCTGTCTGCCCCAG	uc002mov.3_intron_7	83	ATG4D	uc002mov.3	NM_032885	31	2	29	31	29	2	downgraded
hsa-mir-4641	chr6:41566441-41566526	+	5p tailed mirtron	85	CAGAGTTCTGGGTGAGTTT	TGCCCATGCCATACTTTTGCCT	uc003oql.3_intron_15	838	FOXP4	uc003oql.3	NM_001012426	80	2	78	0	78	2	downgraded
uc002okf.4	chr19:39440976-39441039	-	5p tailed mirtron	63	ACAAGGTAGGGAGGGGGTGGCCTGG	TACCGACCCCTCTCGACCTGCAG	uc002okf.1_intron_4	2236	FBXO17	uc002okf.1	NM_148169	67	2	65	33	65	2	confident with >=20 agoip reads
uc009vxw.2	chr1:46032175-46032240	+	5p tailed mirtron	65	TGGGGTGGTGACAGTAGAAGGCT	TCTGCTTCTCTCACCTGGCAG	uc001coe.3_intron_1	4690	AKR1A1	uc001coe.3	NM_153326	78	76	2	30	76	2	confident with >=20 agoip reads
uc003bmk.3	chr22:51007850-51007911	-	5p tailed mirtron	61	TTGTGGGAACAGAGGGGTGG	TCTGAACTCTTGGCTCCCACAG	uc003bmm.3_intron_0	154	CPT1B	uc003bmm.3	NM_004377	87	3	84	24	84	3	confident with >=20 agoip reads
uc001uej.1	chr12:123481457-123481478	-	5p tailed mirtron	21		TTGACTGGCCCCTCTCCCCAG	uc001uej.1_intron_14	414	PITPNM2	uc001uej.1	NM_020845	87	0	87	64	87	0	confident with >=20 agoip reads
uc001bvb.1	chr1:32796311-32796368	+	5p tailed mirtron	57	GGTGGGCGGGGTCCTGC	TCAGCACCCCTTCTCCCACCA	uc001bvb.1_intron_7	81	HDAC1	uc001bvb.1	NM_004964	105	3	102	16	102	3	confident with >=10 agoip reads and 3 star reads and >=100 duplex reads
uc003yzv.2	chr8:144921279-144921343	-	3p tailed mirtron	64	TAAGTGCGGACTTTGGGGGGACGG	CGCCCGCTCAGCTCTGCGCCCT	uc011lkt.2_intron_10	71	NRBP2	uc011lkt.2	NM_178564	110	107	3	15	107	3	confident with >=10 agoip reads and 3 star reads and >=100 duplex reads
uc002ojz.2	chr19:39412086-39412166	-	5p tailed mirtron	80	GTGAGCACCGTGCTGGGTGGCAGGG	TGACTCCTGCTGTCTCCCTGCAG	uc002oka.2_intron_11	80	SARS2	uc002oka.2	NM_017827	195	4	191	10	191	4	confident with >=10 agoip reads and 3 star reads and >=100 duplex reads

## Sheet: colmum
Locus: Locus id
hairpin_coordinates: hairpins are bounded by the 5p and 3p arm sequence
strand: mirtron strand
Type:mirtron (conventional mirtrons), 5p-tailed, and 3p-tailed mirtrons
5p_arm: sequence of 5p arm
3p_arm: sequence of 3p arm
gene_symbol: mirtron host gene identifier (gene symbol)
ucsc:mirtron host gene identifier (UCSC id)
refseq: mirtron host gene identifier (Refseq id)
intron_uid: unique intron id
nreads_tot:total duplex reads
nreads_5p: 5p reads
nreads_3p: 3p reads
nreads_ago.ip: total AGO-IP reads for dupex
mature.nreads: total reads for dominant arm
star.nreads: total reads for passenger arm
