# Supplementary material for: Analysis of Nearly One Thousand Mammalian Mirtrons Reveals Novel Features of Dicer Substrates
Source: PLoS Comput Biol. 2015 Sep 1;11(9):e1004441. doi: 10.1371/journal.pcbi.1004441 (PMC4556696; doi:10.1371/journal.pcbi.1004441)
Supplement: S3 Table — (XLS) [file pcbi.1004441.s011.xls]

## Sheet: mouse
Locus	hairpin_coordinates	strand	Type	hairpin_len	X5p_arm	X3p_arm	intron_uid	intron_len	gene_symbol	ucsc	refseq	nreads_tot	nreads_5p	nreads_3p	nreads_ago.ip	mature.nreads	star.nreads
mmu-mir-1224	chr16:20604524-20604609	+	mirtron	85	GTGAGGACTGGGGAGGTGGA	CCCCACCTCTTCTCTCCTCAG	uc012acu.1_intron_21	85	Vwa5b2	uc012acu.1	NM_001144953	131297	129750	1547	29664	129750	1547
mmu-mir-1231	chr1:137351179-137351259	-	5p-tailed mirtron	80	CTGGGCAGAGCTGCAGGAGAGA	TGCCCTGTCTGTTCTGCCCACA	uc007ctg.2_intron_10	88	Nav1	uc007ctg.2	NM_173437	1476	1394	82	481	1394	82
mmu-mir-1963	chr7:29868653-29868712	-	5p-tailed mirtron	59	TGGGACGAGATCATGAGGC	GACTCGGCCCTTGTCCCGCAG	uc009gao.1_intron_71	2077	Ryr1	uc009gao.1	NM_009109	143	124	19	19	124	19
mmu-mir-1966	chr8:108139380-108139443	+	5p-tailed mirtron	63	AAGGGAGCTGGCTCAGGAGAGA	TTTCTGACTCAACTCTCCCTTAG	uc009ndj.1_intron_4	92	Fam65a	uc009ndj.1	NM_001081241	519	317	202	81	317	202
mmu-mir-1981	chr1:186646285-186646367	-	mirtron	82	GTAAAGGCTGGGCTTAGACGTGG	CATCTAACCCTGGCCTTTGACA	uc007dyq.1_intron_2	82	Mosc2	uc007dyq.1	NM_133684	631702	611586	20116	51805	611586	20116
mmu-mir-1982	chr10:80291552-80291615	+	5p-tailed mirtron	63	TTGGGAGGGTCCTGGGGAGGGG	TCTCACCCTATGTTCTCCCACAG	uc011xix.1_intron_3	74	Oaz1	uc011xix.1	NR_027656	2344	147	2197	697	2197	147
mmu-mir-3062	chr11:68804097-68804161	-	two-tailed mirtron	64	GGAGAATGTAGTGTTACCGTGA	CGGGGACACACTTTCTCCT	uc011xws.1_intron_23	98	Pfas	uc011xws.1	NM_001159519	5525	5132	393	159	5132	393
mmu-mir-3064	chr11:106644007-106644071	-	5p-tailed mirtron	64	TCTGGCTGTTGTGGTGTGCAA	TTGCCACACTGCAACACCTTACA	uc007lzq.1_intron_1	1265	Ddx5	uc007lzq.1	NM_007840	4852	4460	392	914	4460	392
mmu-mir-3076	chr14:31385336-31385393	+	5p-tailed mirtron	57	ACAGGGGAAGCTCAGTGCCAGC	CGCACTCTGGTCTTCCCTTGCAG	uc007svc.1_intron_11	962	Tkt	uc007svc.1	NM_009388	2193	848	1345	448	1345	848
mmu-mir-3077	chr14:58417261-58417324	+	5p-tailed mirtron	63	TGCGGACGGGTGGGCGGGCAGGCC	CTGACTCCCTGCTTCTCCGCAG	uc007udo.2_intron_0	133	Gm10094	uc007udo.2	NM_001142441	704	106	598	108	598	106
mmu-mir-3082	chr17:25968310-25968372	-	5p-tailed mirtron	62	GACAGAGTGTGTGTGTCTGTGT	ACATGGCACTCAACTCTGCAG	uc008bcf.1_intron_2	178	Stub1	uc008bcf.1	NM_019719	3131	445	2686	423	2686	445
mmu-mir-3087	chr2:25298299-25298354	+	5p-tailed mirtron	55	CAGGGCAGGGCAAGAGTTGAGA	TAACTCACTGTCATGTCCTCAG	uc008isc.1_intron_27	82	Abca2	uc008isc.1	NM_007379	1282	672	610	262	672	610
mmu-mir-3094	chr4:40940728-40940791	+	5p-tailed mirtron	63	TGTTGGGGACATTTTTAAAGC	TCCTTTAAATTGTGTCCTCAAG	uc008sie.1_intron_6	1875	Nfx1	uc008sie.1	NM_023739	662	516	146	108	516	146
mmu-mir-3097	chr5:35363698-35363764	+	5p-tailed mirtron	66	CACAGGTGGGAAGTGTGTGTCCA	CTCAGACCTTTCTACCTGTCAG	uc008xdg.2_intron_5	709	Rgs12	uc008xdg.2	NM_173402	2267	1257	1010	1295	1257	1010
mmu-mir-3100	chr7:19672176-19672241	+	5p-tailed mirtron	65	TTGGGAACGGGGTGTCTTTGG	CTGTGACACACCCGCTCCCAG	uc009fkn.2_intron_3	308	Dmpk	uc009fkn.2	NM_032418	351	244	107	40	244	107
mmu-mir-3102	chr7:108030819-108030923	-	mirtron	104	GGTGGTGCAGGCAGGAGAGCC	GAGCACCCCATTGGCTACCCACAG	uc009inv.1_intron_12	104	Arhgef17	uc009inv.1	NM_001081116	48025	5067	42958	3747	42958	5067
mmu-mir-3103	chr7:135431883-135431949	-	5p-tailed mirtron	66	AGGAGGGAGGATCTGCTGTTAGA	TAACCTCTGATCCTTCCCACAG	uc009jyv.2_intron_8	89	BC017158	uc009jyv.2	NM_145590	1356	858	498	312	858	498
mmu-mir-3104	chr7:149178084-149178144	+	5p-tailed mirtron	60	TAGGGGGCAGGAGCCGGAGCCCTCT	ACGCTCTGCTTTGCTCCCCCAG	uc009kmf.1_intron_11	3803	Brsk2	uc009kmf.1	NM_001009930	146	13	133	37	133	13
mmu-mir-3547	chr17:25382495-25382583	-	mirtron	88	GTGGGAAGAGGGGTGGGGCCCGGGA	TGAGCACCACCCCTCTCTCAG	uc012and.1_intron_8	88	Baiap3	uc012and.1	NM_001163270	7533	20	7513	1628	7513	20
mmu-mir-3572	chr7:3607571-3607634	+	5p-tailed mirtron	63	TGGGGAACAGGGCAAGGTGGAC	TACACTTGTCCTTCTTTCCCCAG	uc009evl.2_intron_10	80	Cnot3	uc009evl.2	NM_146176	3123	2621	502	523	2621	502
mmu-mir-5107	chr18:60971738-60971805	+	5p-tailed mirtron	67	TTGGGCAGAGGAGGCAGGGACA	CAACCTGTGCTTCTCTTCCCAG	uc008faz.1_intron_7	230	Cd74	uc008faz.1	NM_001042605	6148	6074	74	208	6074	74
mmu-mir-5129	chr2:44878624-44878687	-	5p-tailed mirtron	63	ATGTGGGGGCATTGGTATTTT	AATGTGCCTGTGCATCTCTTCC	uc008jpe.1_intron_7	86911	Zeb2	uc008jpe.1	NM_015753	894	648	246	86	648	246
mmu-mir-5132	chrX:71268872-71268927	-	5p-tailed mirtron	55	TGGGGTGGTGGACTCAGGCTTC	CTGATGTTCCCCATCCCGCAG	uc009tnq.2_intron_12	76	Irak1	uc009tnq.2	NM_001177975	3468	2741	727	641	2741	727
mmu-mir-5134	chr17:24371479-24371540	-	5p-tailed mirtron	61	TTGGCAGAAAGGGCAGCTGTGA	ACGGGTGGCCCTCTTTCTGCAG	uc008ave.1_intron_7	2546	Ccnf	uc008ave.1	NM_007634	640	218	422	68	422	218
mmu-mir-5617	chrX:20440247-20440308	-	3p-tailed mirtron	61	GTAAGTGAGGGCAAGCCTTCTGG	GCGGCCTCAGCTCTCACTCACT	uc009stw.2_intron_1	92	Syn1	uc009stw.2	NM_013680	611	543	68	419	543	68
mmu-mir-5710	chr9:54556123-54556189	+	5p-tailed mirtron	66	TCTTGGGACATAGTGTAAGGCAG	AACTGGCTCTTTGTCCCT	uc009prl.2_intron_1	2139	Dnaja4	uc009prl.2	NM_021422	375	279	96	15	279	96
mmu-mir-6418	chr5:137970737-137970798	-	5p-tailed mirtron	61	CAGGGGAAGGGAAGAGATGCACT	ACTGCAACCTCCTTTCTCCAG	uc009act.1_intron_3	93	Gnb2	uc009act.1	NM_010312	2574	57	2517	830	2517	57
mmu-mir-668	chr12:110972942-110973007	+	3p-tailed mirtron	65	GTAAGTGTGCCTCGGGTGAGCATG	TGTCACTCGGCTCGGCCCACTACC	uc007pbd.2_intron_8	92	Mirg	uc007pbd.2	.	62078	797	61281	14122	61281	797
mmu-mir-6769b	chr8:74154945-74155000	-	5p-tailed mirtron	55	CTGGTGGGTGGGGAAGAGCCT	CATCTTCCCTGTCCCACCCAG	uc009mei.2_intron_2	3470	Unc13a	uc009mei.2	NM_001029873	499	101	398	239	398	101
mmu-mir-6896	chr1:34174208-34174276	+	5p-tailed mirtron	68	TTTGTAGGCGACGAGAACCCGT	TTTCTCTCTCTCACCTACAAAC	uc007aoi.1_intron_3	1236	Dst	uc007aoi.1	NM_134448	804	791	13	193	791	13
mmu-mir-6897	chr1:36201096-36201157	-	5p-tailed mirtron	61	TGGGGGCAGTGTCACACGCTGTT	TCTGTGTTCTTCCCCCAG	uc007app.2_intron_0	1780	Uggt1	uc007app.2	NM_198899	291	264	27	39	264	27
mmu-mir-6898	chr1:36405526-36405598	-	5p-tailed mirtron	72	TGTAAGGGGAGATGCAGGGAGC	AGTCTCTTTGTACCTTCTCTAC	uc007aqa.1_intron_7	136	4632411B12Rik	uc007aqa.1	NM_172652	225	220	5	65	220	5
mmu-mir-6899	chr1:64089011-64089070	-	5p-tailed mirtron	59	AGCAGAACGCAGCGGGCATGA	TTGTCCTTCTGTGTCTTCTGCAG	uc007bgo.1_intron_1	36269	Klf7	uc007bgo.1	NM_033563	1075	31	1044	104	1044	31
mmu-mir-6900	chr1:94361059-94361114	-	5p-tailed mirtron	55	TGCCAGGAGAAGCCTAGAGCCGT	TGGTGATGGGCTCTCTTGTAG	uc007cbh.1_intron_5	2898	Ndufa10	uc007cbh.1	NM_024197	3416	315	3101	638	3101	315
mmu-mir-6901	chr1:95171128-95171181	+	5p-tailed mirtron	53	AGTGCAGGAATGCAGAGGACCT	GACCTTCTGTGTTCTTGCAG	uc007cdm.1_intron_13	144	Sned1	uc007cdm.1	NM_172463	299	181	118	25	181	118
mmu-mir-6902	chr1:95242673-95242732	+	5p-tailed mirtron	59	TTCCTCACATTGTCACATGAAG	CCATGTGATGTGTGGGTTCAG	uc007cdv.1_intron_0	2444	Ppp1r7	uc007cdv.1	NM_023200	383	118	265	81	265	118
mmu-mir-6903	chr1:135623140-135623217	-	5p-tailed mirtron	77	TTGGGAAAAGCAGTACTTACC	TGTGTGTCTGTTTTTCCCAG	uc007cqv.2_intron_6	1159	Atp2b4	uc007cqv.2	NM_213616	277	202	75	60	202	75
mmu-mir-6904	chr1:182517336-182517391	+	5p-tailed mirtron	55	TCCTGGGGTTAGAGTTGAGTGG	TCTGATCTCTTACCCCAGA	uc007dwi.1_intron_7	1270	Parp1	uc007dwi.1	NM_007415	271	175	96	36	175	96
mmu-mir-6905	chr10:24630474-24630539	+	5p-tailed mirtron	65	ACTGGGCAGGTTGGGTTGAATGA	AAATAACCTTATCTGCCCGAT	uc007ere.2_intron_27	815	Med23	uc007ere.2	NM_001166416	269	196	73	40	196	73
mmu-mir-6906	chr10:59589524-59589581	+	5p-tailed mirtron	57	ATGGATGGGCAGACGGACAG	GAATTCCGGTCTCCTCTCCAG	uc007fel.1_intron_6	563	Spock2	uc007fel.1	NM_052994	335	105	230	80	230	105
mmu-mir-6907	chr10:77871219-77871285	-	5p-tailed mirtron	66	TGGGACACAGGGAGGCTCGATGG	AACGTGCGTTTCTTTTGTGTCCT	uc007fxs.1_intron_8	659	Rrp1	uc007fxs.1	NM_010925	170	48	122	76	122	48
mmu-mir-6908	chr10:77907839-77907898	-	5p-tailed mirtron	59	CTTGCCTGTCAGGGAGAGCCCC	ACACTCTCCCTTGTGCTGGCAG	uc007fxu.2_intron_3	1855	Pdxk	uc007fxu.2	NM_172134	209	45	164	98	164	45
mmu-mir-6909	chr10:78993773-78993830	-	5p-tailed mirtron	57	CAGGGGGGCTGGAATGGGCACT	TGCCTTCCCCGGCCTCCCACAG	uc007fyr.1_intron_4	2595	Ppap2c	uc007fyr.1	NM_015817	610	601	9	384	601	9
mmu-mir-6910	chr10:79325336-79325397	+	5p-tailed mirtron	61	TGGGGGTAGGGCACCAGTGGGCA	TCATGGTTTCCACCCTTTGTCC	uc007gab.1_intron_10	111	Ptbp1	uc007gab.1	NM_001077363	242	162	80	54	162	80
mmu-mir-6911	chr10:79740913-79740977	+	5p-tailed mirtron	64	TGGGCTGAGTGGGTCTGTGGCAT	TCAATCACACTCTGTCCACAG	uc007gcm.2_intron_4	550	Dazap1	uc007gcm.2	NM_001122604	1874	658	1216	475	1216	658
mmu-mir-6912	chr10:80072009-80072074	+	5p-tailed mirtron	65	TACAGGGAGGGTGCTCAGGCAG	CTACCTGAGGGTCTCCTTCCTGC	uc007gdy.1_intron_1	479	Scamp4	uc007gdy.1	NM_019575	747	710	37	210	710	37
mmu-mir-6913	chr10:80849096-80849157	+	5p-tailed mirtron	61	TGGGAGACCAGTCAGGTGTTGG	CTCTACTGATTTGTCTCCTCAG	uc007ghu.2_intron_1	365	Dohh	uc007ghu.2	NM_133964	564	221	343	133	343	221
mmu-mir-6914	chr10:127819898-127819956	+	5p-tailed mirtron	58	TCCTGGGGTGGTGGTGGCCACAGA	TCTGTCCACCTCTTCCCAG	uc007hmm.1_intron_9	154	Ankrd52	uc007hmm.1	NM_172790	690	16	674	182	674	16
mmu-mir-6915	chr10:127825892-127825956	+	5p-tailed mirtron	64	AGGTCAGAGCAGATGGAGGTTCGT	CAACTTCCTTCCTCGTGCCCAG	uc007hmm.1_intron_20	142	Ankrd52	uc007hmm.1	NM_172790	290	171	119	80	171	119
mmu-mir-6916	chr10:127949023-127949081	-	5p-tailed mirtron	58	CAGGAGGATGGAGATGAGTCA	CTTGGTCTCCCTCTTCCTACAG	uc007hng.1_intron_4	90	Esyt1	uc007hng.1	NM_011843	2173	2159	14	120	2159	14
mmu-mir-6917	chr10:128021492-128021548	-	5p-tailed mirtron	56	TGTGGAAGGGGAGTTGTGCCGCAG	GTCACTTCTCTTCCCACCACAG	uc007hnm.1_intron_24	575	Erbb3	uc007hnm.1	NM_010153	129	69	60	16	69	60
mmu-mir-6918	chr11:4791352-4791405	+	5p-tailed mirtron	53	TGCTGAGGACGGGATTAGGTTCT	TGAGCCTGTGCCCTTCTCACA	uc007hvk.1_intron_7	1416	Nipsnap1	uc007hvk.1	NM_008698	174	157	17	13	157	17
mmu-mir-6919	chr11:50045751-50045808	+	5p-tailed mirtron	57	TAGGCCACTGGAGGTGGAATTGT	GCTCCTCCTCCTGGCCCACAG	uc007iry.2_intron_5	169	Mgat4b	uc007iry.2	NM_145926	109	51	58	16	58	51
mmu-mir-6920	chr11:53222705-53222769	+	5p-tailed mirtron	64	ACAATGGAAAGACTGCTTGTAGA	CACTGCCCTTTTCCATTGCCT	uc007ivu.2_intron_16	797	Aff4	uc007ivu.2	NM_033565	213	205	8	28	205	8
mmu-mir-6921	chr11:60014039-60014114	-	5p-tailed mirtron	75	TGAGGGGCATGAGGTAGGAAGC	TGACTACTCCTTGCCTCTCAG	uc007jfn.1_intron_1	97	Srebf1	uc007jfn.1	NM_011480	459	113	346	44	346	113
mmu-mir-6922	chr11:60015763-60015824	-	5p-tailed mirtron	61	TGTGGGAGGGGACTGTAGAGA	TCTGTTCTGCTCACCCTTCTCAC	uc007jfn.1_intron_6	500	Srebf1	uc007jfn.1	NM_011480	1379	1144	235	416	1144	235
mmu-mir-6923	chr11:66913305-66913377	+	mirtron	72	GTGAGGGCAGGAGGATTGGGGTGT	ACACTCCCTCCTCCTCCCCAG	uc007jlx.1_intron_34	72	Myh3	uc007jlx.1	NM_001099635	293	154	139	20	154	139
mmu-mir-6924	chr11:69695533-69695591	-	5p-tailed mirtron	58	AGAGGATGGGGATTTGGCGAAGT	TCCTTAATCCCCACCCTTCAG	uc007jsg.1_intron_1	350	Acap1	uc007jsg.1	NM_153788	2070	2055	15	47	2055	15
mmu-mir-6925	chr11:70519496-70519554	+	5p-tailed mirtron	58	TGAGGAAGAGAAGGCTTGGACTGA	TCCCCTTTTATCCCTCAG	uc007jwl.1_intron_9	87	Kif1c	uc007jwl.1	NM_153103	498	373	125	74	373	125
mmu-mir-6926	chr11:74681628-74681691	-	5p-tailed mirtron	63	TCAGTGGGGTGAGGGATGGTGA	TCACCATCCCTGTCTCCATAG	uc007kck.1_intron_17	97	Sgsm2	uc007kck.1	NM_197943	222	91	131	119	131	91
mmu-mir-6927	chr11:97538373-97538440	+	3p-tailed mirtron	67	GTGAGGGGATCCAGCCCAGGCT	CCTGAGCTGGCTCCCCTGCAG	uc007lei.1_intron_14	88	Mllt6	uc007lei.1	NM_139311	239	124	115	7	124	115
mmu-mir-6928	chr11:100891658-100891723	+	5p-tailed mirtron	65	AGGGGATTTGCATGGACTGCACT	AAGCTGTTCCTGTACTCTCCAG	uc007lmu.1_intron_7	1151	Atp6v0a1	uc007lmu.1	NM_016920	857	86	771	187	771	86
mmu-mir-6929	chr11:101280500-101280562	-	5p-tailed mirtron	62	AGGGAGGAGCAGCATCTGTGA	CAGGTGCTGTCTTCTTCTTCCAG	uc007lot.1_intron_0	2678	1700113I22Rik	uc007lot.1	NM_026865	212	90	122	34	122	90
mmu-mir-6930	chr11:102266233-102266296	-	5p-tailed mirtron	63	AAGGGGGTGCTTGAGAGGTTTGG	CTGGCCTCTCCATACTCCCAG	uc007lrt.2_intron_5	92	Slc25a39	uc007lrt.2	NM_026542	250	244	6	57	244	6
mmu-mir-6931	chr11:102861161-102861209	-	5p-tailed mirtron	48	TCTGAATCACTAGAGGCTCTGG	CCCAACCTCTTCATACCCCAG	uc007ltc.1_intron_2	302	Dcakd	uc007ltc.1	NM_026551	166	47	119	40	119	47
mmu-mir-6932	chr11:107499040-107499093	+	5p-tailed mirtron	53	TTGTAGGTGAAGTAGACTTGGC	TCTGTTCTGCTTCCTCTGCAG	uc007mav.1_intron_18	1468	Helz	uc007mav.1	NM_198298	1036	694	342	202	694	342
mmu-mir-6933	chr11:117863592-117863657	+	two-tailed mirtron	65	TGGCGGCAGTCAGGATACCTGT	AGGTGTTTCCTCTGCCGTCA	uc007moj.1_intron_3	635	Pgs1	uc007moj.1	NM_133757	829	765	64	46	765	64
mmu-mir-6934	chr11:119015389-119015446	-	5p-tailed mirtron	57	TTGGTGGAGACAGCAAGGGTGG	ACCTCTGCTCCTGCCCCACCAG	uc007mqa.2_intron_3	1006	Tbc1d16	uc007mqa.2	NM_172443	353	346	7	42	346	7
mmu-mir-6935	chr11:120208663-120208722	-	5p-tailed mirtron	59	TGTGGGAGGCTCAGGGCCCCTG	TGTTCTTTGTCTTTCCACAG	uc007msi.1_intron_2	286	Actg1	uc007msi.1	NM_009609	780	510	260	107	510	260
mmu-mir-6936	chr11:120486140-120486190	-	3p-tailed mirtron	50	GTGAGCCACTGCCGTGCCCGC	CGGCGCGCGCGGTCGCTCACC	uc011yjf.1_intron_8	66	Sirt7	uc011yjf.1	NM_153056	240	102	138	35	138	102
mmu-mir-6937	chr12:29364189-29364254	+	5p-tailed mirtron	65	TAGCTGTAAGGGCTGGGTCTGTGT	TCACAGGTTCCCCCTTGCACTAG	uc007nfv.1_intron_1	1492	Adi1	uc007nfv.1	NM_134052	368	314	54	33	314	54
mmu-mir-6938	chr12:86586872-86586930	-	5p-tailed mirtron	58	TTGGAGCTAGCTCCAGAGAGAGT	TCATCTGGGGCTGTCTCCTTAG	uc007ogt.1_intron_4	1689	Mlh3	uc007ogt.1	NM_175337	106	40	66	24	66	40
mmu-mir-6939	chr12:113897487-113897557	-	5p-tailed mirtron	70	AGGCAGCTGGTTGGTGGAAGCC	CCTCACTTGACCCGCTGCAG	uc007pey.2_intron_9	273	Akt1	uc007pey.2	NM_001165894	1463	25	1438	392	1438	25
mmu-mir-6940	chr12:113971538-113971602	+	5p-tailed mirtron	64	AGGGCTGGCTGGAAGGTTTTTCG	TTACCTTCCGTGCTTGCCCGCAG	uc007pfb.1_intron_4	833	AW555464	uc007pfb.1	NM_001024602	363	13	350	205	350	13
mmu-mir-6941	chr12:114158693-114158747	-	5p-tailed mirtron	54	CCTGGGGGACTGACGGGTAGC	CTAACTCGGCTGCTCCCAAAG	uc007pfl.1_intron_22	1517	Jag2	uc007pfl.1	NM_010588	273	163	110	145	163	110
mmu-mir-6942	chr13:21488446-21488502	-	5p-tailed mirtron	56	TAGGAGGAGGGGAACATTTGC	TATGGTTCTCTCCACCTCTCAG	uc007pqh.2_intron_4	6094	Zkscan3	uc007pqh.2	NM_001145778	601	586	15	156	586	15
mmu-mir-6943	chr13:55554470-55554532	+	5p-tailed mirtron	62	ATGGGGTGAGGTTGGAAGCTAGG	CTGCTTCCATACCCCTACCCAG	uc011yzt.1_intron_9	87	Grk6	uc011yzt.1	NM_001112711	1007	405	602	100	602	405
mmu-mir-6944	chr13:55579041-55579137	-	mirtron	96	GTGAGAGCGGGGGGAGTGGCAAG	TAACTCTTCCCTTGTGCCCTCAG	uc007qrc.2_intron_5	96	Dbn1	uc007qrc.2	NM_001177371	7235	46	7189	1983	7189	46
mmu-mir-6945	chr13:55608985-55609047	-	5p-tailed mirtron	62	CTGGGAGGGGCAGCCCCTGGT	TCTGAGCTCTGCCCTTCCCAT	uc007qrg.2_intron_7	583	Pdlim7	uc007qrg.2	NM_001114088	1071	92	979	336	979	92
mmu-mir-6946	chr14:21509861-21509925	+	5p-tailed mirtron	64	AAAAGGGAGAGAAAGAAATGC	TTTCTTCTCTTCCCTTTCAG	uc007skg.2_intron_13	683	Sec24c	uc007skg.2	NM_172596	1099	511	588	327	588	511
mmu-mir-6947	chr14:30802078-30802138	+	5p-tailed mirtron	60	CATCCAGTGGAGAGGCTCGTG	GCAGCCTCTTTCCCTGGCATCA	uc007sum.2_intron_7	610	Actr8	uc007sum.2	NM_027493	151	138	13	16	138	13
mmu-mir-6948	chr14:55261885-55261942	-	5p-tailed mirtron	57	AGTTCAGACAGGACTGTGACACA	TGTCCTTCCTGTCTGACCACA	uc007twv.2_intron_0	675	Acin1	uc007twv.2	NM_023190	772	511	261	156	511	261
mmu-mir-6949	chr14:56701237-56701300	-	5p-tailed mirtron	63	AAAGTGGGTCTAGAAAGAGGTGA	TTCCCCTTTTTCTATCCACAG	uc007ubm.1_intron_0	479	Mcpt8	uc007ubm.1	NM_008572	132	120	12	0	120	12
mmu-mir-6950	chr14:70092059-70092120	+	5p-tailed mirtron	61	TCCTGGAGTGGAGGACAGTCAGA	CTCTGTCTTGATCCTCTCCAG	uc007umo.2_intron_11	2043	Loxl2	uc007umo.2	NM_033325	321	232	89	16	232	89
mmu-mir-6951	chr15:38420227-38420297	-	5p-tailed mirtron	70	TTGTATTTGTGTGATTAAAGT	CTTTTTTCTTCACAAATACAG	uc007vnt.1_intron_0	1003	Azin1	uc007vnt.1	NM_018745	323	284	39	97	284	39
mmu-mir-6952	chr15:75895257-75895313	-	5p-tailed mirtron	56	ATGGTGGGCGGTGAAACAGAGA	TCTCTGACTCTGCCTCCCACAG	uc007wig.1_intron_26	82	Scrib	uc007wig.1	NM_134089	1532	671	861	352	861	671
mmu-mir-6953	chr15:76078626-76078688	+	5p-tailed mirtron	62	AGGGGCAGGGGCAGGGATTCAAGTG	CTGACCCAGCCTCTATGTCCCCAG	uc007wjl.1_intron_1	81	Grina	uc007wjl.1	NM_023168	141	9	132	43	132	9
mmu-mir-6954	chr15:76263646-76263703	+	5p-tailed mirtron	57	TCTGGGGCAGTTCTGGGGGCAGA	TGCAGCCAGCTCTTCCCCTAG	uc007wkc.2_intron_23	875	Heatr7a	uc007wkc.2	NM_175457	402	234	168	126	234	168
mmu-mir-6955	chr15:78722274-78722343	+	5p-tailed mirtron	69	AGGGCCTCAGGACTCAGGAGGTGA	ACACCTGTCTCCTTTGCCCACA	uc007wrn.2_intron_11	412	Gga1	uc007wrn.2	NM_145929	746	672	74	108	672	74
mmu-mir-6956	chr15:78832660-78832714	+	5p-tailed mirtron	54	TGAGTGGGTGGGACTGGCCTGG	TGACCGGCCTATCCTCTCAG	uc007wrz.1_intron_19	77	Triobp	uc007wrz.1	NM_138579	877	48	829	118	829	48
mmu-mir-6957	chr15:80476507-80476566	+	5p-tailed mirtron	59	CAGAAGAGAGACAGGATCTAG	TGGATCTCTTGTTTTCTCTTCCAG	uc007wvq.1_intron_3	2326	Grap2	uc007wvq.1	NM_010815	331	283	48	14	283	48
mmu-mir-6958	chr15:89015894-89015967	-	mirtron	73	GTGGGAGAAGAGGCTGCTGTGG	TCAGCTGCCTCTTGCCATCACAG	uc007xft.1_intron_2	73	Fam116b	uc007xft.1	NM_027081	3430	107	3323	182	3323	107
mmu-mir-6959	chr15:89136088-89136158	-	5p-tailed mirtron	70	TGGGAAACCTGTGTCGGGCTGTG	CTGCACCGACCTGCTCTCCCAG	uc011zxu.1_intron_30	337	Sbf1	uc011zxu.1	NM_001170561	586	442	144	117	442	144
mmu-mir-6960	chr15:98911240-98911296	+	5p-tailed mirtron	56	CAGGATGAGAAGAGTTTGGCTG	GCCAACCACCTCTCTCCTCAGA	uc007xos.2_intron_7	1963	Troap	uc007xos.2	NM_001162506	6753	6694	59	1021	6694	59
mmu-mir-6961	chr15:100479593-100479655	-	5p-tailed mirtron	62	TGACTGGGAAGGAAATGGCC	TCCTCTTTCTTCCTGGCTCTAG	uc007xrw.1_intron_0	1037	BC141885	uc007xrw.1	.	272	234	38	7	234	38
mmu-mir-6962	chr15:101024304-101024362	+	5p-tailed mirtron	58	AAGGACCTGGTGGGAGATCT	TATCTGCCCTTCCCTGTCCTAT	uc007xsr.1_intron_0	19696	Acvr1b	uc007xsr.1	NM_007395	711	636	75	86	636	75
mmu-mir-6963	chr15:103180885-103180949	-	5p-tailed mirtron	64	TGGGATGGATGGCAGAACCTGG	TGCCTCTTGCCTCCATCCCACAG	uc007xyb.2_intron_7	119	Itga5	uc007xyb.2	NM_010577	161	119	42	9	119	42
mmu-mir-6964	chr16:98098839-98098893	-	5p-tailed mirtron	54	TTGGGGTGTGAGACTGGAAAC	TTTCTTGTCTTCCACTCTAG	uc008ads.2_intron_5	2377	C2cd2	uc008ads.2	NM_174847	494	194	300	71	300	194
mmu-mir-6965	chr17:24377828-24377887	-	5p-tailed mirtron	59	AGAGGGAGGCTATTGGGCAGGAGA	TCTGTGCTCGGTCTCGCTCCAG	uc008ave.1_intron_10	504	Ccnf	uc008ave.1	NM_007634	178	7	171	39	171	7
mmu-mir-6966	chr17:25917757-25917824	+	5p-tailed mirtron	67	CTCGGGGATGTGGACAGCACA	TGCTGTGTGCTTCCTCTGCAG	uc008bbq.2_intron_6	443	Narfl	uc008bbq.2	NM_026238	488	334	154	77	334	154
mmu-mir-6967	chr17:27057911-27057964	+	5p-tailed mirtron	53	CAGGGAGGGATAAAGACCAGTC	TCATCTTTATCTCTCCCCAG	uc008ber.1_intron_1	88	Kifc5b	uc008ber.1	NM_053173	3984	416	3568	443	3568	416
mmu-mir-6968	chr17:27072416-27072484	+	5p-tailed mirtron	68	AGGGGGCGAGGGGGCCCTGTGG	ACAAGCGCTGTCTCCCCTCCAG	uc008bes.1_intron_5	142	Phf1	uc008bes.1	NM_009343	511	25	486	172	486	25
mmu-mir-6969	chr17:28695385-28695441	-	5p-tailed mirtron	56	CAGCAGAGTAGGGAGCAAAAGA	TGTTGTTCCCATCTCTGCAG	uc008brf.1_intron_0	320	Clps	uc008brf.1	NM_025469	4532	620	3912	2	3912	620
mmu-mir-6970	chr17:34982045-34982112	-	mirtron	67	GTAAGTTCAGGGCTGGGAGCAGAGA	TCACGCCACCCACCCTGTGCT	uc008cds.1_intron_13	67	Skiv2l	uc008cds.1	NM_021337	2039	1728	311	186	1728	311
mmu-mir-6971	chr17:34978753-34978811	-	5p-tailed mirtron	58	TGGGGGAGGGTGTAGAGGCT	ACAGCCTCTGCTTCTTCTCAG	uc008cds.1_intron_8	135	Skiv2l	uc008cds.1	NM_021337	437	111	326	66	326	111
mmu-mir-6972	chr17:34994513-34994585	-	5p-tailed mirtron	72	TATGAAAGGTTGGGCT	TTACTGTACCTGTCTCCATAG	uc008cdy.2_intron_4	99	Cfb	uc008cdy.2	NM_008198	624	12	612	0	612	12
mmu-mir-6973a	chr17:35331921-35331990	+	two-tailed mirtron	69	TACGGTGGGAGGGGTGGAGTTG	CACTCTAACCCTACCTACCCAT	uc008cgp.2_intron_0	366	Ltb	uc008cgp.2	NM_008518	227	143	84	4	143	84
mmu-mir-6973b	chr2:130866061-130866134	-	mirtron	73	GTAGGTATGGGGAGAGGACAG	TGCTCTCTTACCCTTCCTAG	uc008mkf.1_intron_0	73	Gfra4	uc008mkf.1	NM_001136063	119	60	59	33	60	59
mmu-mir-6974	chr17:35341419-35341502	-	mirtron	83	GTGAGGCAGCAAGAGATTGGGGGT	TCTCCACTCTCTTCTGTCCCAG	uc008cgu.2_intron_1	83	Lta	uc008cgu.2	NM_010735	351	266	85	7	266	85
mmu-mir-6975	chr17:35381024-35381080	+	5p-tailed mirtron	56	GCTGGGGAGAAAGGGGTTTGGCA	TCTCTCCTTTCTCCTCCTAG	uc008cha.2_intron_1	685	Bat1a	uc008cha.2	NM_019693	745	91	654	222	654	91
mmu-mir-6976	chr17:46690775-46690833	-	5p-tailed mirtron	58	CAGGGAAGTTGAGAGGAAAATTG	ATCTCCCTCCCAACTCCCCAG	uc008ctg.1_intron_5	1501	Srf	uc008ctg.1	NM_020493	515	261	254	194	261	254
mmu-mir-6977	chr17:56558272-56558332	-	3p-tailed mirtron	60	GTGAGGCGCTGTGGGCACGGCTTGG	AAGGCGTTGCCTGACCCTGACC	uc008dby.2_intron_8	79	Ptprs	uc008dby.2	NM_011218	463	171	292	56	292	171
mmu-mir-6978	chr17:57356594-57356646	-	5p-tailed mirtron	52	AAGGGGTGAGAGAGAAGCTGGTG	ACGGCTTCACTCTCACCCTGCAG	uc008deg.1_intron_18	94	C3	uc008deg.1	NM_009778	8436	111	8325	6	8325	111
mmu-mir-6979	chr18:38014258-38014314	-	5p-tailed mirtron	56	GGGGAGGCGCAGAGACTGAG	TTGTGTCTGTCTGGCTCCCAG	uc008erj.1_intron_4	869	Diap1	uc008erj.1	NM_007858	196	6	190	27	190	6
mmu-mir-698	chr4:124421061-124421117	+	5p-tailed mirtron	56	TGTGGGTGGGACAGGGATGTT	CATTCTCGTTTCCTTCCCTCAG	uc008uqy.1_intron_3	140	Inpp5b	uc008uqy.1	NM_008385	167	157	10	58	157	10
mmu-mir-6980	chr18:38150540-38150594	-	5p-tailed mirtron	54	GTGGGGGGGGAGGCTAGGTTAG	TGACTTGCCTTCCACCCCAG	uc008erq.2_intron_25	81	Arap3	uc008erq.2	NM_139206	148	41	107	28	107	41
mmu-mir-6981	chr18:38134156-38134271	-	mirtron	115	GTGAGGAGAAGGAAGAGGCT	CAACAGCCTACTGTCTCCTCAG	uc008erq.2_intron_2	115	Arap3	uc008erq.2	NM_139206	195	160	35	24	160	35
mmu-mir-6982	chr18:61117732-61117794	+	5p-tailed mirtron	62	TGGAGGATCGCAGGGGTGGCCTG	TGGCCCCTCTGCCCCTTCCAG	uc008fbg.2_intron_8	746	Camk2a	uc008fbg.2	NM_177407	92	21	71	29	71	21
mmu-mir-6983	chr18:61277126-61277185	+	5p-tailed mirtron	59	TTGGAAGGGCATACTGATTCGG	TGAATCAAAGTCTGTTGTTCCAG	uc008fbn.1_intron_8	119	Csf1r	uc008fbn.1	NM_001037859	155	40	115	17	115	40
mmu-mir-6984	chr19:3288924-3288983	+	5p-tailed mirtron	59	ACTGAAAGGCAATGAAGGAGGAG	TACTTTCTTTCCTGTCTTTCTAG	uc008fwe.1_intron_4	1228	Mrpl21	uc008fwe.1	NM_172252	308	274	34	36	274	34
mmu-mir-6985	chr19:4263817-4263873	-	5p-tailed mirtron	56	TACTGAGGGGTGGCTGCTATGT	CTCACAGCCACCTCCTCACAG	uc008fzo.1_intron_1	90	Ssh3	uc008fzo.1	NM_198113	212	98	114	87	114	98
mmu-mir-6986	chr19:4623897-4623950	-	5p-tailed mirtron	53	AGGGGAGCTAGGTAGAAAGCCA	GTTTTCACCTTCCTCCCAG	uc008gak.1_intron_2	116	Rce1	uc008gak.1	NM_023131	1649	1549	100	97	1549	100
mmu-mir-6987	chr19:5679003-5679071	-	5p-tailed mirtron	68	TGGGACAGGGTGACAGGGTGAG	CACCCATTTCTCCCTGCTTCCAG	uc008geq.2_intron_19	356	Pcnxl3	uc008geq.2	NM_144868	533	495	38	134	495	38
mmu-mir-6988	chr19:6051336-6051392	+	5p-tailed mirtron	56	TGGGGTGGAGAGCTGAGGCCCAG	TGACCTCTGTATCTCCTGCCAG	uc008ggm.2_intron_12	82	Syvn1	uc008ggm.2	NM_028769	2878	13	2865	1416	2865	13
mmu-mir-6989	chr19:6346485-6346544	+	5p-tailed mirtron	59	TGGGGACAGAGGCACAGGATGC	TGTCCACTGTCTCTGGTCCCAG	uc008gie.1_intron_21	77	Map4k2	uc008gie.1	NM_009006	821	223	598	122	598	223
mmu-mir-6990	chr19:6988685-6988771	-	5p-tailed mirtron	86	CCCAGGGTGAGTCAGGGCTCT	AGCCCTGCCTCTTCCTGGCAG	uc008gjg.1_intron_4	5867	Esrra	uc008gjg.1	NM_007953	430	370	60	97	370	60
mmu-mir-6991	chr19:7497067-7497132	+	5p-tailed mirtron	65	TGGAGAACAGGGACTGGGCCTG	GCAGCCCTTTGTTCTTCTCCAG	uc008gkz.2_intron_3	180	2700081O15Rik	uc008gkz.2	NM_175381	592	340	252	97	340	252
mmu-mir-6992	chr19:8817465-8817569	+	5p-tailed mirtron	104	TGCCTGTGATGGTTTGGCTGAGT	TCTCACTGATGATCATTTGCAG	uc008gmo.2_intron_2	155	Stx5a	uc008gmo.2	NM_001167799	587	549	38	2	549	38
mmu-mir-6993	chr19:10265869-10265929	+	5p-tailed mirtron	60	AGTGGGAGAAACGGGTGTCTGTC	CTTGCGTTTGTTTCCTCACAG	uc008gpe.2_intron_4	4556	Fads1	uc008gpe.2	NM_146094	175	131	44	16	131	44
mmu-mir-6994	chr19:11998221-11998290	+	5p-tailed mirtron	69	CACAAAGGTGGGTGAAGCCGGTGA	AACGATCTTCTCCGTCTTTGCAG	uc008gth.2_intron_6	324	Patl1	uc008gth.2	NM_172635	754	355	399	187	399	355
mmu-mir-6995	chr19:47348008-47348074	-	5p-tailed mirtron	66	CTGGGAGTAGAAGGGGGAAACCA	TGTGTCCCCTTCCTCTCACAG	uc008huz.2_intron_3	4794	Sh3pxd2a	uc008huz.2	NM_008018	201	125	76	35	125	76
mmu-mir-6996	chr2:26325578-26325634	-	5p-tailed mirtron	56	TGCACAGGACAGAGCACAGTC	CGGTGTCTCTGGTCACTCTGCAG	uc008ivl.2_intron_11	215	Notch1	uc008ivl.2	NM_008714	1015	957	58	89	957	58
mmu-mir-6997	chr2:29851474-29851540	+	5p-tailed mirtron	66	TAACAGGCTGGAGAGGTGCAGA	TCAAACCTTACCCTCCTGTTTCC	uc008jar.1_intron_15	443	Spna2	uc008jar.1	NM_001076554	1241	1126	115	247	1126	115
mmu-mir-6998	chr2:31467944-31468004	+	5p-tailed mirtron	60	CCTGGGCAGAGGGCAAAGTGACT	AGAGCTGCTCTGTGCCCACACA	uc008jdw.2_intron_12	745	Fubp3	uc008jdw.2	NM_001033389	300	100	200	96	200	100
mmu-mir-6999	chr2:91785026-91785087	-	5p-tailed mirtron	61	AAGGAAGGAGAGTCAGCAAGCAC	CTTCAGCTGTCCTCCTTTCTGT	uc008kxb.2_intron_29	304	Dgkz	uc008kxb.2	NM_001166597	232	131	101	86	131	101
mmu-mir-7000	chr2:92227540-92227598	-	5p-tailed mirtron	58	AGGGGACAGGTATCTGGACAGA	CACCCACCTGCCTGTCCTCCAG	uc008kxx.2_intron_7	170	Mapk8ip1	uc008kxx.2	NM_011162	193	100	93	62	100	93
mmu-mir-7001	chr2:93262085-93262159	-	5p-tailed mirtron	74	AGGCAGGGTGTGAGCGTGAGCAT	CGCTCACACTCCCTCTGCAG	uc008lfz.1_intron_3	8016	Cd82	uc008lfz.1	NM_001136055	114	76	38	2	76	38
mmu-mir-7002	chr2:113976251-113976303	-	5p-tailed mirtron	52	TTGGCTTCGGGGAGTACGTGG	TTGTGCTTCCCCTTGCCAG	uc008lqd.2_intron_24	1003	Aqr	uc008lqd.2	NM_009702	144	91	53	30	91	53
mmu-mir-7003	chr2:162893830-162893891	+	5p-tailed mirtron	61	TGTGGGGAGAAGCTGCGGCAG	CCCCGGGTTTTCCCCACAG	uc008nsl.1_intron_4	3655	Mybl2	uc008nsl.1	NM_008652	938	156	782	13	782	156
mmu-mir-7004	chr2:168466195-168466254	-	5p-tailed mirtron	59	TTCCGTGGATGAGGCCTGTGCCGT	CCCACTCCCTCCTTCACGCAG	uc008obc.1_intron_4	3166	Atp9a	uc008obc.1	NM_015731	213	54	159	127	159	54
mmu-mir-7005	chr2:179914459-179914523	-	5p-tailed mirtron	64	CCTGGGGATGGGAGGACCAGCA	CTGTGCCTGCTACCCATCCCTTGCA	uc008oip.1_intron_12	81	Lama5	uc008oip.1	NM_001081171	117	106	11	16	106	11
mmu-mir-7006	chr2:181322604-181322668	-	5p-tailed mirtron	64	TGGGGGTGTTCAAGACTTGGGAACC	TTTCTGACCTGGATCCCCAG	uc008omv.1_intron_5	81	Znf512b	uc008omv.1	NM_001164597	275	9	266	139	266	9
mmu-mir-7007	chr3:20122188-20122253	-	5p-tailed mirtron	65	TCAGAAGAGGCAGTGGAGGAGAT	CCCATCCACGTTTCTTCT	uc008osp.2_intron_2	942	Cpa3	uc008osp.2	NM_007753	9058	6536	2522	0	6536	2522
mmu-mir-7008	chr3:30937892-30937950	+	5p-tailed mirtron	58	TGTGGGAGATGCCAGGAGCCGTAC	TGTGCTTCTTGCCTCTTCTCAG	uc008ovs.1_intron_9	481	Prkci	uc008ovs.1	NM_008857	363	164	199	96	199	164
mmu-mir-7009	chr3:36374382-36374441	-	5p-tailed mirtron	59	TTGGGGTCAGGGGACCAGAGCT	TCTTTTCCCCTCTCCCTGCAG	uc008ozj.2_intron_11	112	Anxa5	uc008ozj.2	NM_009673	181	147	34	53	147	34
mmu-mir-7010	chr3:81910169-81910228	-	5p-tailed mirtron	59	TCGGAAAGGATTGGGAAACTTGA	TTCTCCTTTCCTTTGCAG	uc008pou.2_intron_3	2346	Gucy1a3	uc008pou.2	NM_021896	1053	1040	13	108	1040	13
mmu-mir-7011	chr3:88244800-88244868	-	5p-tailed mirtron	68	AGGAGGATGGGAGAGGGAGGTGT	TCTGCTTCCCTCCTCCTCTAG	uc008pvi.2_intron_4	7112	Sema4a	uc008pvi.2	NM_001163489	131	88	43	25	88	43
mmu-mir-7012	chr3:90074075-90074134	+	5p-tailed mirtron	59	AAGGAGAGGAGTTGGCAGGGACT	TGACCTGTGGCTCCTCTCCCA	uc008qbx.2_intron_6	91	Dennd4b	uc008qbx.2	NM_201407	292	260	32	9	260	32
mmu-mir-7013	chr3:94808094-94808161	+	5p-tailed mirtron	67	TATGAAGAGGCCAGTGTTGTAG	ACTTACTGTTGCCTCTTCCTCAG	uc008qhl.2_intron_7	5126	Pi4kb	uc008qhl.2	NM_175356	299	283	16	98	283	16
mmu-mir-7014	chr3:95538833-95538891	-	5p-tailed mirtron	58	TTGGGTGCTGTGGAAGGGACAG	CCTCTTTCATACCAACCACAG	uc008qko.2_intron_1	288	Ecm1	uc008qko.2	NM_007899	313	300	13	58	300	13
mmu-mir-7015	chr4:120645863-120645922	-	5p-tailed mirtron	59	TCTGTGCAGTAGGCTGTGGGTTC	TCTCACTGTCCTCTGCACTAG	uc008unw.2_intron_2	1127	Smap2	uc008unw.2	NM_133716	1238	320	918	111	918	320
mmu-mir-7016	chr4:129361743-129361810	-	5p-tailed mirtron	67	CAGGGAGGGGAGCGAGAGTAG	ACCTGCCTCCTGCTCTCCCCAG	uc008uya.1_intron_2	2271	Tmem39b	uc008uya.1	NM_199305	196	133	63	37	133	63
mmu-mir-7017	chr4:132751573-132751631	+	5p-tailed mirtron	58	CAGAGGGTTGTGAGACTAGGGCTGT	ACCCTGCTCCTCTCCCTCCAG	uc008vcf.1_intron_7	809	Wasf2	uc008vcf.1	NM_153423	727	645	82	121	645	82
mmu-mir-7018	chr4:137094200-137094285	+	mirtron	85	GTGAGCAGACAGGGAGTGGTGGGG	TCACCCTGCTGCCGGCTTGCAG	uc008vjc.2_intron_42	85	Hspg2	uc008vjc.2	NM_008305	1068	37	1031	296	1031	37
mmu-mir-7019	chr4:137872046-137872110	-	5p-tailed mirtron	64	ATCTGGGAGGGGCTGTCAGGA	TCACCTTGGCCGCCTCTCTGCAG	uc008vku.1_intron_2	1173	Pink1	uc008vku.1	NM_026880	399	122	277	76	277	122
mmu-mir-702	chr5:137467311-137467413	+	mirtron	102	GTGAGTGGGGTGGTTGGCATG	TGCCCACCCTTTACCCCGCTCCAG	uc009abk.2_intron_12	102	Plod3	uc009abk.2	NM_011962	37441	1705	35736	5563	35736	1705
mmu-mir-7020	chr4:139199961-139200026	+	5p-tailed mirtron	65	TGGGATGGTGGAGAGGGTGACCAG	AACCCCTCTCTTCTCTCCCAG	uc012dnu.1_intron_11	569	Aldh4a1	uc012dnu.1	NM_175438	279	212	67	45	212	67
mmu-mir-7021	chr4:142726002-142726062	-	5p-tailed mirtron	60	TCATAGGAGTTGATTACAGAGC	TCTCTGTGCTTCTGCTCCTTAG	uc012doh.1_intron_2	6024	Prdm2	uc012doh.1	NM_001081355	2215	2167	48	338	2167	48
mmu-mir-7022	chr4:147521044-147521104	-	5p-tailed mirtron	60	CCTGGCAAGGAAGGGCTCTGTTT	TACAAGCCTGACCTCTGCCCCC	uc012dpk.1_intron_2	359	Fbxo6	uc012dpk.1	NM_001163705	533	370	163	96	370	163
mmu-mir-7023	chr4:149029612-149029671	-	5p-tailed mirtron	59	ATGGGGGAGCTGGGATTGGGCGT	TCACCCTGTCTGCGCCCCTCAG	uc008vwq.1_intron_11	80	Pik3cd	uc008vwq.1	NM_001164052	273	132	141	31	141	132
mmu-mir-7024	chr5:34241558-34241615	-	5p-tailed mirtron	57	TTGGGGGATGGGTTGCTTGGC	CCAGCAGTCCCTGCTCCCTACAG	uc008xbn.1_intron_0	102	Whsc2	uc008xbn.1	NM_011914	1311	1254	57	497	1254	57
mmu-mir-7025	chr5:75572860-75572924	+	5p-tailed mirtron	64	CGTGAGCTGAAGCTGGTGGCTCC	CAGCACAACTCCAGCTCACCAG	uc008xue.1_intron_9	784	Pdgfra	uc008xue.1	NM_001083316	450	57	393	71	393	57
mmu-mir-7026	chr5:111095093-111095155	-	5p-tailed mirtron	62	TTCTGAGACCATGGGGTATAT	TGTGCTTTCTGGTCTTGGCTTAG	uc008yrg.1_intron_0	465	Ep400	uc008yrg.1	NM_029337	342	278	64	61	278	64
mmu-mir-7027	chr5:114854481-114854548	+	5p-tailed mirtron	67	TGGAAAGGAAGAAACAGCAGAGC	TCGGGTTTCTCTCCTCTTCCAG	uc008yzn.1_intron_13	1850	Ube3b	uc008yzn.1	NM_054093	171	85	86	44	86	85
mmu-mir-7028	chr5:115169523-115169587	+	5p-tailed mirtron	64	TGGGCTGAGGCTTGGGTCAGGAGGT	CCTTCTCTTCCCCCTCGGCCAG	uc008yzx.1_intron_9	1118	Tchp	uc008yzx.1	NM_029992	131	119	12	11	119	12
mmu-mir-7029	chr5:116030962-116031016	+	5p-tailed mirtron	54	TCTGGACGCTCGGCTGCCAGCGC	TGTGGCTCTGTGTGTCCAGATC	uc008zeg.1_intron_9	423	Gcn1l1	uc008zeg.1	NM_172719	251	133	118	14	133	118
mmu-mir-7030	chr5:116095586-116095641	+	5p-tailed mirtron	55	TGGGGAGGTGGCTGTGCTAGT	CTTGCTCTGTTATCTCTCCAG	uc008zei.1_intron_4	1933	Rab35	uc008zei.1	NM_198163	296	95	201	71	201	95
mmu-mir-7031	chr5:122269217-122269277	-	5p-tailed mirtron	60	CCTGAGAGGCCTGAAGGGTGG	AACCCTCTTGCCCTCTCCTAG	uc008zkg.1_intron_5	9193	Sh2b3	uc008zkg.1	NM_008507	353	269	84	95	269	84
mmu-mir-7032	chr5:124446866-124446939	+	5p-tailed mirtron	73	CCAGGGTGGTCCCCGAGAGGGT	ATCCTCTCGGTACCGCCCTGC	uc008zos.2_intron_12	87	Hip1r	uc008zos.2	NM_145070	189	45	144	51	144	45
mmu-mir-7033	chr5:135859599-135859675	-	5p-tailed mirtron	76	TCTCCAGGAGTCTGAGGGGCAGG	TGCCTCCATTCTCTTGGGCAG	uc008zyi.1_intron_4	109	Pom121	uc008zyi.1	NM_148932	1147	986	161	83	986	161
mmu-mir-7034	chr5:136211675-136211754	-	5p-tailed mirtron	79	TCCGGGAGGGATGGATGTGCTGG	TTGGCCTTCCTTCCCTACCCTA	uc008zyu.1_intron_0	91	Tmem120a	uc008zyu.1	NM_172541	241	206	35	65	206	35
mmu-mir-7035	chr5:136581396-136581473	+	5p-tailed mirtron	77	GGCTGGGAGAGTGGCTCAGA	TCTGAGCCGCTGTCCCTGCAG	uc008zzu.1_intron_15	950	Rasa4	uc008zzu.1	NM_001039103	435	27	408	78	408	27
mmu-mir-7036	chr5:137737851-137737911	-	5p-tailed mirtron	60	AGCGGGGTTCGGTGGGGAAGAGA	CCGTCCTCATCCGCTCCTCCCAG	uc009acb.2_intron_3	151	Srrt	uc009acb.2	NM_031405	505	143	362	80	362	143
mmu-mir-7037	chr5:140243832-140243892	-	5p-tailed mirtron	60	AAGGTGGCCACAGGAGATCATGGT	CCTGTCTCCTAATGTCACCTGCAG	uc009ahc.2_intron_33	540	Ints1	uc009ahc.2	NM_026748	80	62	18	8	62	18
mmu-mir-7038	chr5:140903297-140903363	+	5p-tailed mirtron	66	TGTAGAAGGAAGGGCTGCTGTGC	CACTGCTCCTGCCTTCTTACAG	uc009ahr.1_intron_4	264	Eif3b	uc009ahr.1	NM_133916	811	696	115	172	696	115
mmu-mir-7039	chr5:145657600-145657680	-	5p-tailed mirtron	80	AGAGGGATGGAGAGCATCGCGT	CCTGTTCTGCCCTCCCTTCCAG	uc009alv.1_intron_11	1251	Smurf1	uc009alv.1	NM_001038627	209	201	8	28	201	8
mmu-mir-704	chr6:47753588-47753652	-	5p-tailed mirtron	64	AGCTGGGAGCTAGAGGATGTGGT	AGACATGTGCTCTGCTCCTAG	uc009btf.1_intron_4	115	Pdia4	uc009btf.1	NM_009787	953	334	619	75	619	334
mmu-mir-7040	chr6:82999709-82999767	+	5p-tailed mirtron	58	CATACGGAGGGAGATGGAGGCG	CGCCACCCTCTCTCTCACGTAG	uc009clt.1_intron_8	127	Loxl3	uc009clt.1	NM_013586	120	113	7	13	113	7
mmu-mir-7041	chr6:94556357-94556404	-	5p-tailed mirtron	47	AGAGGGAATGGAGACTCAGTTGACC	TGGTTCTCTTCTTCCCTCAG	uc009czu.1_intron_1	928	Lrig1	uc009czu.1	NM_008377	485	218	267	92	267	218
mmu-mir-7042	chr6:113657206-113657259	+	5p-tailed mirtron	53	TAGAGACAGCAGAAGGGCCAC	TGTCCCTTTGTTTTCTCTCAG	uc009dhg.1_intron_3	2359	Tatdn2	uc009dhg.1	NM_001033463	574	466	108	72	466	108
mmu-mir-7043	chr6:116595995-116596060	-	5p-tailed mirtron	65	TGTGAAAGCAGAGAGGCATTTTT	ACTGTGCCTCTCTGTTTTCAG	uc009dkm.2_intron_6	1589	Rassf4	uc009dkm.2	NM_178045	894	47	847	17	847	47
mmu-mir-7044	chr6:118035213-118035281	+	5p-tailed mirtron	68	TGTGTGGTGGTGGTGGCGGCCTC	ATGCAGCCCCGACCCTCACAG	uc009dlk.2_intron_3	705	Rasgef1a	uc009dlk.2	NM_027526	446	11	435	177	435	11
mmu-mir-7045	chr6:125047046-125047104	+	5p-tailed mirtron	58	AGCGGGTGGGGGAGGGGGACTG	TCTCCCCCCTCCCCCGCACAG	uc009dtk.1_intron_0	826	Chd4	uc009dtk.1	NM_145979	123	19	104	51	104	19
mmu-mir-7046	chr7:25755028-25755089	-	5p-tailed mirtron	61	TGTAGGGTGAGGCTGGGAGCCAGG	TGAACCACCCATCCCCCTACAG	uc009frd.1_intron_0	77	Rabac1	uc009frd.1	NM_010261	674	153	521	53	521	153
mmu-mir-7047	chr7:25772622-25772681	-	5p-tailed mirtron	59	TGAGGGAGGAGGGCTGGGTCTGA	TCACCCTCACCCTTCCTCCTTCC	uc009fre.1_intron_6	374	Atp1a3	uc009fre.1	NM_144921	615	193	422	185	422	193
mmu-mir-7048	chr7:26002686-26002739	-	5p-tailed mirtron	53	CGGGGCTGAGAGGTGAGGAAGC	TCTTCCATTCTCTTTCCCCAG	uc009fru.1_intron_2	1133	Dedd2	uc009fru.1	NM_207677	199	45	154	43	154	45
mmu-mir-7049	chr7:29345943-29345998	-	5p-tailed mirtron	55	TCTGAAGGCAGTCAGGTAGGCGG	TGCAGCCCCTGTCTGCCTCAG	uc009fzh.1_intron_2	1613	Pak4	uc009fzh.1	NM_027470	1984	1948	36	109	1948	36
mmu-mir-7050	chr7:31825276-31825331	-	5p-tailed mirtron	55	ACAGGAGAAGGGGGTGAGAGA	TCTCAGCCTTTATCTCCCCAG	uc009ghq.2_intron_6	1139	Fxyd5	uc009ghq.2	NM_008761	63	54	9	4	54	9
mmu-mir-7051	chr7:50712871-50712939	+	5p-tailed mirtron	68	TCACCAGGAGGAAGTTGGGTCA	TGAGCCACTGATTCCTGTGTGC	uc009gmt.1_intron_4	932	Etfb	uc009gmt.1	NM_026695	293	190	103	88	190	103
mmu-mir-7052	chr7:51725721-51725781	+	5p-tailed mirtron	60	TGTGGGAAGGTGGAGGCCTTTC	GCTCTGCCCCCTCCTTCCCAG	uc009gpl.1_intron_1	1442	Josd2	uc009gpl.1	NM_025368	522	140	382	172	382	140
mmu-mir-7053	chr7:51793475-51793543	-	5p-tailed mirtron	68	TGGGGAAAGGCAGGCTACTGG	CTCCTGTGTCTCCTTCCCCAG	uc009gpx.2_intron_11	221	Pold1	uc009gpx.2	NM_011131	587	73	514	108	514	73
mmu-mir-7054	chr7:52267795-52267852	-	5p-tailed mirtron	57	TAGGAAGGTGGTTGGGCTGAGTACT	TCCAACTTGGCCCCTTCCAG	uc009gsp.1_intron_6	272	Scaf1	uc009gsp.1	NM_001008422	2421	1407	1014	319	1407	1014
mmu-mir-7055	chr7:52428671-52428731	+	5p-tailed mirtron	60	TTCAGTGGGTTATCTGAGTTGG	CTACTTTGATACCCCACCAG	uc009gtx.2_intron_9	359	Slc17a7	uc009gtx.2	NM_182993	177	81	96	43	96	81
mmu-mir-7056	chr7:54338535-54338594	-	5p-tailed mirtron	59	TGTGGAGGAGGACAGAGAGGTT	CCTCACCTGTCTCCCACCACAG	uc009gzz.2_intron_5	2875	Ptpn5	uc009gzz.2	NM_001163565	415	399	16	77	399	16
mmu-mir-7057	chr7:73526552-73526605	-	5p-tailed mirtron	53	CAGGAGAGGACTCAAGTT	TAATTTGATGTCTTTCTCCACC	uc009hhd.1_intron_32	6553	Lrrk1	uc009hhd.1	NM_146191	117	105	12	4	105	12
mmu-mir-7058	chr7:133511484-133511550	-	5p-tailed mirtron	66	TAGAGGGGAGGTGACCGTGGAAGT	CTCGTTCCTTCCTTTCTTCCAG	uc009jqx.1_intron_4	75	Lat	uc009jqx.1	NM_010689	667	632	35	54	632	35
mmu-mir-7059	chr7:133722987-133723041	-	5p-tailed mirtron	54	ACCGGGGACTGCGGCTTTCAGT	TGTTTGCTGTTTGTCCTCCCAG	uc009jrx.2_intron_8	670	Cln3	uc009jrx.2	NM_009907	2354	2318	36	219	2318	36
mmu-mir-7060	chr7:134632764-134632901	+	mirtron	137	GTGAGTGCTGGGTAGAATGGGA	TCTACTCTACCTTCTACTCAG	uc012fui.1_intron_8	137	Fbrs	uc012fui.1	NM_010183	377	276	101	40	276	101
mmu-mir-7061	chr7:138051786-138051849	+	5p-tailed mirtron	63	TATGGAAATAGGAGGTGATTTT	TATCCCTTTTATTTCCTTTTAG	uc009kat.1_intron_7	2881	Plekha1	uc009kat.1	NM_133942	225	192	33	33	192	33
mmu-mir-7062	chr7:147172707-147172768	-	5p-tailed mirtron	61	TGGAGGCCAGCTTGTGGAGTGTCT	ACTAACTTCTCCTGGCCCCACAG	uc009kgj.1_intron_9	84	Adam8	uc009kgj.1	NM_007403	105	97	8	25	97	8
mmu-mir-7063	chr7:148806604-148806690	+	5p-tailed mirtron	86	ATGAGAGGTGCAGGCTGAGCACA	TGCTCTCTGCCCCTCTTAAG	uc009kls.2_intron_11	222	Ap2a2	uc009kls.2	NM_007459	715	462	253	173	462	253
mmu-mir-7064	chr7:150756575-150756659	-	5p-tailed mirtron	84	TCAGAGGCATAAAGGTCATTTGCT	CAGGGCCCTTTATGTCTCTCT	uc009kpn.1_intron_11	813	Cars	uc009kpn.1	NM_013742	418	402	16	18	402	16
mmu-mir-7065	chr8:13136073-13136132	+	5p-tailed mirtron	59	TGGAGTGTAGCAGGTAAACCAG	TTGGTTTTCCTGTTTGCACAG	uc009kww.2_intron_11	163	Cul4a	uc009kww.2	NM_146207	665	72	593	181	593	72
mmu-mir-7066	chr8:72626422-72626480	-	5p-tailed mirtron	58	TGGGTTGGGAAATGAGTAGAGG	TCTACCCATTGCCTGCCTCCCAG	uc009lys.2_intron_5	1420	Ncan	uc009lys.2	NM_007789	1750	1693	57	134	1693	57
mmu-mir-7067	chr8:73419406-73419464	-	5p-tailed mirtron	58	TGCAGGGGGTGGTTGCACACGGA	TGATTGCTTCCCTCCCCACAG	uc009mca.2_intron_0	92	Gm15427	uc009mca.2	NM_001111116	655	70	585	123	585	70
mmu-mir-7068	chr8:74993914-74993988	-	mirtron	74	GTGAGGCTCAGTATGGGGTGG	TCACCCTGGACTGACTCTCAG	uc009mga.1_intron_13	74	Cherp	uc009mga.1	NM_138585	1176	379	797	264	797	379
mmu-mir-7069	chr8:87391850-87391907	+	5p-tailed mirtron	57	TTGGGGGCCTGGGAGGGTGACAC	CCTGCCCTGCCAACCCCTACA	uc009mnu.2_intron_9	90	Farsa	uc009mnu.2	NM_025648	368	204	164	101	204	164
mmu-mir-7070	chr8:87585984-87586070	+	mirtron	86	GTGAGGGGAGCTGAGGCAGGAG	CAGGCTCTCCTTCCCTCCAG	uc009mpd.1_intron_1	86	Fbxw9	uc009mpd.1	NM_026791	9908	1219	8689	527	8689	1219
mmu-mir-7071	chr8:90662109-90662173	+	5p-tailed mirtron	64	CCCGGGAGCGAGGTGCTGCAG	CTGACGTCTCGGTTCCCGCAG	uc009mrd.1_intron_0	117	Heatr3	uc009mrd.1	NM_172757	516	102	414	185	414	102
mmu-mir-7072	chr8:97028950-97029005	+	5p-tailed mirtron	55	GAGGGGAGACAAGAGGCAAGGC	CTAGCTTCTCTTCTTCCCCAG	uc012gio.1_intron_25	641	Nlrc5	uc012gio.1	NM_001033207	250	224	26	39	224	26
mmu-mir-7073	chr8:98277050-98277109	-	5p-tailed mirtron	59	TGGGGGAATTGAAAGACTATGA	ATAGCCTTTTCCTCCCCAACAG	uc009mzb.2_intron_29	1814	Cnot1	uc009mzb.2	NM_153164	1837	1781	56	237	1781	56
mmu-mir-7074	chr8:108475536-108475594	-	5p-tailed mirtron	58	TGGGAAGAGGCTAGGGCTCCAGT	TAGGCCTTCTCCTCTCCCTGCAG	uc009ner.1_intron_16	143	Slc12a4	uc009ner.1	NM_009195	124	12	112	18	112	12
mmu-mir-7075	chr8:109619924-109620001	-	5p-tailed mirtron	77	CGGGGAGGAGGACATGGTTTTG	CAACCATGTCTTCTTTCCCAG	uc009nhb.1_intron_8	97	Terf2	uc009nhb.1	NM_009353	3652	61	3591	844	3591	61
mmu-mir-7076	chr8:114213500-114213569	-	5p-tailed mirtron	69	AGGGGAGGTGGTATGGTCTCA	TGACTACCACTGTCTCCCCAG	uc009nms.2_intron_5	1340	Ctrb1	uc009nms.2	NM_025583	58	31	27	7	31	27
mmu-mir-7077	chr8:119976924-119976979	+	5p-tailed mirtron	55	GGCCAAGGTCCCATGGCAGGC	CCTTCCATGGCTCCTGGCAG	uc012gln.1_intron_14	803	4933407C03Rik	uc012gln.1	NM_001163262	108	31	77	29	77	31
mmu-mir-7078	chr8:119983169-119983228	+	5p-tailed mirtron	59	TGTGGGTGGTAGGAGACGCT	TACTTTTTTTATCATCCACAG	uc012gln.1_intron_19	2371	4933407C03Rik	uc012gln.1	NM_001163262	303	267	36	21	267	36
mmu-mir-7079	chr8:125628879-125628943	+	5p-tailed mirtron	64	AGGGCTGAGGCAGTGAGTCCTG	TGACTTCTGTTCTCTTTCCAG	uc009nue.2_intron_4	1089	Rpl13	uc009nue.2	NM_016738	716	150	566	64	566	150
mmu-mir-7080	chr8:125654005-125654072	+	mirtron	67	GTAGGAGCTGGAGGTGGGTTTGG	CAGGCTCACCCCTCCGTTCCCT	uc009nuf.1_intron_11	67	Cpne7	uc009nuf.1	NM_170684	5125	4448	677	441	4448	677
mmu-mir-7081	chr9:20718533-20718603	-	5p-tailed mirtron	70	AGAGGAGGGTGCTCGGCCGGGGATT	TTCCCCTGGTATCCTCCTCACA	uc009ojq.2_intron_10	1632	Dnmt1	uc009ojq.2	NM_001199431	161	10	151	36	151	10
mmu-mir-7082	chr9:20879940-20880028	-	mirtron	88	TACGGGCAGGAGGAGGGGAGG	GCCCCCCTTGCTGTCTGTCTCC	uc009okd.1_intron_0	88	Raver1	uc009okd.1	NM_027911	264	34	230	142	230	34
mmu-mir-7083	chr9:21614384-21614439	-	5p-tailed mirtron	55	TCGGGGCTGGACAAGCAGAGA	TCTGCTCTCCTGGACCCCAGA	uc009omo.1_intron_10	1833	Dock6	uc009omo.1	NM_177030	4306	4067	239	458	4067	239
mmu-mir-7084	chr9:21918387-21918452	-	5p-tailed mirtron	65	TAGAGGATAGAGGTAGAGAGTGG	AGCCTCTGACCCCTGTCCTCTG	uc009onx.1_intron_1	3166	Elof1	uc009onx.1	NM_170777	1363	1332	31	108	1332	31
mmu-mir-7085	chr9:44208510-44208571	+	5p-tailed mirtron	61	CAGTGGGGGCAGGCCAGCAGGA	TAGCTGGCCTCTCCCCACCTTC	uc009pdj.1_intron_2	450	Slc37a4	uc009pdj.1	NM_008063	230	129	101	38	129	101
mmu-mir-7086	chr9:45074725-45074785	-	5p-tailed mirtron	60	AAGAGGAGAAAGGTTTGGGCA	TCCGTTCTGATATCTCCTCAG	uc009pfn.1_intron_4	457	Il10ra	uc009pfn.1	NM_008348	470	459	11	3	459	11
mmu-mir-7087	chr9:45747603-45747668	-	5p-tailed mirtron	65	AGGCAGGTGTGGAGCTGGTCT	TGCTGGCTCTCTCCCCTGCCAG	uc009pgt.1_intron_1	1780	Sidt2	uc009pgt.1	NM_172257	272	244	28	8	244	28
mmu-mir-7088	chr9:107983828-107983914	+	mirtron	86	GCAAGTGGTGGTGAGGAGGGGAAAC	TTGACCTTCCTCCATTGCTTCC	uc009ror.2_intron_2	86	Mst1	uc009ror.2	NM_008243	314	48	266	105	266	48
mmu-mir-7089	chr9:109792151-109792214	+	5p-tailed mirtron	63	CCGTGGGACCTACAGACTCCTGG	TCAGTGTCTGCTGTCTCCACAG	uc009rsw.1_intron_11	580	Cdc25a	uc009rsw.1	NM_007658	295	130	165	34	165	130
mmu-mir-7090	chr9:120864208-120864265	+	5p-tailed mirtron	57	TCAGAGTTGGGACACCATGAGG	TTTGATGTCTGACTTTGCAG	uc009scu.2_intron_6	2144	Ctnnb1	uc009scu.2	NM_007614	268	50	218	37	218	50
mmu-mir-7091	chrX:71519365-71519444	-	mirtron	79	GTAGGGGTGATAGATTCCATGGC	AGTGGCTTCTGTCGTCTCTAG	uc009tof.2_intron_1	79	Dnase1l1	uc009tof.2	NM_027109	1787	1478	309	236	1478	309
mmu-mir-7092	chrX:71562704-71562768	+	5p-tailed mirtron	64	TAAAGGCAAACTCACAGAATCAT	TGTTCTTTGTTTTGTTTGCCTTAG	uc009ton.2_intron_3	1857	Fam50a	uc009ton.2	NM_138607	382	147	235	6	235	147
mmu-mir-7093	chrX:131292174-131292270	+	5p-tailed mirtron	96	CAGGATGACAGAAGGAAAACCT	TTTCCATCTGTCATCCTGCAG	uc009ugo.2_intron_1	389	Armcx3	uc009ugo.2	NM_027870	698	62	636	221	636	62
mmu-mir-7094a	chr12:115707617-115707677	-	5p-tailed mirtron	60	TCTGAAGAGGATACAGGGTCTGA	CTACTCTGCTGTTCTCTCCACAG	uc011yvj.1_intron_497	588	abParts	uc011yvj.1	.	99	64	35	5	64	35
mmu-mir-7094b	chr12:115751845-115751905	-	5p-tailed mirtron	60	TCTGGAGAGGATACAGGGTCTGA	CTACTCTGCTGTTCTCTCCACAG	uc011yvj.1_intron_508	9803	abParts	uc011yvj.1	.	598	563	35	5	563	35
mmu-mir-7115	chr11:70251643-70251820	+	5p-tailed mirtron	177	AGAATTGAGTCTGTTCCAGAAGAG	TCGGGGGTTGTGGTGCCGAATTGT	uc007jur.1_intron_8	290	Arrb2	uc007jur.1	NM_145429	170	17	153	4	153	17
mmu-mir-7116	chr11:100339724-100339791	-	5p-tailed mirtron	67	AGTGAAGACATCAGGAAAAA	TTTTTTTCCTTTGCCTTCTCAG	uc007llm.2_intron_2	773	Acly	uc007llm.2	NM_001199296	317	41	276	134	276	41
mmu-mir-7117	chr15:27501253-27501313	+	5p-tailed mirtron	60	TCTGGGGGCTCAGCTGAGGAT	TGTCCTTCTCTTTCCCCCAG	uc007vjo.2_intron_6	3951	Ank	uc007vjo.2	NM_020332	666	223	443	375	443	223
mmu-mir-7118	chr15:88993277-88993335	-	5p-tailed mirtron	58	TCTGGGGAAGGCGGGAGAGGGAA	TAACTCTACGTCCTCCTCCACA	uc011zxs.1_intron_23	75	Plxnb2	uc011zxs.1	NM_001159521	263	125	138	69	138	125
mmu-mir-7119	chr4:126237108-126237162	+	5p-tailed mirtron	54	CTGGGGGATTGGGTGCCTTCT	AAAAAACACCGTTTCCTCCAG	uc008utn.2_intron_1	602	Clspn	uc008utn.2	NM_175554	246	45	201	43	201	45
mmu-mir-7661	chr6:108439736-108439797	-	two-tailed mirtron	61	AAGAAAGAAACCTGGAGTTTA	TTGACTCCCAGTTTCTCTCTGC	uc009ddh.2_intron_50	1207	Itpr1	uc009ddh.2	NM_010585	454	43	411	104	411	43
mmu-mir-877	chr17:36097674-36097759	-	mirtron	85	GTAGAGGAGATGGCGCAGGGGACA	TGTCCTCTTCTCCCTCCTCCCAG	uc008cjk.1_intron_10	85	Abcf1	uc008cjk.1	NM_013854	95377	70419	24958	7200	70419	24958
uc007apf.10	chr1:34867869-34867930	+	5p-tailed mirtron	61	TCCAGGGAGGCACATGAGCAGC	CTCACATGTGTCCTTCCTCCAG	uc007apf.1_intron_10	531	mKIAA1112	uc007apf.1	.	82	60	22	49	60	22
uc007atr.12	chr1:40056666-40056732	+	5p-tailed mirtron	66	CCACACAGGGGACTCAGTCGCGT	CTGCTGGGTCATTTCTGTGTGACA	uc007atr.1_intron_12	2705	Map4k4	uc007atr.1	NM_008696	185	173	12	7	173	12
uc007bwx.4	chr1:89377854-89377911	-	5p-tailed mirtron	57	TCAGGAGGGTGTGGGAGTGCAAGG	TGACGCCTCCTCCCCTCCCCA	uc007bwy.2_intron_4	1343	Ngef	uc007bwy.2	NM_001111314	71	53	18	18	53	18
uc007cub.12	chr1:137805559-137805619	-	5p-tailed mirtron	60	CACGGGAGCAGGGATGGATGAT	TCGTCCTTCTCTGCCCTGCAG	uc007cub.1_intron_12	9828	Pkp1	uc007cub.1	NM_019645	1289	1232	57	1272	1232	57
uc007dqc.8	chr1:174210217-174210276	-	5p-tailed mirtron	59	CGGGGAAGGGCAGCAAGACCGG	CTGTCTCTGCTCCTACCCTCCAG	uc007dqc.1_intron_8	482	Atp1a2	uc007dqc.1	NM_178405	470	6	464	7	464	6
uc007een.8	chr1:196588533-196588592	+	5p-tailed mirtron	59	TCAGGTGAGGAGAGAGCTCTGAGT	TGAAGCTCTCTGCTTGCTCACCT	uc007een.1_intron_8	7964	Plxna2	uc007een.1	NM_008882	149	144	5	12	144	5
uc007ffx.11	chr10:60809885-60809947	-	5p-tailed mirtron	62	TGATGGGTGGCAACGGGCTGTGT	ACTCCCGATTCTCACTTTATCAG	uc007ffx.2_intron_11	285	X99384	uc007ffx.2	NM_013753	105	96	9	20	96	9
uc007fwo.7	chr10:77454194-77454255	-	two-tailed mirtron	61	TGAGAGGCACTCTGGTTTTGTGA	CTAGCCAGGCTGATGTCTCTCT	uc007fwo.2_intron_7	574	Pfkl	uc007fwo.2	NM_008826	119	107	12	23	107	12
uc007gba.3	chr10:79461134-79461195	+	5p-tailed mirtron	61	TTGGGGAGGAGGCTGAGCTGCAGG	TTGGCATCCCCTCCCCTCAG	uc007gba.1_intron_3	94	Abca7	uc007gba.1	NM_013850	182	164	18	55	164	18
uc007gdg.11	chr10:79881563-79881619	-	5p-tailed mirtron	56	ATGAGGGCATGTGGAGATGGCA	TCCTCTCTGCTCTTGCTCCCAG	uc007gdh.2_intron_11	648	Tcf3	uc007gdh.2	NM_001164147	201	194	7	10	194	7
uc007gdq.8	chr10:80008331-80008383	-	5p-tailed mirtron	52	TCCTGGGTGCCAGGCTCTGC	CTGAGCACTGTCTTACCCAG	uc007gds.1_intron_8	289	Rexo1	uc007gds.1	NM_025852	205	49	156	29	156	49
uc007gee.6	chr10:80132147-80132207	-	5p-tailed mirtron	60	AGGCAGGGCTAGGAGCTGGCTGG	TAGCTCTCCCTGGCCTGCACAG	uc007gee.1_intron_6	227	Mknk2	uc007gee.1	NM_021462	139	20	119	27	119	20
uc007gek.14	chr10:80177924-80177984	-	5p-tailed mirtron	60	TTGGGAACTGGATGGGCATGT	TGTGCAGTCCTATTCCCACAG	uc007gek.1_intron_14	691	Ap3d1	uc007gek.1	NM_007460	867	752	115	158	752	115
uc007gge.5	chr10:80642196-80642268	+	3p-tailed mirtron	72	GTGGGTAAGCTGTGGTCCTGGC	ATGACCTGGCCTTGCTCATC	uc007gge.2_intron_5	92	Eef2	uc007gge.2	NM_007907	2180	195	1985	76	1985	195
uc007ggo.2	chr10:80672740-80672797	-	3p-tailed mirtron	57	GTGAGTGTGTGTAGTCTCCTGA	TGGAGACTCATAGACTCAACT	uc007ggo.1_intron_2	2144	Atcay	uc007ggo.1	NM_178662	146	30	116	68	116	30
uc007gtg.2	chr10:90460082-90460142	-	5p-tailed mirtron	60	CAGGCCTTAGAGATGTTTAGA	AACAAACCTAATTGCCTTCCAG	uc007gth.1_intron_2	2314	Apaf1	uc007gth.1	NM_009684	84	50	34	11	50	34
uc007gzo.3	chr10:110200915-110200982	+	5p-tailed mirtron	67	TCTTGGGGAGTTGATGCTCAGA	TTGGCTTCTTCTCCGCAAACAG	uc007gzp.1_intron_3	3940	E2f7	uc007gzp.1	NM_178609	458	421	37	197	421	37
uc007hib.3	chr10:126604487-126604557	+	5p-tailed mirtron	70	AGGGGGAGAGAAAATGAGGAAG	TTCCTCATTCTACCTCCCAG	uc007hig.2_intron_2	396	B4galnt1	uc007hig.2	NM_027739	242	47	195	75	195	47
uc007hjx.61	chr10:127011159-127011217	-	5p-tailed mirtron	58	AGGGCCAGGGAGGGATCAAC	TTGCTTCCTCTCTCTGGGCCAG	uc007hjx.1_intron_61	163	Lrp1	uc007hjx.1	NM_008512	170	13	157	51	157	13
uc007hjx.65	chr10:127013693-127013755	-	5p-tailed mirtron	62	ACAGGGTGGCACAGTGAGTGG	CCTGAACACTTGCCTCCCTCCA	uc007hjx.1_intron_65	172	Lrp1	uc007hjx.1	NM_008512	101	86	15	38	86	15
uc007hto.5	chr11:3612582-3612642	-	5p-tailed mirtron	60	TGTCCTTTCCTGGCTGGGTCT	TATCCAGCCGGTCTGGTCCCAG	uc007htq.1_intron_5	1891	Osbp2	uc007htq.1	NM_152818	79	54	25	65	54	25
uc007htw.3	chr11:3823585-3823662	-	5p-tailed mirtron	77	TGGAGGGAGGGCTGGTTAGA	TCTGACCTTCTCTTCCTCACAG	uc007htz.2_intron_3	119	Tcn2	uc007htz.2	NM_001130458	97	63	34	4	63	34
uc007hyc.5	chr11:6164036-6164094	-	5p-tailed mirtron	58	GTGCGGAAGGACAGATCCTGTG	CTTGATCTTCTCCCTCTGCAG	uc007hyc.1_intron_5	90	Ddx56	uc007hyc.1	NM_026538	210	77	133	89	133	77
uc007ihp.3	chr11:29647533-29647591	-	5p-tailed mirtron	58	GCCAAGAGAGTCTGTGGAACTGA	CAGTTCCTCTCCTCTTGCAG	uc007ihq.1_intron_3	1725	Eml6	uc007ihq.1	NM_146016	1214	1186	28	393	1186	28
uc007ikx.26	chr11:34364958-34365008	-	5p-tailed mirtron	50	AAAGGAAGCTAGACAGTAACCA	TGGCACTGTTTTGCTTCCAGA	uc007ikx.1_intron_26	36211	Dock2	uc007ikx.1	NM_033374	179	136	43	51	136	43
uc007ili.13	chr11:35690120-35690180	-	5p-tailed mirtron	60	TTTGGGAGCTGGAGCACTGCAG	TCTTGCCTCCTCTCCCTCAG	uc007ili.1_intron_13	6629	Wwc1	uc007ili.1	NM_170779	517	502	15	102	502	15
uc007iry.12	chr11:50047849-50047911	+	5p-tailed mirtron	62	TGTGTGGGCTGGGCTTTTGG	TCTAGGCACCGCGCTCCCACAG	uc007iry.2_intron_12	78	Mgat4b	uc007iry.2	NM_145926	105	20	85	15	85	20
uc007jaw.10	chr11:58127601-58127678	+	5p-tailed mirtron	77	TGGCAGCCAGGGAGTGGGCAGCAGA	TTCCTTCCTATCTTTGGCTCCA	uc007jax.1_intron_10	111	Zfp692-ps	uc007jax.1	NM_182996	290	44	246	40	246	44
uc007jhm.3	chr11:61300520-61300580	+	5p-tailed mirtron	60	CATGGGGTGGGGGCTGCCCCTC	CCGGCTGCCACCCGTCCCTAG	uc007jhm.1_intron_3	72	Mfap4	uc007jhm.1	NM_029568	53	14	39	0	39	14
uc007jqe.16	chr11:69220830-69220926	-	mirtron	96	GTGGGACGAGGCAGGACATTAGGTG	TTTGCCCTTTGCCCCTCCCAG	uc007jqe.1_intron_16	96	Kdm6b	uc007jqe.1	NM_001017426	1252	1243	9	37	1243	9
uc007jto.12	chr11:69826803-69826905	-	5p-tailed mirtron	102	GGAGTGTGACACTGCT	TGAGCCCGTTCTCTCCCCCAC	uc007jto.1_intron_12	132	Acadvl	uc007jto.1	NM_017366	83	38	45	28	45	38
uc007jto.7	chr11:69825100-69825185	-	mirtron	85	GTGAGGACCCAGGTGTGATGGGA	CATCTGGTTCTCTGTCCTCAG	uc007jto.1_intron_7	85	Acadvl	uc007jto.1	NM_017366	688	221	467	73	467	221
uc007jup.6	chr11:70210436-70210500	-	5p-tailed mirtron	64	ATGGTGTGGAGAAGGGAACGA	TTCCGTCCTCTGCCCCTAG	uc007jup.2_intron_6	80	Pelp1	uc007jup.2	NM_029231	630	598	32	125	598	32
uc007jwk.8	chr11:70519334-70519401	+	5p-tailed mirtron	67	AAGCAGAGGGCACGTGGATCTG	CACATTCCTGTCCTTTGCCAG	uc007jwl.1_intron_8	141	Kif1c	uc007jwl.1	NM_153103	134	75	59	39	75	59
uc007keo.15	chr11:75479241-75479338	+	mirtron	97	GTGAGGGAGACAGGCGAACTGGG	CTGACCTGTCTTCTGCCTCACAGA	uc007kep.1_intron_15	97	Myo1c	uc007kep.1	NM_001080775	224	5	219	44	219	5
uc007kip.22	chr11:78039599-78039681	-	mirtron	82	GTGGGCATGCAGTAGTGGACCAGC	AGCTCCACTGTTGTCCCCACAG	uc007kip.2_intron_22	82	Supt6h	uc007kip.2	NM_009297	1251	898	353	96	898	353
uc007kpj.2	chr11:83389948-83390011	-	5p-tailed mirtron	63	GTGGGGATGGTGAGTAGAGAT	TCTGCCCTCTGTCTCTTCCAG	uc007kpj.1_intron_2	1942	Ccl9	uc007kpj.1	NM_011338	191	160	31	0	160	31
uc007ksx.3	chr11:86478291-86478351	-	5p-tailed mirtron	60	TGAAAACGGTAGCACAGATGTT	TTCCATGCTGTTGTTTTTCAG	uc007ksv.1_intron_9	987	Tmem49	uc007ksv.1	NM_029478	64	58	6	4	58	6
uc007kyq.19	chr11:94295446-94295518	-	5p-tailed mirtron	72	TAGGGGCACACAGGAGAAGTGA	TTTCTCCTCTGCTTACCCTGC	uc007kys.2_intron_19	3696	Cacna1g	uc007kys.2	NM_009783	166	147	19	113	147	19
uc007ldu.20	chr11:97048761-97048825	-	5p-tailed mirtron	64	ACCGGGGTGGGGGAGGGGGTGGC	TCTCCCCCCATCTCTCCCGGCAG	uc007ldu.1_intron_20	98	Kpnb1	uc007ldu.1	NM_008379	224	33	191	96	191	33
uc007lea.3	chr11:97239194-97239249	+	5p-tailed mirtron	55	TCTAGGGTTGGAGCAGTGTGGA	TCCATTCTCTTGCCCTGCAG	uc007lea.1_intron_3	837	Socs7	uc007lea.1	NM_138657	99	73	26	13	73	26
uc007lec.12	chr11:97336567-97336637	+	5p-tailed mirtron	70	TAGGGGATGTGGAGCCGGGAT	TTCCTTCCTCCTGTCCCCTAG	uc007lec.1_intron_12	235	Arhgap23	uc007lec.1	NM_021493	669	638	31	143	638	31
uc007lei.4	chr11:97528325-97528388	+	5p-tailed mirtron	63	AAGGAGGTGGGGGGCTGCTGT	TGCACCCTTCTGACCCACTTCTCCT	uc007lei.1_intron_4	181	Mllt6	uc007lei.1	NM_139311	481	75	406	37	406	75
uc007lgi.12	chr11:98289368-98289449	+	5p-tailed mirtron	81	TGCAGAGGAGTGGGTGGCTTGAG	TACTACACCCACCTCTCTCACA	uc007lgi.1_intron_12	89	Erbb2	uc007lgi.1	NM_001003817	93	25	68	75	68	25
uc007lkz.10	chr11:100244559-100244612	-	5p-tailed mirtron	53	TGTGGAGGAGGAGCCTGAGGCT	TCTCACACACTTCCTCCAG	uc007lkz.1_intron_10	149	Jup	uc007lkz.1	NM_010593	446	285	161	93	285	161
uc007lxq.3	chr11:105774609-105774670	+	5p-tailed mirtron	61	TTTGAAAGGGGCAAGCTGTAT	TTCTGCTTGTTCCTTTCCTAG	uc007lxm.1_intron_20	269	Tanc2	uc007lxm.1	NM_181071	900	763	137	323	763	137
uc007mct.3	chr11:109522536-109522601	+	5p-tailed mirtron	65	TAGGACTGAGAACCTGAGAGCGA	CCAGGTCTCTTCTGTCCTGCAG	uc007mcu.1_intron_3	161	Prkar1a	uc007mcu.1	NM_021880	1002	990	22	358	990	22
uc007mim.2	chr11:115647066-115647126	+	two-tailed mirtron	60	TGGGGCATGAGAGGTAGATGGG	CACTGCCTGCCTGCCCTACTCT	uc007mil.1_intron_2	255	2310067B10Rik	uc007mil.1	NM_028014	74	44	30	25	44	30
uc007mlm.2	chr11:116401449-116401508	-	5p-tailed mirtron	59	TCTGGGAGGATGTCAGAGCAGA	TCCTCCTGTGACTCCTTCTAG	uc007mln.1_intron_2	951	Ube2o	uc007mln.1	NM_173755	242	106	136	71	136	106
uc007mqa.4	chr11:119016530-119016594	-	5p-tailed mirtron	64	CCTGGCACTCAGGGCATCCCCCT	GTTGTGCTCTGTCTGCCTCACAG	uc007mqa.2_intron_4	803	Tbc1d16	uc007mqa.2	NM_172443	56	18	38	2	38	18
uc007mtc.10	chr11:120399166-120399225	+	5p-tailed mirtron	59	TTGTGGGGGAAAGCCCAGAAGACC	TCCTCAAGCTCTGCCCCTGCAG	uc007mtc.2_intron_10	120	Gcgr	uc007mtc.2	NM_008101	124	7	117	0	117	7
uc007mtj.0	chr11:120440744-120440799	-	5p-tailed mirtron	55	ATTGGGCCTGGGAGGGGCGTGC	CTGCCTCTCCTGTCCCTCAG	uc007mtk.2_intron_0	85	Arhgdia	uc007mtk.2	NM_133796	118	84	34	47	84	34
uc007mxa.1	chr12:3849575-3849634	+	5p-tailed mirtron	59	TCTGGAACACAGTCCCTCTCGG	ACAGGGTGTGTCTGTGTCCACA	uc007mxb.1_intron_1	14374	Dnmt3a	uc007mxb.1	NM_007872	158	18	140	69	140	18
uc007nux.24	chr12:73090618-73090665	+	5p-tailed mirtron	47	AGAAAACAAAGTATACTCTA	AGGACTCTTTCTCTGCACAG	uc007nuy.1_intron_24	622	Daam1	uc007nuy.1	NM_026102	506	28	478	39	478	28
uc007nzl.1	chr12:79990977-79991042	-	5p-tailed mirtron	65	TTGGAGGATGGGTCTTTGTGTGT	TGACTAGTCTCTTCCTCCACA	uc007nzl.2_intron_1	2138	Plek2	uc007nzl.2	NM_013738	95	92	3	81	92	3
uc007ofw.29	chr12:86170367-86170427	-	5p-tailed mirtron	60	CAGGGCAGAAGTGAGGTTAGGA	TCTGATCCCAACCCTTCTGCCCAG	uc011ypd.1_intron_28	598	Ltbp2	uc011ypd.1	NM_013589	105	28	77	15	77	28
uc007oue.8	chr12:103641712-103641778	-	5p-tailed mirtron	66	TGGACAGGGGAACAGGAGTGG	TCACCCGCTCTGTGCTCTCTTG	uc007ouf.1_intron_8	757	Lgmn	uc007ouf.1	NM_011175	273	261	12	122	261	12
uc007owz.2	chr12:105478402-105478456	+	5p-tailed mirtron	54	TGGACTGAAGGAGTCACAGAGT	TCTATGTTTCTCTTTCATTCTCAG	uc007owz.2_intron_3	938	Serpina3g	uc007owz.2	NM_009251	69	57	12	0	57	12
uc007pex.1	chr12:113893440-113893496	-	5p-tailed mirtron	56	AGAGAGGATGGAGGGATTGGA	CAGGCCTTCTGTTGCTCCTCAG	uc007pey.2_intron_1	1272	Akt1	uc007pey.2	NM_001165894	158	137	21	6	137	21
uc007pfc.2	chr12:114002101-114002173	+	5p-tailed mirtron	72	CAGGAATGGAACAAATGGCT	TCTGCCCTGGGTTCTGTCCCTAG	uc007pfc.1_intron_2	399	Pld4	uc007pfc.1	NM_178911	106	98	8	4	98	8
uc007pkt.1	chr13:9494018-9494079	+	5p-tailed mirtron	61	TGTAACAAATTTAAAAAAAACT	TTTTTTTCAACTTGTTACAG	uc007pkv.2_intron_1	13402	Dip2c	uc007pkv.2	NM_001081426	99	33	66	18	66	33
uc007qhn.31	chr13:46922149-46922216	-	5p-tailed mirtron	67	CTTGGGAGAAAGGAGAATCCC	TGATTCTTCTTCCTCCCCTAG	uc007qhn.1_intron_31	4013	Kif13a	uc007qhn.1	NM_010617	284	9	275	67	275	9
uc007qrr.3	chr13:55698137-55698201	+	5p-tailed mirtron	64	AGCTGGGAACACAGCGGTTCCAG	CTTGCCGCTTATTTCCCAACAG	uc007qrs.1_intron_3	1226	Tmed9	uc007qrs.1	NM_026211	112	38	74	20	74	38
uc007qru.3	chr13:55710005-55710058	+	5p-tailed mirtron	53	GAGAGGAGTGACAAGAGAGGCA	TGCATCCTTTGTTCTCCTCAG	uc007qru.1_intron_3	272	B4galt7	uc007qru.1	NM_146045	117	60	57	29	60	57
uc007qvf.7	chr13:59890886-59890942	-	5p-tailed mirtron	56	AATGGGGTGACTGCAAGCTGAG	CTTCAGAGTGCTCTCTCCCTCTAG	uc007qvg.2_intron_8	322	Zcchc6	uc007qvg.2	NM_153538	160	143	17	8	143	17
uc007rrc.5	chr13:101397800-101397853	-	5p-tailed mirtron	53	ATATGAAAGCGCTGTGATTAT	ATCGCAGATATTCTTTCATAG	uc007rrc.1_intron_5	1554	Rad17	uc007rrc.1	NM_001044371	84	61	23	12	61	23
uc007sru.9	chr14:26698517-26698569	+	5p-tailed mirtron	52	CCTGGGACCTGGAGGATGCTTG	TGCATCTTCCTTCTCCTCCAG	uc007srv.2_intron_9	1676	Anxa11	uc007srv.2	NM_013469	182	163	19	23	163	19
uc007vpm.2	chr15:43326649-43326709	+	5p-tailed mirtron	60	TTTGAAGATGTAATGGTGGTTGC	TTAACCCATTATGTTTTCAG	uc007vpm.1_intron_2	359	Ttc35	uc007vpm.1	NM_025736	67	30	37	9	37	30
uc007vtx.9	chr15:58800468-58800519	-	5p-tailed mirtron	51	ATAAAGATTGAGCAGGGTGGTA	TACTATTCTGCTTTCTCTTAG	uc007vty.2_intron_9	2063	Mtss1	uc007vty.2	NM_144800	106	65	41	13	65	41
uc007wif.1	chr15:75878102-75878159	-	5p-tailed mirtron	57	CATGGGTAAGTTCAGGCAGGTCT	CCAGCCTGTCTCCCCATCAG	uc007wig.1_intron_1	249	Scrib	uc007wig.1	NM_134089	135	85	50	36	85	50
uc007wir.18	chr15:76019610-76019672	-	5p-tailed mirtron	62	TGGGAAGGCTGGGTTAGGAGG	TCCCAACTCCTGTGCTTCCTCAG	uc007wjc.2_intron_18	76	Plec	uc007wjc.2	NM_001163540	280	242	38	77	242	38
uc007wjl.2	chr15:76078820-76078878	+	5p-tailed mirtron	58	TGTGGGAGGAGCCACAAGGAGGC	TCTGATTGGCTCCTTCCCCAG	uc007wjl.1_intron_2	80	Grina	uc007wjl.1	NM_023168	138	34	104	37	104	34
uc007wxe.2	chr15:81599340-81599409	+	two-tailed mirtron	69	TCAGGGCAGAGGGCTGGGACTG	TTAGTCCCCTCGGACCTGCCTTGC	uc007wxe.1_intron_2	117	Zc3h7b	uc007wxe.1	NM_001081016	167	42	125	65	125	42
uc007wxs.1	chr15:81778944-81779003	+	5p-tailed mirtron	59	TTGGGGGCCTGGGAATGGCTTTG	AATCCGTCCTCCCTATCCCCAG	uc007wxs.2_intron_1	1641	Csdc2	uc007wxs.2	NM_145473	407	2	405	315	405	2
uc007xdb.9	chr15:85069660-85069723	+	5p-tailed mirtron	63	TTGGCAGAAGGGTGGGACCGCT	AGCTGACTGCCCCTCTGTTTTCAG	uc011zxk.1_intron_9	702	Fbln1	uc011zxk.1	NM_010180	167	120	47	67	120	47
uc007xfc.1	chr15:88911725-88911782	+	5p-tailed mirtron	57	TGTGGGGTGAGGCCGCAGGCGA	TACTTGAGCTCTCCCTCTGCAG	uc007xfc.1_intron_1	308	Trabd	uc007xfc.1	NM_026485	436	6	430	108	430	6
uc007xfq.2	chr15:88987534-88987615	-	3p-tailed mirtron	81	GTGAGTGATGTGGAGGAGG	CCTCTTTCCCATGCACTCACCT	uc011zxs.1_intron_2	117	Plxnb2	uc011zxs.1	NM_001159521	732	95	637	14	637	95
uc007xvh.3	chr15:102159077-102159142	+	5p-tailed mirtron	65	TTAAGGGGAGAGGTGTGGTGTAG	TTCATTCACCTCTGCTCTTGC	uc007xvh.1_intron_3	115	Pfdn5	uc007xvh.1	NM_027044	208	152	56	52	152	56
uc007xwc.10	chr15:102334737-102334900	-	mirtron	163	GTGAGGTCCAGGGCAGGGG	TTACCCCTGTCTGGCCCTCAG	uc007xwd.2_intron_10	163	Map3k12	uc007xwd.2	NM_009582	2145	8	1740	2137	1740	8
uc007ybt.15	chr16:5105118-5105178	-	5p-tailed mirtron	60	TGTGGGAGGCAGGCAGGGAAG	CTTCACCTCGCTCTCATCCCACAG	uc007ybt.1_intron_15	897	Ppl	uc007ybt.1	NM_008909	85	8	77	69	77	8
uc007ypu.14	chr16:20508972-20509033	+	5p-tailed mirtron	61	AACAGGAACAGTGGGAATGCGT	TGTCCCCTCTGCTTCCTTGCAG	uc007ypu.2_intron_14	141	Eif2b5	uc007ypu.2	NM_172265	167	153	14	15	153	14
uc008als.1	chr17:13162425-13162484	-	5p-tailed mirtron	59	AGCAAAGGCTAGAGAGAGCTTTGT	ATAGGCTCTTTCCTTTGCAG	uc008als.2_intron_1	5736	Wtap	uc008als.2	NM_001113533	291	47	244	39	244	47
uc008awg.4	chr17:24614450-24614518	-	5p-tailed mirtron	68	ATGGGGGCTTTTGGTAGAGGCAT	TGTAACCTTAACTCCCCACAG	uc008awh.2_intron_4	357	Mlst8	uc008awh.2	NM_019988	287	208	79	28	208	79
uc008awv.13	chr17:24709495-24709562	+	5p-tailed mirtron	67	CATGGAGTAACAGGTGCTTGGT	ACTTGGGCCTGTCTCCACAG	uc008awv.1_intron_13	508	Pkd1	uc008awv.1	NM_013630	250	226	24	85	226	24
uc008azq.6	chr17:25241623-25241672	-	5p-tailed mirtron	49	TTGGGTAGTCTTGGAGCTTTAGC	CTTCTCCTTTTCTACCCAG	uc008azq.2_intron_6	129	Telo2	uc008azq.2	NM_027880	162	101	61	44	101	61
uc008bco.4	chr17:26028291-26028357	-	5p-tailed mirtron	66	ACTGGGCAGGAGGACCTGAGTGA	ACCCCTCTGCTTCCTCCCAG	uc008bco.2_intron_4	28018	Rab40c	uc008bco.2	NM_139154	116	47	69	7	69	47
uc008bco.5	chr17:26056494-26056552	-	5p-tailed mirtron	58	AGCGGGCGGGAGCATCAGCGT	CCGCTCACCAGCCTTCGCCCGCA	uc008bco.2_intron_5	102	Rab40c	uc008bco.2	NM_139154	374	350	24	43	350	24
uc008bdv.8	chr17:26355263-26355330	-	5p-tailed mirtron	67	AAGGAAGACAGGAGGTGGCAT	CTGCCACCTCTACCTTCCAG	uc008bdv.1_intron_8	316	Itfg3	uc008bdv.1	NM_207217	110	41	69	39	69	41
uc008bfm.0	chr17:27327735-27327792	-	5p-tailed mirtron	57	TCTGTGGGAATGGAGTGGTTCAG	TGAGCGCTACCTTCTCCTTTCA	uc008bfm.2_intron_0	2141	Lemd2	uc008bfm.2	NM_146075	82	76	6	8	76	6
uc008bqp.1	chr17:28465830-28465896	+	3p-tailed mirtron	66	TGAGCGCGGGCCTCCCTCCCGGG	CATGGCGACCCTGGCTCACAGC	uc008bqp.2_intron_1	81	Rpl10a	uc008bqp.2	NM_011287	489	90	399	139	399	90
uc008bwp.6	chr17:32499908-32499966	-	5p-tailed mirtron	58	TCTTGGGGTGGACAGCCTGACT	CCTGTCTCCTCCACCCCACAG	uc008bwn.2_intron_5	5859	Wiz	uc008bwn.2	NM_212438	688	663	25	74	663	25
uc008bwu.15	chr17:32536374-32536422	-	5p-tailed mirtron	48	AGAGGGAGAAGAGGAGACTCTGA	GCATCTCCTCTTCTTCCCAG	uc008bwv.1_intron_15	3626	Rasal3	uc008bwv.1	NM_178785	425	369	56	25	369	56
uc008cae.0	chr17:34056746-34056815	+	5p-tailed mirtron	69	AAGGGGCGGGCCGGTCGCCGGTCG	TCACCGGAGCCCCTCTCCCCAG	uc008caf.1_intron_0	146	Tapbp	uc008caf.1	NM_001025313	195	14	181	13	181	14
uc008cds.0	chr17:34976575-34976635	-	3p-tailed mirtron	60	TAAGTGCCGGGTTTGGCAGTTGGC	CCATGCAAGACCTGGCACATTT	uc008cds.1_intron_0	85	Skiv2l	uc008cds.1	NM_021337	63	6	57	2	57	6
uc008cie.3	chr17:35794263-35794330	-	5p-tailed mirtron	67	TGGAGAGAGGGTAGAGCCAGGA	TGCTGACTCTGCGTTTCTTCATC	uc012arq.1_intron_3	813	Vars2	uc012arq.1	NM_175137	154	120	34	53	120	34
uc008cjj.17	chr17:36068028-36068093	+	5p-tailed mirtron	65	ATTGGGGTACGATGGTGATGGT	CATTCTGCCATTGTTCCCACAG	uc008cjj.2_intron_18	257	Ppp1r10	uc008cjj.2	NM_175934	591	572	19	122	572	19
uc008cua.4	chr17:46822378-46822444	-	5p-tailed mirtron	66	TAGGTTTGGTAGAGCAGGTGTTGA	AACTCCACTCTCCTCGCCAG	uc008cua.2_intron_4	89	Ppp2r5d	uc008cua.2	NM_009358	398	382	16	29	382	16
uc008cze.3	chr17:51914743-51914805	-	5p-tailed mirtron	62	AAAGGGTGAGGCGAAGGCAG	CATGTCTTTCTTCCCCTACAG	uc008czf.2_intron_3	7193	Satb1	uc008czf.2	NM_009122	169	167	2	30	167	2
uc008dap.4	chr17:56151212-56151288	+	5p-tailed mirtron	76	TGAGAGTACTCAGGACGGGTGGA	GACCCTCCTGACTACTCCAG	uc008dap.1_intron_4	166	Mpnd	uc008dap.1	NM_026530	123	107	16	10	107	16
uc008dbx.14	chr17:56561709-56561802	-	5p-tailed mirtron	93	AGCGGGCATAGACAGCTAG	CTCCGCTGCCTCTGTCCTGCAG	uc008dby.2_intron_14	896	Ptprs	uc008dby.2	NM_011218	291	264	27	12	264	27
uc008dcn.0	chr17:56752948-56753008	+	5p-tailed mirtron	60	CGGGCGGGCGCGGGCCGAGGTA	TCTTGTCCCCGCTGCCCACAG	uc008dcn.2_intron_0	137	Rpl36	uc008dcn.2	NM_018730	334	22	312	167	312	22
uc008ddp.2	chr17:57143476-57143539	-	5p-tailed mirtron	63	TCAGAGCTGGGGGCTTGAGTA	TCATACCCTAATCTCTGCAG	uc008ddp.1_intron_2	68	Gtf2f1	uc008ddp.1	NM_133801	2055	94	1961	569	1961	94
uc008dha.11	chr17:66489633-66489690	+	5p-tailed mirtron	57	AACTGGGCTGAGAGGACTTGGT	AACCAGCGTCCTTTGTCTGCTCACA	uc008dha.1_intron_11	117	Ddx11	uc008dha.1	NM_001003919	1574	1561	13	462	1561	13
uc008duj.7	chr17:87223675-87223746	+	5p-tailed mirtron	71	TCTGGGGCGGGAGAGCCAAAGGC	TGAGCCGCTCTCTCTTCCCATC	uc008duj.2_intron_7	579	Epas1	uc008duj.2	NM_010137	70	56	14	2	56	14
uc008fxq.7	chr19:3921807-3921864	-	5p-tailed mirtron	57	TACAGGAAGGAAGTGATACCGG	TGACTCTCATTCCTTTCTGTAG	uc008fxq.1_intron_7	1931	Aldh3b1	uc008fxq.1	NM_026316	204	183	153	31	183	153
uc008fzu.10	chr19:4290525-4290590	-	5p-tailed mirtron	65	TAGGGGGTGGACCTAGGGCTGGA	CTTACCTGGGGGCTACCCCTCAG	uc008fzu.1_intron_10	78	Adrbk1	uc008fzu.1	NM_130863	91	65	26	13	65	26
uc008gbn.5	chr19:4915081-4915136	-	5p-tailed mirtron	55	TCTGAAGGAGTAGTTGGCATCC	ATGCCGCCTTTCTTCTACAG	uc008gbo.2_intron_5	1197	Dpp3	uc008gbo.2	NM_133803	520	503	17	48	503	17
uc008gdl.7	chr19:5480149-5480233	+	mirtron	84	TACAGGTGCTTGGGTGGGCAGGAG	ACTCCACCTCCCTTGGCACAG	uc012bgy.1_intron_6	84	Efemp2	uc012bgy.1	NM_001164352	78	6	72	13	72	6
uc008gev.4	chr19:5710697-5710792	-	mirtron	95	GTAAGGAGAGTTAGGTGGGCAGA	TGCCTCCTTCCTTCCCCTTCTAG	uc008gew.2_intron_4	95	Ehbp1l1	uc008gew.2	NM_001114597	666	645	21	7	645	21
uc008ggm.9	chr19:6050441-6050521	+	mirtron	80	GTGGGAGAAGGTCTGGGAGA	GCTGCCTGATCTTACTCCCAG	uc008ggm.2_intron_9	80	Syvn1	uc008ggm.2	NM_028769	1310	1200	110	74	1200	110
uc008ghu.12	chr19:6250343-6250412	+	5p-tailed mirtron	69	TCTGGGGGAGCAATGGTGAGG	TGTCCTTTCTGTCCCCTCCAG	uc008ghu.1_intron_12	145	Atg2a	uc008ghu.1	NM_194348	311	82	229	32	229	82
uc008gia.15	chr19:6322195-6322253	+	5p-tailed mirtron	58	TTGGGGGCGGGGTGAGGCTTGC	CACCTACACACCCTCTGCCTCCAG	uc008gia.2_intron_32	106	Cdc42bpg	uc008gia.2	NM_001033342	136	19	117	93	117	19
uc008gia.9	chr19:6318298-6318357	+	5p-tailed mirtron	59	AGGACAGGTGGCTGGCTGGCT	CAGCCTGACTCCCTGTCCACAG	uc008gia.2_intron_26	672	Cdc42bpg	uc008gia.2	NM_001033342	208	163	45	43	163	45
uc008gik.10	chr19:6374656-6374718	+	5p-tailed mirtron	62	TGGGGCTTCTAGCCCAGGACCC	ACCCTGGTCTTACTGCCTGCAG	uc008gik.2_intron_10	110	Sf1	uc008gik.2	NM_001110791	729	5	724	132	724	5
uc008gja.16	chr19:6914895-6914955	-	5p-tailed mirtron	60	CCCGGACGGGTGGCAAGAGTCAGC	TCACTCGCCCCCCTGTGTCCGCA	uc008gja.1_intron_16	87	Rps6ka4	uc008gja.1	NM_019924	209	173	36	97	173	36
uc008gjq.15	chr19:7034707-7034781	-	mirtron	74	GTGAGTGGGGATGGGTGACTGGGAG	TCTTACATCCCTCCTCCTCCC	uc008gjq.1_intron_15	74	Plcb3	uc008gjq.1	NM_008874	1099	552	547	59	552	547
uc008gpb.1	chr19:10139301-10139364	-	5p-tailed mirtron	63	TTGGAGAGGAGGTGGAGAACATG	TCTGCCCACCTGCTCCCCCAG	uc008gpb.1_intron_1	790	Fads2	uc008gpb.1	NM_019699	234	101	133	23	133	101
uc008gpk.5	chr19:10288800-10288856	-	5p-tailed mirtron	56	TCCGGGACGGGAGGCAGTTGG	CTATCTGCTTCTGTCCGTAG	uc012bil.1_intron_5	449	Gm98	uc012bil.1	NM_001033481	205	178	27	2	178	27
uc008hbc.17	chr19:25201905-25201965	+	5p-tailed mirtron	60	CCTGGGTGGATGGTGAAAGAAT	GTCTTCCACCCTCTGCCC	uc008hba.1_intron_18	312	Dock8	uc008hba.1	NM_028785	355	351	4	13	351	4
uc008hsa.6	chr19:46110489-46110545	-	5p-tailed mirtron	56	AGAGAGGGGTGGAACAGCACGGCT	CTCAGTTCCTTCCCTCCCCAG	uc012bmr.1_intron_7	107	Ldb1	uc012bmr.1	NM_001113408	278	245	33	61	245	33
uc008hsm.0	chr19:46237947-46238009	+	5p-tailed mirtron	62	AACCAAACAGCTGTGAAAAGGA	TTCTCTTCAACTGTTCTGGTAG	uc008hsp.1_intron_0	10727	Gbf1	uc008hsp.1	NM_178930	111	54	57	18	57	54
uc008ijw.5	chr2:13146052-13146119	-	5p-tailed mirtron	67	AATAGGGAAGTGTGTGGCTAGCAT	TGCTGCATCTCCATCCCTATAG	uc008ijw.1_intron_5	17319	Rsu1	uc008ijw.1	NM_009105	196	189	7	11	189	7
uc008irh.13	chr2:25160732-25160791	-	5p-tailed mirtron	59	TGTGGGGTCGCCTGGGACTGTAG	TAAGCTCCAGGGTCCCGCGCAG	uc008irk.2_intron_14	72	Grin1	uc008irk.2	NM_008169	276	13	263	214	263	13
uc008isc.32	chr2:25299507-25299589	+	mirtron	82	GTGAGTGAGGCAGACCAAGTTGAGG	AACTGAGTGCTGTCCCCTTCTAG	uc008isc.1_intron_32	82	Abca2	uc008isc.1	NM_007379	112	83	29	8	83	29
uc008jba.8	chr2:29940306-29940369	+	5p-tailed mirtron	63	GTGAGGAGAGGGCTGGGCTGA	AGCCCCGCCTGCCTCCTCTAG	uc008jbb.1_intron_9	83	Pkn3	uc008jbb.1	NM_153805	474	255	219	117	255	219
uc008jeh.32	chr2:31906465-31906528	+	5p-tailed mirtron	63	TGAGGTGTGGGCAGCATGAGGACT	TCCCATTCTCACCGCACCCAG	uc008jeh.1_intron_32	3434	Nup214	uc008jeh.1	NM_172268	405	250	155	99	250	155
uc008jev.23	chr2:32161421-32161496	+	5p-tailed mirtron	75	TGGGGGCTGTGCAGGGGGGTAGAC	CACCTGCCTGCCGTCTCCACAG	uc008jev.1_intron_23	101	Golga2	uc008jev.1	NM_133852	150	90	60	32	90	60
uc008kfn.299	chr2:76793145-76793212	-	5p-tailed mirtron	67	CTGGGAGGAGGTGTCCAAGTGT	TCACTTGGAAAACCTTGTCTCCAG	uc008kfn.1_intron_299	9386	Ttn	uc008kfn.1	NM_011652	106	94	12	3	94	12
uc008kju.9	chr2:84882776-84882849	+	5p-tailed mirtron	73	TGGGGAAGTGCTTTGAGTGTGC	TGACACTCATGTCTTCCCTCGCT	uc008kju.1_intron_9	377	Ssrp1	uc008kju.1	NM_182990	378	358	20	105	358	20
uc008kuo.13	chr2:91002789-91002847	-	5p-tailed mirtron	58	AGAAGAGTGTGGATGTTAGA	TAGGTCCTGGCTCTTGTTGCAG	uc008kus.2_intron_18	94	Madd	uc008kus.2	NM_001177720	125	25	100	29	100	25
uc008kvn.5	chr2:91102868-91102924	+	5p-tailed mirtron	56	TGCGGGCCTGAGTGGAAGGCAGT	CCTCCCTTCTCTCTCACCCAG	uc008kvo.2_intron_5	1101	Pacsin3	uc008kvo.2	NM_030880	105	90	15	12	90	15
uc008loo.5	chr2:112083342-112083415	+	5p-tailed mirtron	73	TGGGGTCTGCTGAAGGAGACTGG	TGCCCCTTCTGCTTTTCCCAC	uc008loo.1_intron_5	196	Lpcat4	uc008loo.1	NM_207206	157	105	52	51	105	52
uc008lue.0	chr2:119517780-119517851	+	5p-tailed mirtron	71	CTGGGGAGAATGGCCATTTCA	ACGTGACCATTTCTGCCCAATT	uc008lue.2_intron_0	16835	Rtf1	uc008lue.2	NM_030112	79	33	46	15	46	33
uc008luk.14	chr2:119599694-119599759	-	5p-tailed mirtron	65	ATGGGGCAAATGTGCAGTAACGGG	GTTCTGCATCTTGTACCCAAG	uc008lul.2_intron_14	159	Rpap1	uc008lul.2	NM_001163701	69	39	30	3	39	30
uc008luw.12	chr2:119843252-119843316	+	5p-tailed mirtron	64	AAGGGAAGGCAGGAGAAAGGCTGC	CAGCCAGGTCCCTGTCCCCTA	uc008luw.2_intron_12	315	Mapkbp1	uc008luw.2	NM_011941	226	220	6	22	220	6
uc008mja.10	chr2:130265903-130265966	+	5p-tailed mirtron	63	TGAGGCTGGGGACCAGAGTGAGA	TCCATCTCTGGGCCTCTCCCCAC	uc008mja.2_intron_10	313	Vps16	uc008mja.2	NM_030559	155	122	33	17	122	33
uc008mja.5	chr2:130264447-130264518	+	5p-tailed mirtron	71	AAGGGCTGGTCAACAAGTAGGA	TTTCCTCCTTGGTCCTGCCC	uc008mja.2_intron_5	98	Vps16	uc008mja.2	NM_030559	564	529	35	93	529	35
uc008mks.1	chr2:130973019-130973083	-	5p-tailed mirtron	64	CTGGGGACAGTATGGAGGAGC	TATCCATCCCTGTCCTCCAACAG	uc008mks.1_intron_1	872	1700037H04Rik	uc008mks.1	NM_026091	176	135	41	63	135	41
uc008nht.3	chr2:153243615-153243695	-	mirtron	80	GTGAGCACCAGGCAGGGCTGGTG	TCTCCCATAGCCTGTGTCTCCCC	uc008nhv.2_intron_3	80	8430427H17Rik	uc008nhv.2	NM_001134300	233	169	64	21	169	64
uc008nkx.6	chr2:155398911-155398976	-	5p-tailed mirtron	65	TCTGAAGGAGCAGCAGGAAGGG	TCACTTGTGCTCTTTCTGCAG	uc008nkx.1_intron_6	4346	Gss	uc008nkx.1	NM_008180	449	18	431	75	431	18
uc008nlc.0	chr2:155460876-155460958	-	5p-tailed mirtron	82	CCTGAGTGACAGTGGGAGGACAC	AACCCTCTCGCTTTCACTCAG	uc008nlc.2_intron_0	95	Trpc4ap	uc008nlc.2	NM_001163452	146	27	119	90	119	27
uc008nme.9	chr2:155904157-155904218	-	5p-tailed mirtron	61	TGGGTAGAGCGGTGGGAGCTCT	AGGTCTCTACTCTCCACCCCCAG	uc008nmg.2_intron_9	152	Cpne1	uc008nmg.2	NM_170590	133	118	15	15	118	15
uc008nnw.0	chr2:156604197-156604254	+	5p-tailed mirtron	57	CTCAGGGGAAGGCAGGGATGAT	CATCCCCCGCCCCTCCCTGTAG	uc008nnw.2_intron_0	3012	Myl9	uc008nnw.2	NM_172118	269	236	33	8	236	33
uc008nrc.1	chr2:160579120-160579177	+	5p-tailed mirtron	57	TTAGGAGATGGGCTAGGTGTGG	ATGACCTGGTCTGCTTCCACAG	uc008nra.1_intron_13	88	Plcg1	uc008nra.1	NM_021280	149	144	5	39	144	5
uc008oip.21	chr2:179917173-179917228	-	5p-tailed mirtron	55	CAGGAGGGTTGGGTGGAACTTC	GCTGCCTCCCCTCCCTCCACAG	uc008oip.1_intron_21	298	Lama5	uc008oip.1	NM_001081171	87	69	18	13	69	18
uc008omb.4	chr2:181114394-181114462	+	5p-tailed mirtron	68	GTGAGTGCCTGCTGCCCTGAGTT	TCAAGGTCTAGCAGGTAGCACAG	uc008omc.1_intron_3	84	Zgpat	uc008omc.1	NM_001048148	107	5	102	13	102	5
uc008pvo.1	chr3:88354707-88354771	-	5p-tailed mirtron	64	TGGGGAAGGCAGGAACTAAGG	AAAGTATCATGTCCTTCCCACCAG	uc008pvo.1_intron_1	1569	Robld3	uc008pvo.1	NM_031248	62	57	5	4	57	5
uc008pvu.3	chr3:88436134-88436197	+	5p-tailed mirtron	63	TGTGGCAGGGCAGTCTTTGGG	TCTCTTCTGCTCTGTGTCACAG	uc008pvx.2_intron_2	297	Arhgef2	uc008pvx.2	NM_008487	204	9	195	89	195	9
uc008qad.3	chr3:89583277-89583350	+	5p-tailed mirtron	73	TCTGGGACAAGTGGACTGAGGA	TTTGCACTCCTGCCTCAG	uc008qad.2_intron_3	2147	Ube2q1	uc008qad.2	NM_027315	496	479	17	44	479	17
uc008qig.11	chr3:94974182-94974239	+	5p-tailed mirtron	57	TGGGAGTGCTCAAGCTTCATTAG	ACCTGAAGCCTGTCGCTCCAG	uc008qim.1_intron_10	177	Sema6c	uc008qim.1	NM_011351	86	20	66	33	66	20
uc008sii.18	chr4:41068182-41068243	-	5p-tailed mirtron	61	GTGAGTTGTGGGTGGCCTGGTTTC	GAAGGGTTGCTCCTGAGCTCAG	uc008sii.1_intron_18	83	Nol6	uc008sii.1	NM_139236	54	21	33	1	33	21
uc008sqb.5	chr4:43532378-43532482	-	mirtron	104	GTGAGGAAGGGGGCCCAGAAGT	TTCTGTCCCTGCTTCTCAG	uc008sqd.1_intron_5	104	Tpm2	uc008sqd.1	NM_009416	76	24	52	11	52	24
uc008tlz.6	chr4:86314609-86314665	-	5p-tailed mirtron	56	AGGTTGGGACAGGAATTGGTC	ACCAGTTTCTTTTCTCTCCAG	uc008tlz.1_intron_6	1239	Plin2	uc008tlz.1	NM_007408	395	360	35	3	360	35
uc008tub.1	chr4:98072171-98072225	+	5p-tailed mirtron	54	ATGGATTGTGAGATGGTGTCTGA	TGATCACCTTTCTCCAACCAAG	uc008tuc.1_intron_1	100	Inadl	uc008tuc.1	NM_172696	217	206	11	3	206	11
uc008tyx.13	chr4:106718870-106718920	+	5p-tailed mirtron	50	AGGGGTGCGAAGGGCCTGG	AAGCCCTGCTTACCCCACAG	uc008tyx.1_intron_13	6282	Ssbp3	uc008tyx.1	NM_023672	227	74	153	14	153	74
uc008uht.4	chr4:116669634-116669722	+	3p-tailed mirtron	88	GTGAGTGGGCTCTGGGCATGACA	CAGATACATACTCTGGGTCCTCAG	uc008uht.1_intron_4	88	Hectd3	uc008uht.1	NM_175244	286	265	21	62	265	21
uc008ujq.1	chr4:117883109-117883168	-	5p-tailed mirtron	59	CCAGGGAAGTTGATTGTGTGA	TGACACAGCCATTCTCTGAGCAG	uc008ujq.1_intron_1	112	Ptprf	uc008ujq.1	NM_011213	3479	198	3281	115	3281	198
uc008unn.6	chr4:120451838-120451903	-	5p-tailed mirtron	65	AAGAGGCTGACTGGCTTGAACGC	TGCAGGCCTACAATCTCTTACAG	uc008unn.1_intron_6	2238	Nfyc	uc008unn.1	NM_008692	139	79	60	5	79	60
uc008ute.0	chr4:125994109-125994170	-	5p-tailed mirtron	61	TGGGAGTGCCAGCTCTTGGCAGG	TGTGCCCTGGCTTTCCCACAG	uc008ute.1_intron_0	437	Adprhl2	uc008ute.1	NM_133883	87	10	77	5	77	10
uc008uwk.8	chr4:128891844-128891901	+	5p-tailed mirtron	57	TTGGGATGGGGGAAGTCTTGG	CATGGAGTTCTTCTCATTCCCAG	uc008uwk.2_intron_8	573	Yars	uc008uwk.2	NM_134151	267	200	67	62	200	67
uc008uzs.1	chr4:130374434-130374496	+	5p-tailed mirtron	62	CCTGGGGACCTGGGGGTGAGGAA	TTCCTTTCCCCACCTCCCCAG	uc008uzr.1_intron_1	1619	Sdc3	uc008uzr.1	NM_011520	68	54	14	7	54	14
uc008vjc.40	chr4:137091476-137091534	+	5p-tailed mirtron	58	GGGGTGGGGGTGGGGCTTGAGCT	GACAAGTCTCTCCCCACCCCAG	uc008vjc.2_intron_40	114	Hspg2	uc008vjc.2	NM_008305	148	19	129	46	129	19
uc008vmk.14	chr4:138981553-138981613	+	5p-tailed mirtron	60	TGGCATGTGTTGGGGGTGGGACTG	TTCCCCTCCTGTCACCTGCAG	uc008vmm.2_intron_41	333	Ubr4	uc008vmm.2	NM_001160319	295	7	288	106	288	7
uc008vns.31	chr4:140602630-140602686	-	3p-tailed mirtron	56	GTGGGTGACAGGGTGGGGCAGG	TGCCTCTGCTCTCCTCCTGACG	uc008vns.2_intron_31	74	Crocc	uc008vns.2	NM_172122	403	18	385	147	385	18
uc008vrs.0	chr4:144767998-144768091	-	mirtron	93	GCAAGGCATAGAGCCTCTGTGCTTT	CACTGGCTCTTTCCCTTGCAGA	uc012dox.1_intron_64	111	Vps13d	uc012dox.1	NM_001128198	1330	69	1261	72	1261	69
uc008vuw.4	chr4:147968138-147968191	+	5p-tailed mirtron	53	CGAGGGCAGGCACTAAGAG	TGCTCTTTGTCCCTGGTTCCCAG	uc008vuw.1_intron_4	85	Srm	uc008vuw.1	NM_009272	360	20	340	48	340	20
uc008wai.15	chr4:151744751-151744814	+	3p-tailed mirtron	63	GTAGGAGGCACCGGCCGTGGGGCT	CCACGGCTCTGTGCCTCCTCAC	uc008wai.1_intron_15	85	Chd5	uc008wai.1	NM_001081376	68	63	5	10	63	5
uc008wbq.0	chr4:153639117-153639178	+	5p-tailed mirtron	61	TCAGGGGCTCTGGCCAGACTTG	AAGACTGGCCTTTGTGTCTCA	uc008wbp.2_intron_20	1292	Megf6	uc008wbp.2	NM_001162977	126	111	15	6	111	15
uc008wrm.0	chr5:23933279-23933340	+	5p-tailed mirtron	61	TGGAGTGGGACCGGGCTAGC	CTAGCCCTTTCCCCCACTCAG	uc008wrm.2_intron_0	2087	Slc4a2	uc008wrm.2	NM_009207	416	368	48	75	368	48
uc008wwm.4	chr5:31222169-31222266	+	5p-tailed mirtron	97	CAGACTGGAGCCCACTTACGC	ATGTTGGGTGAGGGCATGGTGA	uc008wwm.1_intron_4	558	Emilin1	uc008wwm.1	NM_133918	449	11	438	40	438	11
uc008wwz.19	chr5:31370960-31371046	+	mirtron	86	GTGGGCTGGGGTCTGGCAGGAAG	ACTGACCCTCCTGTCCCTGCAG	uc008wwz.1_intron_19	86	Cad	uc008wwz.1	NM_023525	217	22	195	75	195	22
uc008xct.7	chr5:34978180-34978237	-	5p-tailed mirtron	57	AACGGGGATTGATGTCTGGGCT	TAGCTCAGGTCTTTTCCCTAG	uc008xct.1_intron_7	77	Mfsd10	uc008xct.1	NM_026660	215	176	39	70	176	39
uc008xvf.4	chr5:77285292-77285355	+	5p-tailed mirtron	63	CCTGGCATGTTGGTTAGGGAG	TTCCCTTCCCAATGCCAG	uc008xvf.2_intron_4	1213	C530008M17Rik	uc008xvf.2	NM_001163793	217	196	21	41	196	21
uc008ybl.0	chr5:91320432-91320495	+	5p-tailed mirtron	63	AGGAGGGACCTCTGGTGAGCG	TGACCAAGAGTCTTCTCCCAT	uc008ybl.2_intron_0	89	Cxcl1	uc008ybl.2	NM_008176	490	482	8	43	482	8
uc008zeg.21	chr5:116042012-116042073	+	5p-tailed mirtron	61	TCTGGGGGAAAGGTAGATCTGC	CTTCTGACCCTGGTCCCTCAG	uc008zeg.1_intron_21	997	Gcn1l1	uc008zeg.1	NM_172719	322	280	42	37	280	42
uc008zhj.10	chr5:120977682-120977749	+	5p-tailed mirtron	67	TGGGGGCTAGCGGGAGGAAGTGG	AGTTCCCCTTCTTGCCCCACAG	uc012eco.1_intron_9	1940	Slc24a6	uc012eco.1	NM_001177594	65	36	29	7	36	29
uc008zhq.7	chr5:121070419-121070480	+	5p-tailed mirtron	61	TCGGGGTGGGGGTGGGGTCTG	CAATCCCCCCCGCACCCCAACA	uc008zhq.1_intron_7	92	Ddx54	uc008zhq.1	NM_028041	68	28	40	37	40	28
uc008zos.2	chr5:124439828-124439945	+	5p-tailed mirtron	117	TGGAAGTGTGCTGCTCTGACATGTG	TCCCCTCCCTTCTCTGGTTGCAG	uc008zos.2_intron_2	203	Hip1r	uc008zos.2	NM_145070	118	18	100	53	100	18
uc008zsv.14	chr5:130075456-130075515	+	5p-tailed mirtron	59	TTGAGACTGCCCTCTTGTCGAG	TGACAAGAGCACTTCTCTTTCA	uc008zsv.1_intron_14	8835	Sfswap	uc008zsv.1	NM_172276	278	268	10	168	268	10
uc009acq.21	chr5:137966587-137966645	+	3p-tailed mirtron	58	GTGGAGTCTTGTGGGACCTGGG	AGGGCTCTCCTGACTCTGTCCT	uc009acq.1_intron_21	70	Gigyf1	uc009acq.1	NM_031408	405	303	102	38	303	102
uc009aiz.8	chr5:143195851-143195909	+	5p-tailed mirtron	58	TGGCAGAGAGACGGGCTTATGG	AGACTCCCTGCTCTCTGCAG	uc009aiz.1_intron_8	1058	Slc29a4	uc009aiz.1	NM_146257	95	8	87	13	87	8
uc009alv.2	chr5:145642688-145642755	-	5p-tailed mirtron	67	TGGGGGAGGGGCGGGGGCAGTGT	CTCAGCCTGGCGCCCTTCCCCAG	uc009alv.1_intron_2	687	Smurf1	uc009alv.1	NM_001038627	180	9	171	63	171	9
uc009bdn.39	chr6:29406672-29406736	+	5p-tailed mirtron	64	AGGAGGGAGGGGTTCATGGAGA	TGACATCACCCCAACCCTTCAG	uc009bdn.1_intron_39	202	Flnc	uc009bdn.1	NM_001081185	87	5	82	6	82	5
uc009bhz.2	chr6:34836178-34836241	-	5p-tailed mirtron	63	ACAGAGGGTAAGGGGACCCTGC	ACAGGTGTGGCCTTGCTCTCTC	uc009bhz.1_intron_2	629	Wdr91	uc009bhz.1	NM_001013366	235	213	22	16	213	22
uc009caf.6	chr6:54888215-54888278	-	5p-tailed mirtron	63	TAGGAGAGAGTGTTCAAGCGACAGT	TGGCTGTGCTTTCTCTCCAAG	uc009caf.2_intron_6	1082	Nod1	uc009caf.2	NM_001171007	73	38	35	15	38	35
uc009cly.6	chr6:83006475-83006535	+	5p-tailed mirtron	60	TGGGGAGAAGGGGAAGAAGACCTG	TAACCTTCCAATTCTCCCTAG	uc009cly.1_intron_6	107	Aup1	uc009cly.1	NM_007517	175	39	136	47	136	39
uc009cnj.5	chr6:83326968-83327022	-	5p-tailed mirtron	54	CATGCAGAGCTGTGTGGCCCTGC	TCAGTCCCATGTCTCTGCAG	uc009cni.2_intron_5	2897	Tet3	uc009cni.2	NM_183138	236	33	203	57	203	33
uc009dpr.2	chr6:122781394-122781453	+	5p-tailed mirtron	59	TTGGGGAACACTGGGGCATACC	GACCTAACTTGCTTCTTTGTT	uc012esh.1_intron_1	2932	Foxj2	uc012esh.1	NM_021899	707	701	6	75	701	6
uc009drf.7	chr6:124652373-124652429	+	5p-tailed mirtron	56	AAAGGGGAGGCTTGGAGGCGGC	CCTAACCATCCTTCCCTTCAG	uc009drf.2_intron_7	89	Lpcat3	uc009drf.2	NM_145130	82	63	19	20	63	19
uc009dtd.3	chr6:124997407-124997499	+	5p-tailed mirtron	92	TAGGAGGGAGCGGCACTGCCTGG	CTTACCCTTTCTTCCTAGAAG	uc009dtd.1_intron_3	156	Ing4	uc009dtd.1	NM_133345	143	73	70	22	73	70
uc009dtn.10	chr6:125090471-125090552	+	5p-tailed mirtron	81	TTGGGCTGGGGAGGAGGTAGT	CTCCCTGCTCCCTGCCCCTAG	uc009dtn.2_intron_10	588	Nop2	uc009dtn.2	NM_138747	1669	820	849	473	849	820
uc009elq.8	chr6:135730354-135730416	-	5p-tailed mirtron	62	AGGAGAGGCTAGAGAACTATCT	TGAGTTCTTCGTTCTCTCTGTGC	uc009elq.1_intron_8	62751	Grin2b	uc009elq.1	NM_008171	119	34	85	27	85	34
uc009ese.1	chr6:146554812-146554876	-	5p-tailed mirtron	64	ACCGAGAGAGCTGGAGGCTGCT	TGTCTCCTCTGCTCTCCCGCAG	uc009ese.1_intron_1	1288	Tm7sf3	uc009ese.1	NM_026281	79	64	15	8	64	15
uc009evd.0	chr7:3569156-3569218	+	5p-tailed mirtron	62	TACGAGAGTGTTAGAGGTCA	TGACTGTCTTCTCACCTCTCTAG	uc009eve.1_intron_0	209	Ndufa3	uc009eve.1	NM_025348	603	524	79	63	524	79
uc009fep.2	chr7:13511030-13511085	+	5p-tailed mirtron	55	TAGGGTTGAAAAGGTTGGG	ACGCCTCCCTTTTCTGCCAG	uc009fep.2_intron_2	135	Rps5	uc009fep.2	NM_009095	443	99	344	217	344	99
uc009fgw.9	chr7:16701753-16701812	+	5p-tailed mirtron	59	GGGGCCAGGGAGGGTTCCA	ATGGCTCACCCTCTCTGTGC	uc009fgw.1_intron_9	813	Napa	uc009fgw.1	NM_025898	90	16	74	2	74	16
uc009fie.16	chr7:17425478-17425554	+	5p-tailed mirtron	76	CGGAGAAGATAGAGGGAGGAAT	TGCCTTGCCTTTGTCTCTCCAG	uc009fif.2_intron_16	233	Strn4	uc009fif.2	NM_133789	111	43	68	11	68	43
uc009flq.19	chr7:19979070-19979124	+	5p-tailed mirtron	54	TCAGGGGGTGTGGGGGAAGGGC	CTCAGCCTCCTCATCCCCCAG	uc009flq.1_intron_19	75	Ercc2	uc009flq.1	NM_007949	377	103	274	194	274	103
uc009frm.3	chr7:25882107-25882160	-	3p-tailed mirtron	53	GTGAGTTTCTCCCACTGGTGAC	TTATCAGGTGGAAGAACTCAGCT	uc009fro.2_intron_4	75	Pou2f2	uc009fro.2	NM_001163554	2003	10	1993	184	1993	10
uc009fyh.7	chr7:29102337-29102411	-	mirtron	74	GTGAGCCATGGCGTGTGCAGAGG	TCTGACTGCCATTCCTTACAG	uc009fyj.1_intron_7	74	Supt5h	uc009fyj.1	NM_013676	249	71	178	16	178	71
uc009fyi.23	chr7:29114503-29114563	-	5p-tailed mirtron	60	TTGGACAGATGTGGGGCAGACT	TCTGCTTTTCCCCTTGTGTCCC	uc009fyj.1_intron_23	98	Supt5h	uc009fyj.1	NM_013676	1036	1032	34	250	1032	34
uc009fyn.12	chr7:29153744-29153793	-	5p-tailed mirtron	49	TCATGGGGCCATGGGGATCTAG	TGACTCCCATGTCCCCACAGA	uc009fyp.1_intron_13	95	Plekhg2	uc009fyp.1	NM_138752	78	8	70	3	70	8
uc009fyn.8	chr7:29150564-29150621	-	5p-tailed mirtron	57	TCTGAAGGGCGCCTGTGCAGGA	CTGCCCTCTCTGCCCT	uc009fyp.1_intron_9	2089	Plekhg2	uc009fyp.1	NM_138752	346	336	10	30	336	10
uc009fyt.0	chr7:29172043-29172100	-	5p-tailed mirtron	57	TTGGGGGGAGAGGAGGCTGCAT	TGCTGTTGTTCTCTTTTCCACA	uc009fyt.2_intron_0	3787	Med29	uc009fyt.2	NM_026042	147	21	126	23	126	21
uc009gao.40	chr7:29845153-29845216	-	5p-tailed mirtron	63	GCGGGTTGTAGGGAAGGTATTGG	TGACCTATCCCTGCACCCCAG	uc009gao.1_intron_40	1373	Ryr1	uc009gao.1	NM_009109	111	62	49	11	62	49
uc009gfe.4	chr7:31355487-31355552	-	5p-tailed mirtron	65	TCCTGGGAGCAAGGGCAAGGTGG	TCCTTCCCGTCCTGTTCTCAG	uc009gfg.1_intron_4	85	Wbp7	uc009gfg.1	NM_029274	129	60	69	46	69	60
uc009gif.4	chr7:31919350-31919432	-	mirtron	82	TAGGGGACTGAAGGCTGGCGGCGCA	CCGAGCCATCTCTTGTCCCTCAG	uc009gif.1_intron_4	82	Gramd1a	uc009gif.1	NM_027898	161	92	69	13	92	69
uc009gun.3	chr7:52560450-52560507	-	5p-tailed mirtron	57	GAGGGGACAAGTTCCCAAGTGGT	CTCCTGGGACTTGGCCCTGCAG	uc009gup.2_intron_3	208	Trpm4	uc009gup.2	NM_175130	160	29	131	11	131	29
uc009guw.3	chr7:52639255-52639318	-	5p-tailed mirtron	63	TGACAGGGTGGGTGGGGCAGC	ACTGCCTCCTGCCTGCCCTGCAG	uc009guw.1_intron_3	3357	Snrnp70	uc009guw.1	NM_009224	998	162	836	217	836	162
uc009gvc.0	chr7:52677375-52677435	-	5p-tailed mirtron	60	TGTGGGAGAGGGCTGTGCGG	TCACGCTGGCTCCCTCTCTCTGC	uc009gvc.1_intron_0	86	Ruvbl2	uc009gvc.1	NM_011304	144	92	52	19	92	52
uc009gzz.10	chr7:54346204-54346258	-	5p-tailed mirtron	54	TAGGGGCAAAGGGCTGCAG	CTGCGCCTCCCAACTGCCCCAG	uc009gzz.2_intron_10	542	Ptpn5	uc009gzz.2	NM_001163565	65	60	5	7	60	5
uc009hzo.10	chr7:87365259-87365327	+	5p-tailed mirtron	68	TACATGCATGGCTGGTAGATCGTGG	CCTGAGTCGTGACCATGCTTGCAG	uc009hzp.1_intron_10	110	Sema4b	uc009hzp.1	NM_013659	82	71	11	1	71	11
uc009iac.14	chr7:87430829-87430896	+	5p-tailed mirtron	67	TGAGCAGGAAGAAGAGAAGACA	TTGACTCTTCCTTCCTGTGCAG	uc012fnm.1_intron_14	112	Vps33b	uc012fnm.1	NM_178070	114	23	91	36	91	23
uc009iha.10	chr7:97544930-97544983	+	5p-tailed mirtron	53	CACTGGGGTGTCAGGAATGCGAC	CCTATTTCTGATGCACCCAG	uc009ihe.1_intron_5	1191	Sytl2	uc009ihe.1	NM_001040086	65	45	20	9	45	20
uc009ijy.27	chr7:105227413-105227481	-	5p-tailed mirtron	68	TGGGGGAGATGGGGGA	TCTGGCCATTCCTTTCCTCAG	uc009ijy.1_intron_27	308	Myo7a	uc009ijy.1	NM_008663	410	0	410	35	410	0
uc009ikc.3	chr7:105274952-105275030	-	5p-tailed mirtron	78	TTCGTGGTAGCCACTTGGAGAT	TCTCCTCTTGTCTCCACACAG	uc009ikd.1_intron_3	2030	Capn5	uc009ikd.1	NM_007602	71	54	17	14	54	17
uc009ipw.2	chr7:109058867-109058933	+	5p-tailed mirtron	66	TGGCCTGGGCAGGACAGGGCA	TGTCTCCTCCCTCTTGGCCAG	uc009ipw.2_intron_2	313	2400001E08Rik	uc009ipw.2	NM_025605	230	184	46	46	184	46
uc009jko.10	chr7:125918750-125918805	+	5p-tailed mirtron	55	CATGGAAGTGAGGACAGGGAG	TCTGCACTCCTCTCTCCCACAG	uc009jko.2_intron_10	1244	9030624J02Rik	uc009jko.2	NM_027815	63	57	6	7	57	6
uc009jqy.9	chr7:133518717-133518771	-	5p-tailed mirtron	54	TTAGGGGGTTGCTGAGGGACCT	TGACTCTCTGCTTCCCCCCAG	uc009jqy.2_intron_9	1470	Spns1	uc009jqy.2	NM_023712	94	51	43	11	51	43
uc009jrr.2	chr7:133636890-133636977	-	5p-tailed mirtron	87	CTCCAGTAGAGAAGTGGCATGA	ATACCTCACTTCTACTCTGGCAG	uc009jrs.1_intron_2	176	Atxn2l	uc009jrs.1	NM_183020	98	78	20	19	78	20
uc009jst.5	chr7:133940422-133940480	-	5p-tailed mirtron	58	TGGGCTGGGTAGAGGAGACAG	CTGCTGGTCTCCTCCCTGGCAG	uc009jst.2_intron_5	428	Aldoa	uc009jst.2	NM_001177307	530	475	55	128	475	55
uc009juy.9	chr7:134450235-134450327	+	mirtron	92	GTGCACAGGAGGAGCTGAG	CTAGTCCTCTCCTTCCCTGAGCAG	uc009juz.1_intron_9	92	Itgal	uc009juz.1	NM_008400	321	23	298	0	298	23
uc009kfq.11	chr7:146760786-146760842	+	5p-tailed mirtron	56	TTGGAGGATTGCTGGAACCAGAGT	TTGTTCCTGTGTCTCCACAG	uc009kfq.2_intron_11	7506	Inpp5a	uc009kfq.2	NM_183144	516	497	19	56	497	19
uc009kgl.9	chr7:147192059-147192118	-	5p-tailed mirtron	59	CCACACCAGAGTTGTCTGG	TGAAACTCTGTGTGACTTACAG	uc009kgl.2_intron_9	691	Tubgcp2	uc009kgl.2	NM_133755	189	48	141	37	141	48
uc009kob.1	chr7:149762235-149762291	-	5p-tailed mirtron	56	TGGGTGGGAGAGGGTGGGATGC	CTCATTCTCTCCCACCCATAG	uc009kob.1_intron_1	78	AK145379	uc009kob.1	.	371	87	284	25	284	87
uc009kqs.2	chr7:152105064-152105128	+	5p-tailed mirtron	64	TGAAGATGCAGTGGTGTGG	CAGCCCTGCCCCCATGCATCTC	uc009kqs.1_intron_2	1543	Oraov1	uc009kqs.1	NM_028184	191	184	7	36	184	7
uc009kyr.1	chr8:13885881-13885933	-	5p-tailed mirtron	52	TATGAGCAGACCTCCAGTTTAT	AAACTGTCTGTCTGTTCATAG	uc009kyr.2_intron_1	1878	2410022L05Rik	uc009kyr.2	NM_025556	815	497	318	381	497	318
uc009ldm.18	chr8:23804404-23804461	-	5p-tailed mirtron	57	ATAAGAGGGATGGATTTGAGCT	TTATTCTTTCCCCTCTTTCTAG	uc009ldm.2_intron_18	1230	Ikbkb	uc009ldm.2	NM_001159774	268	264	4	26	264	4
uc009mbn.1	chr8:73293131-73293190	-	5p-tailed mirtron	59	TTGGTGGTGGAGGATGAGAGCT	TCTCCTGCTTCACCCCACAG	uc009mbn.2_intron_1	115	Pik3r2	uc009mbn.2	NM_008841	328	107	221	126	221	107
uc009mdi.1	chr8:73996016-73996093	+	mirtron	77	GTGAGTGTGGGGCTGGGGGTGGCGT	CCCACCGCTCCCCATCCACAG	uc009mdi.2_intron_1	77	Dda1	uc009mdi.2	NM_025600	406	37	369	130	369	37
uc009met.10	chr8:74236463-74236526	-	5p-tailed mirtron	63	TGGGAACAGGAACAGCCTGTGG	TCCTGTCGCTGTTCCCAGTT	uc009met.2_intron_10	335	Fcho1	uc009met.2	NM_028715	255	80	175	107	175	80
uc009mod.10	chr8:87445131-87445192	-	5p-tailed mirtron	61	CCCAGGGGTGAAGGGCAAGGATC	TCTGTGTCCTTGTCCCTGAAG	uc009mof.1_intron_12	107	Mast1	uc009mof.1	NM_019945	227	20	207	137	207	20
uc009nij.14	chr8:112080443-112080512	-	5p-tailed mirtron	69	CTCAGGGAATTGTCTCAAGCTTGGC	CTTGCTTGCTCTTCCCTGCAG	uc009nij.1_intron_14	330	Dhx38	uc009nij.1	NM_178380	362	346	16	114	346	16
uc009nlb.19	chr8:113362249-113362307	-	5p-tailed mirtron	58	TGGATTCCAGCACAGCGAGTTG	CGTTCCTGTGTCTGGTTTCCCAG	uc009nlb.1_intron_19	1522	Sf3b3	uc009nlb.1	NM_133953	95	35	60	12	60	35
uc009nqn.10	chr8:122478634-122478688	+	5p-tailed mirtron	54	AGGGTGCAGCTGTAGCCAGGCAGG	TGGCTACTCTGTCCCAG	uc009nqn.1_intron_10	1443	Usp10	uc009nqn.1	NM_009462	1413	1363	50	242	1363	50
uc009ntb.13	chr8:125010843-125010897	-	5p-tailed mirtron	54	TTGTAGGGTAGGGGCTGGG	CTGAGTGCCCTGTCCTGCAG	uc012gme.1_intron_13	66	Fam38a	uc012gme.1	NM_001037298	422	414	8	18	414	8
uc009opz.0	chr9:26786667-26786733	-	5p-tailed mirtron	66	AAGGCAAGGGCTGAGGCTAGCAAC	TCTTGACTCTTGCTCTCCAG	uc009opy.1_intron_3	93	Acad8	uc009opy.1	NM_025862	99	24	75	15	75	24
uc009pdf.14	chr9:44195274-44195332	+	5p-tailed mirtron	58	TAGGAGGTGGAGCGGCTGCCTGA	TCTCTGCTGCTTTCCTCCTAG	uc009pdf.2_intron_14	157	Hyou1	uc009pdf.2	NM_021395	209	150	59	67	150	59
uc009pud.8	chr9:56985220-56985275	+	5p-tailed mirtron	55	CACGGGGACTTGGCTGAGGCAGCT	TGAGAGCCTTATCCCCGCAG	uc009pud.1_intron_8	94	Man2c1	uc009pud.1	NM_028636	2432	1988	444	462	1988	444
uc009rgi.8	chr9:103122222-103122286	-	5p-tailed mirtron	64	AAAAGGGCAGGTGGCACAGGAAA	TGCTGTGTCTTCCTGTGTCTTTGC	uc009rgj.1_intron_7	1000	Trf	uc009rgj.1	NM_133977	697	59	638	0	638	59
uc009rno.10	chr9:107880876-107880939	+	5p-tailed mirtron	63	GTGAGCTGGGGGATGCTAGTGG	ACACCACATGCTCTGGCTAAGA	uc009rno.1_intron_10	80	Uba7	uc009rno.1	NM_023738	189	10	179	6	179	10
uc009rps.16	chr9:108400177-108400226	+	5p-tailed mirtron	49	GCTGGAGAAAGGTCGCACCACAT	TGTGTGTCCTTTCTCCCCAG	uc009rpt.2_intron_16	728	Usp19	uc009rpt.2	NM_027804	73	45	28	17	45	28
uc009rrz.21	chr9:109013040-109013116	+	mirtron	76	AGGACCTGGGCTAGGTTGGGC	TGGCTCACAGGTAGCTTCCCACGC	uc009rrz.2_intron_21	76	Plxnb1	uc009rrz.2	NM_172775	149	42	107	7	107	42
uc009rty.10	chr9:110292692-110292754	-	5p-tailed mirtron	62	TGGAAGGAACTGGGCCAGCCCA	TCATCCCTCTTCCTTCCCTAG	uc009rty.1_intron_10	281	Ptpn23	uc009rty.1	NM_001081043	263	201	62	23	201	62
uc009saj.1	chr9:119057997-119058051	-	5p-tailed mirtron	54	TCGGAGCAGCTCAGAGCAGATGG	TGCTGCTCTGGCTCCTTCCAG	uc009saj.1_intron_1	82	Acaa1b	uc009saj.1	NM_146230	6439	6411	28	309	6411	28
uc009sas.9	chr9:119258555-119258609	+	5p-tailed mirtron	54	TCGGAGCAGCTCAGAGCAGATGG	TGCTGCTCTGGTTCCTTCCAG	uc009sas.1_intron_9	82	Acaa1a	uc009sas.1	NM_130864	6416	6411	5	309	6411	5
uc009tmf.3	chrX:70923927-70923974	+	5p-tailed mirtron	47	AGGGGGATCAGGGATCCAGAGC	TGAGCACCCTGGCCCCCCAG	uc009tmf.2_intron_3	1182	Slc6a8	uc009tmf.2	NM_133987	115	64	51	24	64	51
uc009ubh.2	chrX:103174819-103174892	-	5p-tailed mirtron	73	ATGAGAAACTGGGAATAGGAAA	CTCCTTAAACAGTTTCTCTAAGA	uc009ubh.2_intron_2	4229	Magt1	uc009ubh.2	NM_001190409	107	24	83	0	83	24

## Sheet: failed criteria
Locus	hairpin_coordinates	strand	Type	hairpin_len	5p_arm	3p_arm	intron_uid	intron_len	gene_symbol	ucsc	refseq	nreads_tot	nreads_5p	nreads_3p	nreads_ago.ip	mature.nreads	star.nreads	note
uc007nzl.1	chr12:79990977-79991042	-	5p tailed mirtron	65	TTGGAGGATGGGTCTTTGTGTGT	TGACTAGTCTCTTCCTCCACA	uc007nzl.2_intron_1	2138	Plek2	uc007nzl.2	NM_013738	95	92	3	81	92	3	confident with >=20 agoip reads
uc008hbc.17	chr19:25201905-25201965	+	5p tailed mirtron	60	CCTGGGTGGATGGTGAAAGAAT	GTCTTCCACCCTCTGCCC	uc008hba.1_intron_18	312	Dock8	uc008hba.1	NM_028785	355	351	4	13	351	4	confident with >=10 agoip reads and 3 star reads and >=100 duplex reads

## Sheet: colmum
Locus: Locus id
hairpin_coordinates: hairpins are bounded by the 5p and 3p arm sequence
strand: mirtron strand
Type:mirtron (conventional mirtrons), 5p-tailed, and 3p-tailed mirtrons
5p_arm: sequence of 5p arm
3p_arm: sequence of 3p arm
gene_symbol: mirtron host gene identifier (gene symbol)
ucsc:mirtron host gene identifier (UCSC id)
refseq: mirtron host gene identifier (Refseq id)
intron_uid: unique intron id
nreads_tot:total duplex reads
nreads_5p: 5p reads
nreads_3p: 3p reads
nreads_ago.ip: total AGO-IP reads for dupex
mature.nreads: total reads for dominant arm
star.nreads: total reads for passenger arm
