# Supplementary material for: Analysis of Nearly One Thousand Mammalian Mirtrons Reveals Novel Features of Dicer Substrates
Source: PLoS Comput Biol. 2015 Sep 1;11(9):e1004441. doi: 10.1371/journal.pcbi.1004441 (PMC4556696; doi:10.1371/journal.pcbi.1004441)
Supplement: S4 Table — (XLS) [file pcbi.1004441.s012.xls]

## Sheet: overall statistics
loci with X # reads	sample	mirtron_num	mirtron_tot	mirtron_fraction	canonical_num	canonical_tot	canonical_fraction
0 reads	GSM1105748AGO1	131	343	0.381924	177	710	0.249296
0 reads	GSM1105749AGO2	147	343	0.428571	189	710	0.266197
0 reads	GSM1105750AGO3	113	343	0.329446	202	710	0.284507
0 reads	GSM1105751AGO4	319	343	0.930029	482	710	0.678873
0 reads	GSM1105752CONTROL	328	343	0.956268	486	710	0.684507
0 reads	GSM1105753INPUT	130	343	0.379009	146	710	0.205634
1 reads	GSM1105748AGO1	46	343	0.134111	84	710	0.11831
1 reads	GSM1105749AGO2	66	343	0.19242	83	710	0.116901
1 reads	GSM1105750AGO3	68	343	0.198251	91	710	0.128169
1 reads	GSM1105751AGO4	14	343	0.0408163	37	710	0.0521127
1 reads	GSM1105752CONTROL	12	343	0.0349854	35	710	0.0492958
1 reads	GSM1105753INPUT	82	343	0.239067	92	710	0.129577
2 reads	GSM1105748AGO1	36	343	0.104956	51	710	0.071831
2 reads	GSM1105749AGO2	34	343	0.0991254	39	710	0.0549296
2 reads	GSM1105750AGO3	34	343	0.0991254	36	710	0.0507042
2 reads	GSM1105751AGO4	6	343	0.0174927	16	710	0.0225352
2 reads	GSM1105752CONTROL	2	343	0.0058309	17	710	0.0239437
2 reads	GSM1105753INPUT	56	343	0.163265	41	710	0.0577465
3 reads	GSM1105748AGO1	17	343	0.0495627	27	710	0.0380282
3 reads	GSM1105749AGO2	25	343	0.0728863	26	710	0.0366197
3 reads	GSM1105750AGO3	20	343	0.058309	21	710	0.0295775
3 reads	GSM1105751AGO4	1	343	0.00291545	15	710	0.0211268
3 reads	GSM1105752CONTROL	1	343	0.00291545	8	710	0.0112676
3 reads	GSM1105753INPUT	26	343	0.0758017	26	710	0.0366197
4 reads	GSM1105748AGO1	22	343	0.0641399	17	710	0.0239437
4 reads	GSM1105749AGO2	12	343	0.0349854	22	710	0.0309859
4 reads	GSM1105750AGO3	19	343	0.0553936	22	710	0.0309859
4 reads	GSM1105751AGO4	1	343	0.00291545	8	710	0.0112676
4 reads	GSM1105752CONTROL	0	343	0	17	710	0.0239437
4 reads	GSM1105753INPUT	14	343	0.0408163	32	710	0.0450704
5 reads	GSM1105748AGO1	22	343	0.0641399	16	710	0.0225352
5 reads	GSM1105749AGO2	10	343	0.0291545	12	710	0.0169014
5 reads	GSM1105750AGO3	16	343	0.0466472	15	710	0.0211268
5 reads	GSM1105751AGO4	1	343	0.00291545	9	710	0.0126761
5 reads	GSM1105752CONTROL	0	343	0	12	710	0.0169014
5 reads	GSM1105753INPUT	5	343	0.0145773	19	710	0.0267606
6 to 10 reads	GSM1105748AGO1	29	343	0.0845481	47	710	0.0661972
6 to 10 reads	GSM1105749AGO2	18	343	0.0524781	58	710	0.0816901
6 to 10 reads	GSM1105750AGO3	28	343	0.0816327	50	710	0.0704225
6 to 10 reads	GSM1105751AGO4	0	343	0	19	710	0.0267606
6 to 10 reads	GSM1105752CONTROL	0	343	0	23	710	0.0323944
6 to 10 reads	GSM1105753INPUT	15	343	0.0437318	56	710	0.0788732
>10 reads	GSM1105748AGO1	40	343	0.116618	291	710	0.409859
>10 reads	GSM1105749AGO2	31	343	0.090379	281	710	0.395775
>10 reads	GSM1105750AGO3	45	343	0.131195	273	710	0.384507
>10 reads	GSM1105751AGO4	1	343	0.00291545	124	710	0.174648
>10 reads	GSM1105752CONTROL	0	343	0	112	710	0.157746
>10 reads	GSM1105753INPUT	15	343	0.0437318	298	710	0.419718

## Sheet: mirtron counts
mir	GSM1105748AGO1_cellline_HeLa_ago1	GSM1105749AGO2_cellline_HeLa_ago2	GSM1105750AGO3_cellline_HeLa_ago3	GSM1105751AGO4_cellline_HeLa_ago4	GSM1105752CONTROL_cellline_HeLa	GSM1105753INPUT_cellline_HeLa
hsa-mir-1224	42	5	40	2	0	12
hsa-mir-1226	44	54	96	0	2	54
hsa-mir-1227	0	1	0	0	0	1
hsa-mir-1229	15	2	8	0	0	4
hsa-mir-1234	0	0	0	0	0	1
hsa-mir-1236	0	1	0	0	0	1
hsa-mir-1237	6	12	12	0	0	2
hsa-mir-1292	261	207	462	5	0	85
hsa-mir-1909	0	0	1	0	0	0
hsa-mir-1976	43	30	32	0	0	35
hsa-mir-3064	10	2	0	0	0	4
hsa-mir-3605	43	58	157	2	0	19
hsa-mir-3620	0	1	1	0	0	38
hsa-mir-3940	8	12	13	0	0	9
hsa-mir-4639	1	0	0	0	0	1
hsa-mir-4640	0	2	4	0	0	3
hsa-mir-4646	1	0	2	0	0	0
hsa-mir-4667	2	1	1	0	0	3
hsa-mir-4685	0	2	1	0	0	0
hsa-mir-4688	6	12	21	0	0	2
hsa-mir-4690	2	3	0	0	0	3
hsa-mir-4701	0	0	0	0	0	3
hsa-mir-4723	0	1	1	0	0	1
hsa-mir-4728	0	0	1	0	0	3
hsa-mir-4742	4	10	3	0	0	4
hsa-mir-4743	25	0	13	1	0	1
hsa-mir-4745	8	4	10	0	0	1
hsa-mir-4747	0	9	0	0	0	2
hsa-mir-4749	0	0	0	0	0	1
hsa-mir-4750	6	1	0	0	0	0
hsa-mir-4758	9	1	0	0	0	3
hsa-mir-5004	0	0	1	0	0	0
hsa-mir-5006	0	2	1	0	0	0
hsa-mir-5010	5	2	4	0	0	31
hsa-mir-5088	7	2	7	0	0	1
hsa-mir-5187	18	11	35	0	0	4
hsa-mir-6505	8	12	2	0	0	17
hsa-mir-6510	3	1	2	0	0	1
hsa-mir-6511a	6	8	15	3	1	10
hsa-mir-6511b-1	5	4	9	0	1	5
hsa-mir-6511b-2	5	4	9	0	1	5
hsa-mir-6513	0	2	0	0	0	4
hsa-mir-6514	49	10	151	0	0	10
hsa-mir-6515	22	6	8	0	0	6
hsa-mir-6716	0	2	1	0	0	0
hsa-mir-6726	4	0	13	0	0	0
hsa-mir-6727	3	1	3	0	0	0
hsa-mir-6728	22	17	40	0	0	7
hsa-mir-6729	3	0	6	0	0	0
hsa-mir-6732	1	4	4	0	0	7
hsa-mir-6733	18	2	0	0	0	2
hsa-mir-6734	7	2	1	0	0	11
hsa-mir-6735	2	0	2	0	0	0
hsa-mir-6736	1	0	0	0	0	0
hsa-mir-6737	0	2	0	0	0	3
hsa-mir-6738	2	0	2	0	0	0
hsa-mir-6739	1	0	1	0	0	3
hsa-mir-6740	1	0	0	0	0	2
hsa-mir-6742	0	0	0	0	0	5
hsa-mir-6743	0	0	0	0	0	2
hsa-mir-6745	8	2	4	0	0	0
hsa-mir-6746	0	0	1	0	0	0
hsa-mir-6747	68	124	69	0	0	19
hsa-mir-6748	2	0	1	0	0	0
hsa-mir-6750	0	0	0	0	0	2
hsa-mir-6753	5	2	1	0	0	2
hsa-mir-6754	0	1	0	1	0	2
hsa-mir-6755	104	25	47	0	0	6
hsa-mir-6756	0	0	0	0	0	1
hsa-mir-6757	2	0	0	0	1	1
hsa-mir-6758	0	7	0	0	0	1
hsa-mir-6759	2	0	6	0	0	2
hsa-mir-6761	3	3	0	0	0	2
hsa-mir-6762	0	0	0	0	0	2
hsa-mir-6763	4	3	10	1	0	1
hsa-mir-6764	0	1	1	0	0	0
hsa-mir-6767	8	0	3	0	0	1
hsa-mir-6768	0	0	2	0	0	0
hsa-mir-6769b	0	0	0	0	0	3
hsa-mir-6770	5	12	8	0	0	2
hsa-mir-6771	1	0	1	0	0	0
hsa-mir-6772	0	3	8	0	0	9
hsa-mir-6773	2	0	3	0	0	1
hsa-mir-6775	0	0	1	0	0	1
hsa-mir-6776	2	0	1	0	0	2
hsa-mir-6777	10	0	2	0	0	5
hsa-mir-6778	0	1	10	0	0	0
hsa-mir-6779	2	1	2	0	0	1
hsa-mir-6780a	3	4	5	0	0	3
hsa-mir-6780b	0	1	2	0	0	3
hsa-mir-6783	2	8	5	0	0	2
hsa-mir-6784	2	7	9	0	0	8
hsa-mir-6785	3	3	2	0	0	0
hsa-mir-6786	0	0	1	0	0	0
hsa-mir-6787	5	6	10	0	0	3
hsa-mir-6791	1	1	1	0	1	0
hsa-mir-6793	0	3	5	0	0	2
hsa-mir-6794	2	3	1	0	0	0
hsa-mir-6796	6	0	10	0	1	0
hsa-mir-6797	13	2	25	2	0	4
hsa-mir-6798	1	1	5	0	0	0
hsa-mir-6799	2	0	1	0	0	3
hsa-mir-6802	5	1	0	0	0	0
hsa-mir-6803	0	1	1	0	0	0
hsa-mir-6804	1	2	4	0	1	2
hsa-mir-6805	0	3	7	0	0	0
hsa-mir-6806	3	2	2	1	0	3
hsa-mir-6807	0	1	8	0	0	1
hsa-mir-6808	1	3	0	0	0	8
hsa-mir-6810	13	0	17	0	0	1
hsa-mir-6812	0	0	3	0	0	0
hsa-mir-6813	4	0	2	0	0	0
hsa-mir-6816	0	1	0	0	0	0
hsa-mir-6817	1	1	0	0	0	0
hsa-mir-6818	0	0	0	0	0	1
hsa-mir-6820	2	2	0	0	0	1
hsa-mir-6823	0	0	1	0	0	1
hsa-mir-6824	2	0	0	0	0	1
hsa-mir-6825	4	5	0	0	0	2
hsa-mir-6826	5	0	2	0	0	0
hsa-mir-6827	0	0	1	0	0	0
hsa-mir-6829	1	0	1	0	0	0
hsa-mir-6830	8	1	1	1	0	0
hsa-mir-6831	0	0	1	0	0	1
hsa-mir-6832	1	0	2	0	0	0
hsa-mir-6833	3	3	2	0	0	0
hsa-mir-6834	2	3	9	0	0	1
hsa-mir-6835	1	0	0	1	0	0
hsa-mir-6837	2	34	5	0	0	1
hsa-mir-6838	0	0	0	0	0	2
hsa-mir-6839	16	0	4	0	0	2
hsa-mir-6842	62	209	69	4	3	32
hsa-mir-6843	2	12	2	0	0	2
hsa-mir-6844	0	0	0	0	0	2
hsa-mir-6846	0	0	1	0	0	0
hsa-mir-6847	83	61	97	1	0	4
hsa-mir-6849	0	1	0	0	0	0
hsa-mir-6850	4	0	5	0	0	1
hsa-mir-6851	1	1	0	0	1	1
hsa-mir-6852	1	0	0	0	0	0
hsa-mir-6853	19	12	21	0	0	7
hsa-mir-6854	0	0	2	0	0	0
hsa-mir-6855	1	1	1	0	0	2
hsa-mir-6856	1	3	0	0	0	0
hsa-mir-6857	3	8	5	0	0	4
hsa-mir-6858	4	7	11	0	0	1
hsa-mir-6859	32	9	30	0	0	4
hsa-mir-6860	34	10	16	1	0	0
hsa-mir-6862	0	3	3	0	0	0
hsa-mir-6863	19	1	3	0	0	2
hsa-mir-6864	1	0	0	0	0	0
hsa-mir-6865	2	0	1	0	0	0
hsa-mir-6866	17	18	7	0	0	7
hsa-mir-6867	0	3	0	0	0	0
hsa-mir-6868	0	0	0	1	1	1
hsa-mir-6869	0	2	0	0	0	0
hsa-mir-6871	0	2	0	0	0	2
hsa-mir-6872	0	1	1	0	0	2
hsa-mir-6873	10	2	1	0	0	1
hsa-mir-6874	2	0	5	0	0	2
hsa-mir-6875	6	12	12	2	0	3
hsa-mir-6876	2	0	2	0	0	0
hsa-mir-6877	11	0	1	0	0	1
hsa-mir-6878	1	2	0	0	0	0
hsa-mir-6879	1	0	0	0	0	1
hsa-mir-6880	0	0	0	0	0	1
hsa-mir-6882	72	29	50	1	0	35
hsa-mir-6883	0	1	0	0	0	1
hsa-mir-6884	7	1	14	1	0	0
hsa-mir-6885	0	0	1	0	0	1
hsa-mir-6886	0	4	1	0	0	1
hsa-mir-6887	2	1	3	0	0	0
hsa-mir-6888	0	1	0	0	0	0
hsa-mir-6889	0	0	0	0	0	1
hsa-mir-6890	5	2	9	0	0	0
hsa-mir-6891	3	0	0	0	0	0
hsa-mir-6892	5	1	14	0	0	3
hsa-mir-6893	0	0	1	0	0	0
hsa-mir-6894	8	4	21	0	0	3
hsa-mir-6895	0	0	3	0	0	1
hsa-mir-7106	0	0	1	0	0	0
hsa-mir-7108	0	0	2	0	0	0
hsa-mir-7110	0	2	1	0	0	0
hsa-mir-7111	0	3	4	0	0	1
hsa-mir-7112	0	0	0	0	0	1
hsa-mir-877	390	85	180	20	1	205
hsa-mir-937	43	84	66	2	2	27
hsa-mir-939	50	30	33	1	0	13
uc001aea.20	0	0	0	0	0	1
uc001amh.3	0	0	1	0	0	1
uc001api.1.2	0	0	0	0	0	2
uc001api.1.6	4	15	5	0	0	4
uc001bfj.61	1	0	5	0	0	3
uc001bqa.8	0	0	0	0	0	1
uc001bvb.1	0	1	0	0	0	1
uc001eto.1	23	4	15	0	0	0
uc001jvb.0	6	0	11	0	0	2
uc001kuo.1	3	0	2	0	0	0
uc001kwy.1	0	0	0	0	0	1
uc001nkm.0	2	1	0	0	0	0
uc001nvf.1	8	3	3	0	0	0
uc001obg.5	0	0	0	0	0	2
uc001obx.23	20	4	20	0	0	0
uc001okc.13	0	1	0	0	0	0
uc001okr.2	0	3	0	0	0	0
uc001ont.5	4	5	3	0	0	0
uc001orw.0	13	0	1	0	0	1
uc001pyp.0	5	6	5	0	0	3
uc001qds.7	0	0	1	0	0	4
uc001qnt.0	0	0	2	0	0	2
uc001spv.2	0	1	2	0	0	2
uc001txo.3	3	0	0	0	0	0
uc001uiz.7	1	1	1	0	0	1
uc001uje.5	5	1	1	0	0	2
uc001vzr.2	1	0	0	0	0	0
uc001war.28	2	0	2	0	0	0
uc001xed.3	67	12	8	0	0	3
uc001zqj.2	0	0	0	0	0	1
uc001ztb.2	7	2	5	0	0	1
uc002cos.37	13	1	5	0	0	2
uc002cow.6	0	1	0	0	0	2
uc002cqk.5	2	0	3	0	0	1
uc002dcr.2	4	0	4	0	0	2
uc002dcx.3	4	0	4	0	0	2
uc002dev.3	4	0	4	0	0	2
uc002dfc.3	4	0	4	0	0	2
uc002dpf.10	0	3	3	0	0	0
uc002dzz.8	0	0	2	0	0	1
uc002egp.17	1	0	1	0	0	3
uc002ewx.1	0	0	2	0	0	0
uc002fsg.0	2	5	5	0	0	1
uc002fsg.2	5	0	2	0	0	0
uc002fzo.5	2	1	2	0	0	1
uc002fzz.2	2	0	1	0	0	0
uc002gct.0	0	1	0	0	0	1
uc002hbq.2	5	3	9	0	0	1
uc002hbu.2	0	0	0	0	0	3
uc002hcs.4	0	1	0	1	0	1
uc002huk.4	5	2	3	0	0	0
uc002ihn.2	0	9	9	0	0	0
uc002jni.10	1	0	1	0	0	2
uc002juj.1	0	1	1	0	0	0
uc002juo.2	0	1	1	0	0	0
uc002jzz.1	0	1	0	0	0	0
uc002kde.1	3	4	2	0	0	2
uc002kdg.1	0	1	0	0	0	0
uc002loy.2	2	1	0	0	0	0
uc002lrj.25	0	1	0	0	0	1
uc002lrp.2	10	25	13	2	0	0
uc002lvg.5	6	5	7	0	0	0
uc002lvy.2	2	4	0	0	0	2
uc002lwi.5	11	1	5	0	0	1
uc002lxh.1	5	5	5	0	0	2
uc002mcx.7	0	0	1	0	0	0
uc002mfn.13	4	17	13	0	0	4
uc002mgo.12	1	0	0	0	0	0
uc002muf.2	5	3	11	0	0	3
uc002mvs.2.4	5	2	4	0	0	0
uc002mvw.6	0	2	1	0	0	1
uc002mxv.2	0	0	1	0	0	0
uc002mye.2	17	19	36	0	1	8
uc002ndi.2	0	3	3	0	0	1
uc002nkk.2	3	0	0	0	1	1
uc002nxk.1	0	0	0	0	0	1
uc002nyr.2	1	1	1	0	0	0
uc002oam.6	1	0	3	0	0	0
uc002okf.4	1	0	0	0	0	0
uc002ola.6	4	2	7	0	0	1
uc002olt.1	0	1	3	0	0	0
uc002owt.2	5	0	0	0	0	0
uc002ozy.0	0	0	0	0	0	2
uc002pcg.11	0	2	0	0	0	1
uc002pkp.4	0	0	3	0	0	0
uc002qlt.9	9	5	7	0	0	1
uc002rji.2	2	1	0	0	0	4
uc002vit.2	19	15	17	0	0	0
uc002xqy.2	2	0	0	0	0	0
uc002yzo.10	0	5	0	0	0	1
uc003ahl.2	1	0	0	0	0	2
uc003atr.19	0	0	0	0	0	1
uc003bdd.4	0	0	0	0	0	1
uc003bmk.3	1	1	0	0	0	0
uc003bmk.7	2	0	4	0	0	0
uc003buw.19	1	1	0	0	0	0
uc003cum.7	0	3	2	0	0	0
uc003dbw.10	0	0	1	0	0	0
uc003gel.2	7	1	1	0	0	2
uc003lcf.18	8	1	0	0	0	0
uc003mhh.2	1	1	1	0	0	0
uc003mik.1	0	0	2	0	0	0
uc003mim.8	4	3	3	0	0	0
uc003mtz.4	1	0	0	0	0	0
uc003skn.2	1	0	1	0	0	6
uc003slx.1	0	1	0	0	0	0
uc003tyk.11	6	2	1	0	0	0
uc003ubo.7	0	0	0	0	0	2
uc003upz.5	0	2	1	0	0	1
uc003xat.2	1	0	0	0	0	0
uc003yzv.2	1	0	9	0	0	1
uc003zab.4	5	1	4	0	0	1
uc004cpu.2	0	1	1	0	0	2
uc004dsn.2	0	0	2	0	0	0
uc004dyy.42	0	0	0	0	0	1
uc004flm.2	0	0	0	0	0	1
uc004fph.2	0	1	1	0	0	2
uc009vxn.2	1	1	0	0	0	0
uc009vxw.2	0	0	1	0	0	0
uc009whm.3	0	0	0	0	0	2
uc009zbe.10	3	5	3	0	0	9
uc009zno.1	0	3	1	0	0	0
uc010bit.1	4	0	1	0	0	0
uc010bpk.1	0	0	0	0	0	3
uc010bsb.3	0	0	0	0	0	1
uc010bts.1	0	0	0	0	0	1
uc010bvf.1	4	0	4	0	0	2
uc010cgn.2	2	0	0	0	0	0
uc010cwp.5	0	0	1	0	0	0
uc010cyj.9	1	0	2	0	0	0
uc010dgk.2	0	0	2	0	0	0
uc010dtt.14	5	9	13	1	0	0
uc010erg.2	1	0	0	0	0	0
uc010gae.2	0	2	0	0	0	0
uc010hsk.2	4	5	0	0	0	2
uc010tlk.1	0	1	0	0	0	0
uc010utu.5	32	9	30	0	0	4
uc010uzr.1	4	0	4	0	0	2
uc010vad.1	5	12	8	0	0	2
uc010vag.1	4	0	4	0	0	2
uc010vai.1	4	0	4	0	0	2
uc010vpb.44	0	0	1	0	0	0
uc010vsk.1	3	0	2	0	0	0
uc010vtp.1	2	0	1	0	0	0
uc010xjm.1	0	0	1	0	0	1
uc010xqt.1	1	0	0	0	0	0
uc010yvj.19	1	0	4	0	0	1
uc010zyo.2	0	2	0	0	0	0
uc011ala.1	1	3	0	0	0	3
uc011bmv.13	12	1	15	0	0	1
uc011cbz.1	1	0	0	0	0	0
uc011ktd.1	3	10	12	0	0	3
uc011mbg.9	0	1	0	0	0	1
uc011mep.1	0	0	0	0	0	1
uc011mzn.13	13	4	14	0	0	5

## Sheet: canonical miR counts
mir	GSM1105748AGO1_cellline_HeLa_ago1	GSM1105749AGO2_cellline_HeLa_ago2	GSM1105750AGO3_cellline_HeLa_ago3	GSM1105751AGO4_cellline_HeLa_ago4	GSM1105752CONTROL_cellline_HeLa	GSM1105753INPUT_cellline_HeLa
hsa-let-7a-1	188072	48296	10886	338	709	36644
hsa-let-7a-2	188037	48278	10656	332	702	35801
hsa-let-7a-3	189063	48452	10955	341	713	36690
hsa-let-7b	9221	14905	4158	132	162	6470
hsa-let-7c	30855	12829	5039	112	101	6854
hsa-let-7d	7331	3123	1484	61	49	3274
hsa-let-7e	2144	4796	1329	27	36	2814
hsa-let-7f-1	253375	78110	35566	534	923	103695
hsa-let-7f-2	265137	79363	35956	535	948	106702
hsa-let-7g	3063	2436	1613	35	113	8182
hsa-let-7i	4027	16215	4341	93	170	14030
hsa-miR-100	8634	20622	7533	138	258	36874
hsa-miR-101-1	32291	14266	8507	291	122	29771
hsa-miR-101-2	33717	22286	9111	325	155	34669
hsa-miR-103a-1	22635	20652	8164	310	122	33999
hsa-miR-103a-2	22683	20729	8183	310	124	34110
hsa-miR-105-1	0	1	0	0	0	3
hsa-miR-105-2	0	1	0	0	0	3
hsa-miR-106a	61	12	15	0	4	433
hsa-miR-106b	2222	5507	4485	87	93	14123
hsa-miR-107	2748	4625	586	25	26	2192
hsa-miR-10a	4780	3899	7702	40	47	10219
hsa-miR-10b	13	14	25	0	0	33
hsa-miR-1-1	2	0	6	0	0	8
hsa-miR-1180	13	59	32	0	1	110
hsa-miR-1185-1	1	0	0	0	0	0
hsa-miR-1185-2	1	0	0	0	0	0
hsa-miR-1-2	2	0	8	0	0	8
hsa-miR-122	0	0	0	0	0	1
hsa-miR-1244-1	1	0	0	0	0	0
hsa-miR-1244-2	1	0	0	0	0	0
hsa-miR-1244-3	1	0	0	0	0	0
hsa-miR-1246	98	12	196	20	15	1892
hsa-miR-1247	2	10	7	5	0	1
hsa-miR-1248	0	0	0	0	0	2
hsa-miR-1249	0	0	1	0	0	0
hsa-miR-1250	0	0	0	0	0	7
hsa-miR-1254-1	93	17	97	1	0	21
hsa-miR-1254-2	93	17	97	1	0	21
hsa-miR-1255a	2	5	2	0	0	15
hsa-miR-1255b-1	3	1	4	0	0	2
hsa-miR-1255b-2	3	1	4	0	0	2
hsa-miR-125a	744	716	594	6	13	2869
hsa-miR-125b-1	1914	2234	1136	13	21	9827
hsa-miR-125b-2	3434	5098	2806	52	36	11021
hsa-miR-126	297	389	133	0	9	772
hsa-miR-1260a	0	0	1	0	0	1
hsa-miR-1260b	2	16	26	0	3	208
hsa-miR-1262	127	18	156	0	0	24
hsa-miR-1266	93	32	231	4	0	3
hsa-miR-1268a	0	0	0	0	0	6
hsa-miR-1268b	0	0	0	0	0	7
hsa-miR-1269a	0	0	1	0	0	0
hsa-miR-1269b	575	732	608	8	5	454
hsa-miR-1271	1	0	0	0	0	1
hsa-miR-1273c	0	0	1	0	0	0
hsa-miR-1275	1	1	0	0	0	0
hsa-miR-1276	105	18	51	0	0	20
hsa-miR-1277	2	21	2	2	1	53
hsa-miR-1278	1	1	0	0	0	7
hsa-miR-128-1	237	290	37	0	9	298
hsa-miR-128-2	222	258	34	0	8	247
hsa-miR-1284	0	1	0	0	0	0
hsa-miR-1285-1	21	6	1	0	0	29
hsa-miR-1285-2	20	1	1	0	0	29
hsa-miR-1286	9	12	4	0	0	12
hsa-miR-1287	5	8	3	0	1	21
hsa-miR-1288	1	16	12	0	0	1
hsa-miR-1289-1	0	0	0	0	0	1
hsa-miR-1289-2	0	0	0	0	0	1
hsa-miR-1291	1	0	0	0	0	2
hsa-miR-129-1	6	31	34	0	0	5
hsa-miR-129-2	6	31	34	0	0	5
hsa-miR-1293	45	4	19	0	1	21
hsa-miR-1294	1	1	0	0	0	0
hsa-miR-1296	3	4	5	0	1	46
hsa-miR-1298	0	0	0	0	0	2
hsa-miR-1299	66	24	33	0	0	45
hsa-miR-1301	21	78	7	0	1	31
hsa-miR-1303	5	8	13	0	0	5
hsa-miR-1304	162	94	109	3	4	35
hsa-miR-1305	1	4	0	0	0	12
hsa-miR-1306	11	9	9	0	0	10
hsa-miR-1307	15647	1992	2194	40	37	9881
hsa-miR-130b	477	2195	489	15	7	406
hsa-miR-132	40	333	79	0	9	550
hsa-miR-133a-1	0	0	0	0	0	5
hsa-miR-133a-2	0	0	0	0	0	5
hsa-miR-134	0	1	0	0	0	0
hsa-miR-1343	1	6	9	0	0	1
hsa-miR-135a-1	0	0	0	0	0	1
hsa-miR-135a-2	0	0	0	0	0	1
hsa-miR-135b	6	27	4	1	1	51
hsa-miR-138-1	2	0	1	0	0	0
hsa-miR-138-2	2	0	1	0	0	0
hsa-miR-139	3919	2746	2221	28	19	1386
hsa-miR-140	71124	12620	23866	222	36	9223
hsa-miR-141	216	515	255	8	248	600
hsa-miR-142	5	0	3	0	0	1
hsa-miR-143	7	7	8	0	1	13
hsa-miR-144	0	3	0	0	0	0
hsa-miR-145	0	0	0	0	0	1
hsa-miR-1468	2	5	5	0	0	6
hsa-miR-146a	0	1	0	0	0	2
hsa-miR-146b	381	167	156	0	0	1499
hsa-miR-147b	8	1	0	0	0	7
hsa-miR-148a	29	7	6	0	0	8
hsa-miR-148b	5459	17658	4098	205	116	74563
hsa-miR-149	29	91	33	2	2	99
hsa-miR-150	15	31	23	0	0	6
hsa-miR-151a	131169	116245	88199	994	261	21527
hsa-miR-151b	116	153	101	0	3	396
hsa-miR-152	361	478	573	7	2	477
hsa-miR-153-1	0	7	0	0	0	0
hsa-miR-153-2	0	7	0	0	0	0
hsa-miR-155	1	0	0	0	0	0
hsa-miR-15a	147	5082	214	10	151	1072
hsa-miR-15b	1304	6976	796	38	31	1881
hsa-miR-16-1	6235	29489	2393	166	557	12326
hsa-miR-16-2	6382	30171	2754	172	557	12731
hsa-miR-17	1488	661	328	9	46	7627
hsa-miR-181a-1	2110	7840	904	59	119	31319
hsa-miR-181a-2	3719	8934	3518	160	122	31570
hsa-miR-181b-1	1071	3717	719	21	25	2188
hsa-miR-181b-2	1070	3721	720	21	25	2260
hsa-miR-181c	225	406	104	11	17	1281
hsa-miR-181d	341	736	296	5	4	328
hsa-miR-182	1273082	101074	139619	1824	231	121147
hsa-miR-1827	0	1	0	0	0	0
hsa-miR-183	454029	185561	107464	1024	194	56763
hsa-miR-184	17	52	112	0	0	17
hsa-miR-185	184	129	67	1	4	633
hsa-miR-186	4118	5923	2306	27	18	7447
hsa-miR-187	0	0	0	0	0	2
hsa-miR-188	1	21	2	3	1	42
hsa-miR-18a	36	86	24	17	7	907
hsa-miR-18b	3	1	2	1	0	141
hsa-miR-1908	1	1	3	0	0	3
hsa-miR-190a	0	14	1	0	12	95
hsa-miR-190b	0	5	1	0	1	2
hsa-miR-191	75667	14006	8919	594	136	12283
hsa-miR-1910	19	2	2	0	0	4
hsa-miR-1911	0	0	0	0	0	1
hsa-miR-1914	2	1	3	0	0	1
hsa-miR-1915	0	0	1	0	0	0
hsa-miR-192	8274	3093	6307	85	37	3546
hsa-miR-193a	22	27	34	15	7	151
hsa-miR-193b	350	1269	597	27	123	15805
hsa-miR-194-1	30	672	156	2	10	225
hsa-miR-194-2	53	639	373	1	11	297
hsa-miR-195	6	6	11	0	0	5
hsa-miR-196a-1	3951	5705	3597	39	85	4442
hsa-miR-196a-2	4863	6549	4367	52	115	5469
hsa-miR-196b	100	193	283	1	4	940
hsa-miR-197	218	269	550	21	29	2439
hsa-miR-199a-1	61	73	95	4	0	99
hsa-miR-199a-2	61	73	95	4	0	101
hsa-miR-199b	56	71	96	4	0	98
hsa-miR-19a	194	130	27	4	11	686
hsa-miR-19b-1	326	336	42	11	15	2090
hsa-miR-19b-2	326	349	40	11	15	2064
hsa-miR-200a	1	7	4	0	0	14
hsa-miR-200b	4	4	8	0	0	17
hsa-miR-200c	421	118	133	0	0	244
hsa-miR-203a	793	1112	797	18	4	4085
hsa-miR-203b	0	5	2	0	0	0
hsa-miR-204	2	1	0	0	0	0
hsa-miR-20a	1233	401	236	13	58	4738
hsa-miR-21	1109443	856133	538203	21287	11706	1919250
hsa-miR-210	1008	839	641	22	27	9134
hsa-miR-2110	28	35	9	0	0	1
hsa-miR-2114	0	0	0	0	0	3
hsa-miR-2116	103	51	149	3	0	42
hsa-miR-212	55	42	15	0	0	40
hsa-miR-215	5433	166	991	9	1	863
hsa-miR-216a	0	2	0	0	0	12
hsa-miR-216b	0	0	3	0	0	5
hsa-miR-217	5	16	2	0	0	18
hsa-miR-218-1	23	181	6	5	6	356
hsa-miR-218-2	23	171	6	5	5	351
hsa-miR-219a-1	44	26	39	0	0	62
hsa-miR-219a-2	0	0	0	0	0	20
hsa-miR-219b	0	0	0	0	0	36
hsa-miR-22	1015	2815	368	74	28	4159
hsa-miR-221	387	1852	293	11	14	1669
hsa-miR-222	382	4653	685	80	30	1605
hsa-miR-224	660	2970	822	16	33	3925
hsa-miR-2276	1	0	0	0	0	0
hsa-miR-2277	2	2	1	0	0	11
hsa-miR-2278	0	0	0	0	0	1
hsa-miR-2355	7	3	0	1	0	3
hsa-miR-23a	4145	28823	1759	84	176	18153
hsa-miR-23b	1363	8476	594	88	46	3651
hsa-miR-23c	0	3	0	0	0	0
hsa-miR-24-1	3915	6500	8901	93	74	69723
hsa-miR-24-2	3944	6519	8978	95	74	69925
hsa-miR-25	10070	93383	18463	215	384	33183
hsa-miR-2681	0	1	0	0	0	0
hsa-miR-26a-1	18741	12478	8680	298	305	19926
hsa-miR-26a-2	18744	12478	8680	298	305	19927
hsa-miR-26b	5587	2705	4472	86	405	4332
hsa-miR-27a	14802	140316	17962	3597	4694	18939
hsa-miR-27b	15754	70537	5163	151	416	22016
hsa-miR-28	15846	12609	14549	165	67	3541
hsa-miR-296	11	2	2	0	0	4
hsa-miR-29a	4891	4532	2412	86	36	16427
hsa-miR-29b-1	396	2316	188	1234	758	8733
hsa-miR-29b-2	396	2316	188	1235	758	8751
hsa-miR-29c	13	198	1	2	9	292
hsa-miR-301a	148	1865	81	3	17	443
hsa-miR-301b	19	71	4	5	5	146
hsa-miR-3065	25	7	7	0	0	31
hsa-miR-3074	10	0	2	0	0	22
hsa-miR-30a	2283926	907837	6043599	26351	10288	271479
hsa-miR-30b	177	364	145	1	14	1736
hsa-miR-30c-1	1205	3189	982	21	154	10948
hsa-miR-30c-2	68720	6971	12747	384	178	12404
hsa-miR-30d	94427	73436	199672	1235	1083	71127
hsa-miR-30e	68904	19869	90189	1565	775	56793
hsa-miR-31	444	1231	346	32	4	1358
hsa-miR-3115	1	0	1	0	0	1
hsa-miR-3118-1	0	2	0	0	0	1
hsa-miR-3118-2	0	2	0	0	0	1
hsa-miR-3118-3	0	2	0	0	0	1
hsa-miR-3118-4	0	2	0	0	0	1
hsa-miR-3118-5	0	2	0	0	0	1
hsa-miR-3118-6	0	2	0	0	0	1
hsa-miR-3120	0	0	1	0	0	0
hsa-miR-3121	12	36	21	0	0	4
hsa-miR-3122	2	0	0	0	0	0
hsa-miR-3124	53	40	45	5	0	7
hsa-miR-3126	33	10	12	0	0	1
hsa-miR-3127	61	4	28	1	0	6
hsa-miR-3128	1	1	1	0	0	2
hsa-miR-3129	0	0	1	0	0	1
hsa-miR-3130-1	10	0	0	0	0	3
hsa-miR-3130-2	10	0	0	0	0	3
hsa-miR-3131	24	7	23	1	2	1
hsa-miR-3133	1	0	0	0	0	0
hsa-miR-3134	0	3	0	0	0	8
hsa-miR-3135a	1	0	0	0	0	0
hsa-miR-3136	0	0	3	0	0	0
hsa-miR-3138	2	0	1	0	0	0
hsa-miR-3139	0	1	0	0	0	0
hsa-miR-3140	0	0	0	0	0	1
hsa-miR-3143	1	0	0	0	0	4
hsa-miR-3144	1	0	0	0	0	0
hsa-miR-3146	1	6	8	0	0	3
hsa-miR-3148	0	0	0	0	0	1
hsa-miR-3149	1	0	1	0	0	7
hsa-miR-3150a	15	12	10	2	0	4
hsa-miR-3150b	2	0	5	0	0	0
hsa-miR-3153	2	0	0	0	0	0
hsa-miR-3155a	1	0	0	0	0	0
hsa-miR-3157	2	0	0	0	0	4
hsa-miR-3158-1	8	86	5	0	0	246
hsa-miR-3158-2	8	86	5	0	0	246
hsa-miR-3159	6	4	4	0	0	1
hsa-miR-3162	3	0	3	0	0	0
hsa-miR-3163	30	43	16	1	0	6
hsa-miR-3164	2	1	15	0	0	4
hsa-miR-3165	1	0	0	0	0	0
hsa-miR-3173	8	28	18	0	0	1
hsa-miR-3174	27	19	22	0	0	16
hsa-miR-3175	5	0	2	0	0	2
hsa-miR-3176	30	14	29	0	0	17
hsa-miR-3177	137	128	74	1	0	10
hsa-miR-3179-1	1	0	0	0	0	0
hsa-miR-3179-2	1	0	0	0	0	0
hsa-miR-3179-3	1	0	0	0	0	0
hsa-miR-3180-1	2	0	2	0	0	0
hsa-miR-3180-2	2	0	2	0	0	0
hsa-miR-3180-3	2	0	2	0	0	0
hsa-miR-3180-4	2	0	2	0	0	0
hsa-miR-3180-5	2	0	2	0	0	0
hsa-miR-3183	1	0	0	0	0	0
hsa-miR-3186	42	10	16	0	0	0
hsa-miR-3187	5	2	13	0	0	7
hsa-miR-3188	25	3	15	0	0	10
hsa-miR-3189	0	0	1	0	0	0
hsa-miR-3190	2	4	1	0	0	1
hsa-miR-3191	11	2	4	1	0	0
hsa-miR-3192	4	0	1	0	0	1
hsa-miR-3193	3	7	5	0	0	10
hsa-miR-3198-1	1	1	0	0	0	1
hsa-miR-3198-2	1	1	0	0	0	1
hsa-miR-3199-1	5	5	4	0	0	3
hsa-miR-3199-2	5	5	4	0	0	4
hsa-miR-32	86	220	19	94	80	2559
hsa-miR-3200	2	8	2	0	0	74
hsa-miR-3202-1	1	5	0	0	0	0
hsa-miR-3202-2	1	0	0	0	0	0
hsa-miR-320a	25253	37033	26576	457	154	6960
hsa-miR-320b-1	4668	8725	2514	42	38	860
hsa-miR-320b-2	4696	8733	2521	42	38	863
hsa-miR-320c-1	3918	2217	1730	21	12	659
hsa-miR-320c-2	3940	2218	1733	21	10	662
hsa-miR-320d-1	4196	2221	1656	15	9	643
hsa-miR-320d-2	4136	2125	1638	14	9	623
hsa-miR-320e	426	84	65	0	0	69
hsa-miR-324	33	135	95	6	1	243
hsa-miR-326	4	2	6	1	0	89
hsa-miR-328	9	5	45	1	0	72
hsa-miR-330	9522	6339	10553	227	31	1517
hsa-miR-331	13	37	9	0	1	148
hsa-miR-335	279	1376	206	2	12	832
hsa-miR-338	598	633	254	15	21	1583
hsa-miR-339	155	283	128	4	5	915
hsa-miR-33a	31	78	5	8	1	329
hsa-miR-33b	64	51	13	11	10	438
hsa-miR-340	1826	1239	267	11	4	1221
hsa-miR-342	504	353	360	11	7	1407
hsa-miR-345	1	6	0	0	0	8
hsa-miR-346	4	4	0	0	0	5
hsa-miR-34a	0	7	1	0	3	243
hsa-miR-3529	0	0	4	0	0	0
hsa-miR-3607	0	0	0	0	0	14
hsa-miR-361	1429	1318	676	15	58	2983
hsa-miR-3611	4	0	0	0	0	19
hsa-miR-3613	0	8	0	0	0	37
hsa-miR-3614	461	210	891	35	1	7
hsa-miR-3615	841	126	136	6	4	120
hsa-miR-3617	7	2	5	0	0	3
hsa-miR-362	11	23	5	0	1	198
hsa-miR-3622a	47	12	26	0	0	0
hsa-miR-3646	4	3	7	0	0	3
hsa-miR-3651	0	0	0	0	0	4
hsa-miR-3653	0	0	0	0	0	2
hsa-miR-3654	0	0	1	0	0	4
hsa-miR-3656	0	0	0	0	0	1
hsa-miR-3657	3	2	0	1	0	10
hsa-miR-3659	0	0	1	0	0	0
hsa-miR-365a	83	199	155	16	4	990
hsa-miR-365b	23	172	46	16	4	928
hsa-miR-3661	18	5	2	0	0	7
hsa-miR-3677	3	8	4	0	0	9
hsa-miR-3678	0	3	0	0	0	0
hsa-miR-3679	2	2	1	0	0	0
hsa-miR-3680-1	3	0	0	0	0	4
hsa-miR-3680-2	3	0	0	0	0	4
hsa-miR-3681	0	0	1	0	0	0
hsa-miR-3682	11	0	2	0	0	0
hsa-miR-3684	0	0	0	0	0	2
hsa-miR-3685	1	1	0	0	0	0
hsa-miR-3687	1	1	1	0	0	12
hsa-miR-3688-1	0	1	0	0	0	1
hsa-miR-3688-2	0	1	0	0	0	1
hsa-miR-3690-1	54	4	18	0	0	13
hsa-miR-3690-2	54	4	18	0	0	13
hsa-miR-3691	213	99	469	9	2	16
hsa-miR-3692	0	1	1	0	0	0
hsa-miR-374a	485	3784	402	190	59	1485
hsa-miR-374b	84	603	81	62	33	2896
hsa-miR-374c	4	6	2	0	1	24
hsa-miR-375	3	7	0	0	0	6
hsa-miR-376c	0	0	0	0	0	1
hsa-miR-378a	315949	80659	275899	1624	372	37246
hsa-miR-378b	1850	500	1473	13	1	181
hsa-miR-378c	762	3676	332	9	24	4021
hsa-miR-378d-1	591	340	283	2	3	659
hsa-miR-378d-2	611	350	296	2	3	696
hsa-miR-378e	0	3	1	0	0	9
hsa-miR-378f	12	2	7	0	0	4
hsa-miR-378g	467	146	631	6	1	56
hsa-miR-378i	10	4	7	0	0	0
hsa-miR-378j	1	0	0	0	0	0
hsa-miR-379	1	1	8	0	0	1
hsa-miR-381	4	2	0	0	0	2
hsa-miR-3909	12	8	9	0	0	5
hsa-miR-3911	14	4	17	3	0	10
hsa-miR-3912	3	35	1	2	0	26
hsa-miR-3913-1	16	10	22	0	0	60
hsa-miR-3913-2	16	8	22	0	0	60
hsa-miR-3922	1	0	0	0	0	1
hsa-miR-3923	2	0	0	0	0	0
hsa-miR-3925	2	0	0	0	0	0
hsa-miR-3928	17	3	25	0	0	12
hsa-miR-3929	21	21	22	0	0	11
hsa-miR-3934	199	148	71	6	0	42
hsa-miR-3935	0	1	0	0	0	0
hsa-miR-3936	19	2	14	0	0	1
hsa-miR-3941	5	16	5	0	0	1
hsa-miR-3942	1	4	1	0	0	2
hsa-miR-3944	1	6	1	0	0	0
hsa-miR-421	274	1218	138	5	5	197
hsa-miR-423	23946	11362	10903	355	376	8505
hsa-miR-424	140	291	298	3	9	1133
hsa-miR-425	344	2570	375	38	42	4893
hsa-miR-4286	0	3	1	0	0	8
hsa-miR-429	1	0	0	0	0	0
hsa-miR-4306	0	3	1	0	0	0
hsa-miR-431	0	2	0	0	0	0
hsa-miR-4326	29	21	16	1	0	61
hsa-miR-4421	4	4	2	0	0	13
hsa-miR-4422	1	0	2	0	0	0
hsa-miR-4425	11	11	3	0	0	28
hsa-miR-4426	0	0	0	0	0	2
hsa-miR-4427	7	9	15	0	0	4
hsa-miR-4428	41	38	47	0	0	2
hsa-miR-4429	12	27	16	0	0	1
hsa-miR-4431	0	1	1	0	0	0
hsa-miR-4435-1	16	74	42	0	0	6
hsa-miR-4435-2	16	74	42	0	0	6
hsa-miR-4440	0	0	1	0	0	0
hsa-miR-4442	0	0	1	0	0	0
hsa-miR-4444-1	9	1	3	0	0	6
hsa-miR-4444-2	9	1	3	0	0	6
hsa-miR-4448	0	1	0	0	0	0
hsa-miR-4449	2	1	2	0	0	0
hsa-miR-4454	222	33	264	2	2	250
hsa-miR-4461	3	1	0	0	0	16
hsa-miR-4465	0	0	1	0	0	0
hsa-miR-4466	0	3	0	0	0	0
hsa-miR-4467	1	0	0	0	0	0
hsa-miR-4469	0	1	0	0	0	0
hsa-miR-4470	0	0	1	1	0	0
hsa-miR-4473	2	0	1	0	0	6
hsa-miR-4474	1	4	1	0	0	9
hsa-miR-4477b	0	1	0	0	0	5
hsa-miR-4479	0	5	0	0	0	4
hsa-miR-4480	0	0	0	0	0	1
hsa-miR-4482	14	9	6	1	0	3
hsa-miR-4484	0	0	0	0	0	7
hsa-miR-4485	56	73	96	9	7	92
hsa-miR-4489	3	0	2	0	0	0
hsa-miR-4498	4	3	5	0	0	0
hsa-miR-449a	0	1	0	0	0	5
hsa-miR-449c	1	0	1	0	0	0
hsa-miR-4504	7	2	16	0	0	9
hsa-miR-450a-1	49	55	15	0	1	239
hsa-miR-450a-2	66	62	18	0	1	232
hsa-miR-450b	18	52	9	0	2	61
hsa-miR-4510	0	2	0	0	0	1
hsa-miR-4511	1	1	0	0	0	3
hsa-miR-4512	0	0	1	0	0	3
hsa-miR-4516	0	0	0	0	0	2
hsa-miR-451a	0	0	0	0	0	1
hsa-miR-452	1268	282	355	9	11	4791
hsa-miR-4520a	0	1	1	0	0	0
hsa-miR-4520b	0	0	1	0	0	0
hsa-miR-4521	6	3	0	0	1	293
hsa-miR-4532	0	0	0	0	0	9
hsa-miR-454	18	671	20	0	1	100
hsa-miR-455	328	180	87	1	5	1194
hsa-miR-4637	3	2	1	0	0	2
hsa-miR-4638	14	10	10	0	0	8
hsa-miR-4642	0	0	1	0	0	0
hsa-miR-4645	0	1	0	0	0	4
hsa-miR-4647	4	2	5	1	0	0
hsa-miR-4652	81	31	46	0	0	7
hsa-miR-4654	18	4	15	0	0	3
hsa-miR-4657	0	7	2	0	0	2
hsa-miR-4658	0	4	7	0	1	1
hsa-miR-4659a	10	10	1	0	0	0
hsa-miR-4659b	0	1	0	0	0	0
hsa-miR-4660	14	1	3	0	0	0
hsa-miR-4661	7	21	3	0	0	4
hsa-miR-4664	8	13	20	1	0	15
hsa-miR-4665	6	1	16	0	0	1
hsa-miR-4666a	3	6	1	0	0	2
hsa-miR-4669	5	0	1	0	0	0
hsa-miR-4672	16	1	1	0	0	1
hsa-miR-4674	2	0	2	0	0	2
hsa-miR-4675	1	0	0	0	0	0
hsa-miR-4676	0	0	0	0	0	1
hsa-miR-4677	109	80	34	0	0	20
hsa-miR-4680	1	0	0	0	0	4
hsa-miR-4684	0	0	1	0	0	0
hsa-miR-4687	2	0	2	0	0	0
hsa-miR-4689	8	3	6	0	0	1
hsa-miR-4691	27	0	5	0	0	0
hsa-miR-4704	0	3	0	0	0	2
hsa-miR-4706	0	1	0	0	0	0
hsa-miR-4714	0	0	0	0	0	1
hsa-miR-4716	1	0	0	0	0	0
hsa-miR-4717	0	1	1	0	0	0
hsa-miR-4721	3	2	1	0	0	1
hsa-miR-4727	1	1	0	0	0	0
hsa-miR-4730	0	0	0	0	0	3
hsa-miR-4734	5	0	2	0	0	1
hsa-miR-4738	17	2	6	0	0	5
hsa-miR-4739	0	0	4	0	0	0
hsa-miR-4741	3	0	3	0	0	0
hsa-miR-4744	0	0	2	0	0	2
hsa-miR-4746	111	23	84	3	0	11
hsa-miR-4751	1	1	2	0	0	0
hsa-miR-4753	34	1	23	0	0	0
hsa-miR-4754	0	0	1	0	1	0
hsa-miR-4755	6	0	1	0	0	0
hsa-miR-4757	1	0	0	0	0	0
hsa-miR-4762	0	0	2	0	0	1
hsa-miR-4763	1	0	0	0	0	0
hsa-miR-4766	1	0	0	0	0	0
hsa-miR-4767	1	0	1	0	0	1
hsa-miR-4768	0	13	0	0	0	7
hsa-miR-4769	1	1	4	0	0	0
hsa-miR-4773-1	0	0	8	0	0	1
hsa-miR-4773-2	0	0	8	0	0	1
hsa-miR-4775	0	1	0	0	0	0
hsa-miR-4779	2	0	1	0	0	0
hsa-miR-4781	6	3	10	0	0	1
hsa-miR-4784	3	1	3	0	0	0
hsa-miR-4785	0	0	0	0	0	3
hsa-miR-4786	2	1	3	0	0	1
hsa-miR-4787	1	1	0	0	0	0
hsa-miR-4788	2	1	4	0	0	0
hsa-miR-4791	0	0	0	0	0	1
hsa-miR-4793	1	3	1	0	0	4
hsa-miR-4795	0	0	0	0	0	1
hsa-miR-4796	1	3	1	0	0	2
hsa-miR-4797	27	18	10	0	0	1
hsa-miR-4798	3	6	6	0	0	5
hsa-miR-4800	2	0	1	0	0	1
hsa-miR-4802	0	30	4	0	1	13
hsa-miR-4804	9	1	5	0	0	3
hsa-miR-484	29	91	24	0	4	767
hsa-miR-486	3	8	0	0	0	12
hsa-miR-486-2	3	8	0	0	0	12
hsa-miR-488	0	0	0	0	0	1
hsa-miR-491	0	1	0	0	0	16
hsa-miR-497	2	1	1	0	0	0
hsa-miR-4999	1	4	1	1	0	4
hsa-miR-499a	17	5	2	0	0	20
hsa-miR-5000	10	54	10	0	0	3
hsa-miR-5001	1	0	0	0	0	1
hsa-miR-5009	44	6	24	0	0	0
hsa-miR-500a	228	445	311	20	11	794
hsa-miR-500b	9	11	4	3	5	242
hsa-miR-501	5081	796	535	17	2	298
hsa-miR-502	280	221	54	1	2	277
hsa-miR-503	244	741	267	18	1	345
hsa-miR-504	8	10	9	0	0	6
hsa-miR-505	6	23	23	0	0	139
hsa-miR-5087	0	0	0	0	0	1
hsa-miR-5089	1	6	0	0	0	5
hsa-miR-5094	0	3	0	0	0	5
hsa-miR-5100	0	0	0	0	0	21
hsa-miR-5188	3	1	1	1	0	7
hsa-miR-5189	1	0	4	0	0	0
hsa-miR-519c	0	0	0	0	0	1
hsa-miR-532	2846	4357	27478	69	61	4032
hsa-miR-542	104	40	39	0	0	443
hsa-miR-545	11	96	3	30	20	185
hsa-miR-548a-1	0	2	0	0	0	4
hsa-miR-548a-2	0	2	0	0	0	4
hsa-miR-548a-3	0	2	0	1	0	4
hsa-miR-548ab	2	1	0	0	0	2
hsa-miR-548ac	0	0	0	0	0	1
hsa-miR-548ah	1	1	12	0	0	2
hsa-miR-548ai	0	0	0	0	1	0
hsa-miR-548al	0	2	0	0	0	0
hsa-miR-548am	0	0	1	0	0	1
hsa-miR-548aq	0	9	0	0	0	1
hsa-miR-548ar	0	1	0	0	0	4
hsa-miR-548as	0	25	1	5	0	2
hsa-miR-548at	1	0	0	0	0	0
hsa-miR-548au	0	2	1	0	0	1
hsa-miR-548av	6	6	10	0	0	5
hsa-miR-548ay	0	9	12	0	0	8
hsa-miR-548az	1	3	1	0	3	1
hsa-miR-548c	1	0	1	0	0	2
hsa-miR-548d-1	2	4	6	0	0	8
hsa-miR-548d-2	4	1	3	0	0	2
hsa-miR-548e	316	11	42	0	1	101
hsa-miR-548f-1	11	0	1	0	0	1
hsa-miR-548f-2	0	2	0	0	2	2
hsa-miR-548f-3	0	2	0	0	2	2
hsa-miR-548f-4	1	0	0	0	0	1
hsa-miR-548j	1	1	0	0	0	0
hsa-miR-548k	58	26	6	0	1	52
hsa-miR-548l	7	1	4	0	0	5
hsa-miR-548n	4	2	0	0	0	3
hsa-miR-548o	69	35	85	0	2	30
hsa-miR-548o-2	69	35	86	0	2	32
hsa-miR-548p	1	1	12	0	0	2
hsa-miR-548q	0	1	1	0	0	4
hsa-miR-548s	1	6	0	0	0	6
hsa-miR-548t	3	0	0	0	0	0
hsa-miR-548u	49	41	22	1	0	23
hsa-miR-548z	0	1	0	0	0	1
hsa-miR-549a	0	0	0	0	0	7
hsa-miR-550a-1	58	19	8	0	0	55
hsa-miR-550a-2	58	19	8	0	0	55
hsa-miR-550a-3	36	9	1	0	0	21
hsa-miR-552	1	0	0	0	0	0
hsa-miR-555	3	0	0	0	0	0
hsa-miR-556	0	1	2	0	0	2
hsa-miR-5581	0	0	2	0	0	3
hsa-miR-5582	0	2	2	0	0	4
hsa-miR-5583-1	0	1	0	1	0	1
hsa-miR-5583-2	0	1	0	1	0	1
hsa-miR-5584	11	5	6	0	0	0
hsa-miR-5587	0	1	1	0	0	1
hsa-miR-5588	1	3	0	0	0	0
hsa-miR-5680	0	0	0	0	0	2
hsa-miR-5683	0	8	0	0	0	1
hsa-miR-5684	5	0	1	0	0	0
hsa-miR-5688	1	0	0	0	0	0
hsa-miR-5690	0	0	0	0	0	18
hsa-miR-5695	2	0	1	0	0	0
hsa-miR-5696	2	1	0	0	0	0
hsa-miR-5697	0	3	1	0	0	1
hsa-miR-570	1	25	0	0	7	9
hsa-miR-574	32	124	163	2	9	696
hsa-miR-576	12	12	18	0	0	55
hsa-miR-579	2	0	3	0	0	5
hsa-miR-580	2	6	7	0	0	24
hsa-miR-582	852	4800	1815	30	25	1282
hsa-miR-584	706	2220	616	11	7	2305
hsa-miR-586	0	0	4	0	0	0
hsa-miR-589	56	122	49	1	2	83
hsa-miR-590	12	10	1	0	2	65
hsa-miR-592	0	2	0	0	0	0
hsa-miR-597	0	0	1	0	0	5
hsa-miR-600	0	0	8	0	0	4
hsa-miR-602	1	0	0	0	0	1
hsa-miR-6087	0	0	0	0	0	4
hsa-miR-612	0	2	0	0	0	0
hsa-miR-6128	1	0	0	0	0	0
hsa-miR-6130	5	0	1	0	0	3
hsa-miR-615	128	57	93	2	3	77
hsa-miR-616	9	0	8	0	0	4
hsa-miR-624	0	15	0	0	0	2
hsa-miR-625	19	71	15	2	4	347
hsa-miR-627	39	51	52	1	2	40
hsa-miR-628	26	50	89	1	0	64
hsa-miR-629	1627	4489	746	26	20	1970
hsa-miR-636	16	19	6	0	0	2
hsa-miR-641	7	52	13	0	0	40
hsa-miR-642a	2	2	12	0	0	2
hsa-miR-642b	0	0	1	0	0	0
hsa-miR-643	4	1	1	0	0	4
hsa-miR-6500	9	3	1	0	0	1
hsa-miR-6501	1	4	0	0	0	3
hsa-miR-6508	1	0	1	0	0	0
hsa-miR-6509	131	1	12	0	0	0
hsa-miR-651	83	101	33	0	0	759
hsa-miR-6511a-1	6	8	15	3	1	10
hsa-miR-6511a-3	6	8	15	3	1	10
hsa-miR-6511a-4	6	8	15	3	1	10
hsa-miR-6512	0	1	0	0	0	0
hsa-miR-6516	2	1	1	0	0	33
hsa-miR-652	44	90	44	113	9	700
hsa-miR-653	0	0	0	0	0	1
hsa-miR-654	0	0	1	0	0	0
hsa-miR-659	5	17	3	0	0	18
hsa-miR-660	12	135	22	1	10	378
hsa-miR-663b	0	0	0	0	0	1
hsa-miR-664a	171	113	94	1	2	165
hsa-miR-664b	19	10	9	2	0	24
hsa-miR-671	242	119	333	9	0	327
hsa-miR-6718	2	11	6	0	0	0
hsa-miR-6720	419	27	54	3	0	67
hsa-miR-6721	3	3	5	1	0	0
hsa-miR-6723	0	0	0	0	0	2
hsa-miR-675	2	1	1	0	0	9
hsa-miR-6770-3	20	18	32	0	0	2
hsa-miR-6859-3	32	9	30	0	0	4
hsa-miR-708	0	0	4	0	0	0
hsa-miR-7-1	1713	1240	777	5	4	7360
hsa-miR-7112-2	0	0	0	0	0	4
hsa-miR-7155	16	0	3	0	0	8
hsa-miR-7-2	1642	1204	729	3	4	7155
hsa-miR-7-3	1635	1189	713	3	5	7075
hsa-miR-744	8667	793	2521	35	19	540
hsa-miR-760	140	41	120	7	0	47
hsa-miR-7641-1	3	3	14	4	4	147
hsa-miR-7641-2	19	15	53	4	4	183
hsa-miR-765	4	0	2	0	0	1
hsa-miR-766	5	12	11	0	1	70
hsa-miR-767	0	4	4	0	0	1
hsa-miR-769	1053	866	694	23	24	1956
hsa-miR-7703	0	1	0	0	0	3
hsa-miR-7704	2	0	0	0	0	32
hsa-miR-7705	2	12	0	2	0	6
hsa-miR-7706	517	337	517	13	3	95
hsa-miR-7850	1	0	0	0	0	0
hsa-miR-7854	4	0	0	0	0	1
hsa-miR-7974	0	0	0	0	0	1
hsa-miR-7975	0	0	0	0	0	1
hsa-miR-7976	5	9	1	0	0	10
hsa-miR-7977	0	0	0	0	0	2
hsa-miR-8072	2	1	0	0	0	0
hsa-miR-873	101	306	53	12	2	219
hsa-miR-874	4	7	1	1	0	13
hsa-miR-876	0	15	0	3	0	57
hsa-miR-889	0	8	0	0	0	1
hsa-miR-891a	7	31	9	0	1	1
hsa-miR-9-1	30	15	39	0	0	43
hsa-miR-9-2	30	15	39	0	0	43
hsa-miR-92a-1	79897	482833	91223	1848	989	139795
hsa-miR-92a-2	78404	472180	89110	1826	926	132495
hsa-miR-92b	15024	30733	19353	530	129	8245
hsa-miR-93	4021	6110	714	19	76	10689
hsa-miR-9-3	27	15	39	0	0	43
hsa-miR-933	7	4	3	0	0	7
hsa-miR-935	2	6	10	0	0	33
hsa-miR-936	0	0	2	0	0	0
hsa-miR-940	0	2	1	0	0	3
hsa-miR-941-1	1209	273	1555	16	5	436
hsa-miR-941-2	1209	273	1555	16	5	436
hsa-miR-941-3	1209	273	1555	16	5	436
hsa-miR-941-4	1209	273	1555	16	5	436
hsa-miR-942	7	28	10	0	0	57
hsa-miR-943	7	1	1	0	0	2
hsa-miR-95	902	330	185	2	6	5485
hsa-miR-96	385	966	296	127	54	3784
hsa-miR-98	2962	1783	176	8	60	1606
hsa-miR-99a	1070	5498	2384	63	192	24891
hsa-miR-99b	131129	259556	59332	2732	116	6989

## Sheet: mirtron norm
mir	GSM1105748AGO1_cellline_HeLa_ago1	GSM1105749AGO2_cellline_HeLa_ago2	GSM1105750AGO3_cellline_HeLa_ago3	GSM1105751AGO4_cellline_HeLa_ago4	GSM1105752CONTROL_cellline_HeLa	GSM1105753INPUT_cellline_HeLa
hsa-mir-1224	2.19806	-0.0325107	2.08142	-1.59166	-3.32193	0.408112
hsa-mir-1226	2.26375	3.25993	3.32444	-3.32193	-1.59166	2.4909
hsa-mir-1227	-3.32193	-1.85965	-3.32193	-3.32193	-3.32193	-2.30582
hsa-mir-1229	0.768146	-1.14852	-0.110216	-3.32193	-3.32193	-0.974311
hsa-mir-1234	-3.32193	-3.32193	-3.32193	-3.32193	-3.32193	-2.30582
hsa-mir-1236	-3.32193	-1.85965	-3.32193	-3.32193	-3.32193	-2.30582
hsa-mir-1237	-0.432003	1.14177	0.421882	-3.32193	-3.32193	-1.71553
hsa-mir-1292	4.80702	5.18735	5.57977	-0.557504	-3.32193	3.13601
hsa-mir-1909	-3.32193	-3.32193	-2.29827	-3.32193	-3.32193	-3.32193
hsa-mir-1976	2.23128	2.42393	1.76799	-3.32193	-3.32193	1.87916
hsa-mir-3064	0.224929	-1.14852	-3.32193	-3.32193	-3.32193	-0.974311
hsa-mir-3605	2.23128	3.36198	4.02849	-1.59166	-3.32193	1.03045
hsa-mir-3620	-3.32193	-1.85965	-2.29827	-3.32193	-3.32193	1.9947
hsa-mir-3940	-0.0664638	1.14177	0.529052	-3.32193	-3.32193	0.0288679
hsa-mir-4639	-2.27319	-3.32193	-3.32193	-3.32193	-3.32193	-2.30582
hsa-mir-4640	-3.32193	-1.14852	-0.962337	-3.32193	-3.32193	-1.29783
hsa-mir-4646	-2.27319	-3.32193	-1.70551	-3.32193	-3.32193	-3.32193
hsa-mir-4667	-1.67234	-1.85965	-2.29827	-3.32193	-3.32193	-1.29783
hsa-mir-4685	-3.32193	-1.14852	-2.29827	-3.32193	-3.32193	-3.32193
hsa-mir-4688	-0.432003	1.14177	1.18233	-3.32193	-3.32193	-1.71553
hsa-mir-4690	-1.67234	-0.674313	-3.32193	-3.32193	-3.32193	-1.29783
hsa-mir-4701	-3.32193	-3.32193	-3.32193	-3.32193	-3.32193	-1.29783
hsa-mir-4723	-3.32193	-1.85965	-2.29827	-3.32193	-3.32193	-2.30582
hsa-mir-4728	-3.32193	-3.32193	-2.29827	-3.32193	-3.32193	-1.29783
hsa-mir-4742	-0.92279	0.891757	-1.28659	-3.32193	-3.32193	-0.974311
hsa-mir-4743	1.47082	-3.32193	0.529052	-2.2116	-3.32193	-2.30582
hsa-mir-4745	-0.0664638	-0.318013	0.180227	-3.32193	-3.32193	-2.30582
hsa-mir-4747	-3.32193	0.748368	-3.32193	-3.32193	-3.32193	-1.71553
hsa-mir-4749	-3.32193	-3.32193	-3.32193	-3.32193	-3.32193	-2.30582
hsa-mir-4750	-0.432003	-1.85965	-3.32193	-3.32193	-3.32193	-3.32193
hsa-mir-4758	0.0865771	-1.85965	-3.32193	-3.32193	-3.32193	-1.29783
hsa-mir-5004	-3.32193	-3.32193	-2.29827	-3.32193	-3.32193	-3.32193
hsa-mir-5006	-3.32193	-1.14852	-2.29827	-3.32193	-3.32193	-3.32193
hsa-mir-5010	-0.656626	-1.14852	-0.962337	-3.32193	-3.32193	1.70912
hsa-mir-5088	-0.237687	-1.14852	-0.280784	-3.32193	-3.32193	-2.30582
hsa-mir-5187	1.01699	1.02217	1.89364	-3.32193	-3.32193	-0.974311
hsa-mir-6505	-0.0664638	1.14177	-1.70551	-3.32193	-3.32193	0.878276
hsa-mir-6510	-1.24942	-1.85965	-1.70551	-3.32193	-3.32193	-2.30582
hsa-mir-6511a	-0.432003	0.589138	0.72211	-1.15944	-2.2116	0.16666
hsa-mir-6511b-1	-0.656626	-0.318013	0.0423023	-3.32193	-2.2116	-0.710216
hsa-mir-6511b-2	-0.656626	-0.318013	0.0423023	-3.32193	-2.2116	-0.710216
hsa-mir-6513	-3.32193	-1.14852	-3.32193	-3.32193	-3.32193	-0.974311
hsa-mir-6514	2.41596	0.891757	3.97262	-3.32193	-3.32193	0.16666
hsa-mir-6515	1.29348	0.205719	-0.110216	-3.32193	-3.32193	-0.487067
hsa-mir-6716	-3.32193	-1.14852	-2.29827	-3.32193	-3.32193	-3.32193
hsa-mir-6726	-0.92279	-3.32193	0.529052	-3.32193	-3.32193	-3.32193
hsa-mir-6727	-1.24942	-1.85965	-1.28659	-3.32193	-3.32193	-3.32193
hsa-mir-6728	1.29348	1.62491	2.08142	-3.32193	-3.32193	-0.293854
hsa-mir-6729	-1.24942	-3.32193	-0.474257	-3.32193	-3.32193	-3.32193
hsa-mir-6732	-2.27319	-0.318013	-0.962337	-3.32193	-3.32193	-0.293854
hsa-mir-6733	1.01699	-1.14852	-3.32193	-3.32193	-3.32193	-1.71553
hsa-mir-6734	-0.237687	-1.14852	-2.29827	-3.32193	-3.32193	0.292431
hsa-mir-6735	-1.67234	-3.32193	-1.70551	-3.32193	-3.32193	-3.32193
hsa-mir-6736	-2.27319	-3.32193	-3.32193	-3.32193	-3.32193	-3.32193
hsa-mir-6737	-3.32193	-1.14852	-3.32193	-3.32193	-3.32193	-1.29783
hsa-mir-6738	-1.67234	-3.32193	-1.70551	-3.32193	-3.32193	-3.32193
hsa-mir-6739	-2.27319	-3.32193	-2.29827	-3.32193	-3.32193	-1.29783
hsa-mir-6740	-2.27319	-3.32193	-3.32193	-3.32193	-3.32193	-1.71553
hsa-mir-6742	-3.32193	-3.32193	-3.32193	-3.32193	-3.32193	-0.710216
hsa-mir-6743	-3.32193	-3.32193	-3.32193	-3.32193	-3.32193	-1.71553
hsa-mir-6745	-0.0664638	-1.14852	-0.962337	-3.32193	-3.32193	-3.32193
hsa-mir-6746	-3.32193	-3.32193	-2.29827	-3.32193	-3.32193	-3.32193
hsa-mir-6747	2.88114	4.45071	2.85362	-3.32193	-3.32193	1.03045
hsa-mir-6748	-1.67234	-3.32193	-2.29827	-3.32193	-3.32193	-3.32193
hsa-mir-6750	-3.32193	-3.32193	-3.32193	-3.32193	-3.32193	-1.71553
hsa-mir-6753	-0.656626	-1.14852	-2.29827	-3.32193	-3.32193	-1.71553
hsa-mir-6754	-3.32193	-1.85965	-3.32193	-2.2116	-3.32193	-1.71553
hsa-mir-6755	3.48732	2.16626	2.309	-3.32193	-3.32193	-0.487067
hsa-mir-6756	-3.32193	-3.32193	-3.32193	-3.32193	-3.32193	-2.30582
hsa-mir-6757	-1.67234	-3.32193	-3.32193	-3.32193	-2.2116	-2.30582
hsa-mir-6758	-3.32193	0.410129	-3.32193	-3.32193	-3.32193	-2.30582
hsa-mir-6759	-1.67234	-3.32193	-0.474257	-3.32193	-3.32193	-1.71553
hsa-mir-6761	-1.24942	-0.674313	-3.32193	-3.32193	-3.32193	-1.71553
hsa-mir-6762	-3.32193	-3.32193	-3.32193	-3.32193	-3.32193	-1.71553
hsa-mir-6763	-0.92279	-0.674313	0.180227	-2.2116	-3.32193	-2.30582
hsa-mir-6764	-3.32193	-1.85965	-2.29827	-3.32193	-3.32193	-3.32193
hsa-mir-6767	-0.0664638	-3.32193	-1.28659	-3.32193	-3.32193	-2.30582
hsa-mir-6768	-3.32193	-3.32193	-1.70551	-3.32193	-3.32193	-3.32193
hsa-mir-6769b	-3.32193	-3.32193	-3.32193	-3.32193	-3.32193	-1.29783
hsa-mir-6770	-0.656626	1.14177	-0.110216	-3.32193	-3.32193	-1.71553
hsa-mir-6771	-2.27319	-3.32193	-2.29827	-3.32193	-3.32193	-3.32193
hsa-mir-6772	-3.32193	-0.674313	-0.110216	-3.32193	-3.32193	0.0288679
hsa-mir-6773	-1.67234	-3.32193	-1.28659	-3.32193	-3.32193	-2.30582
hsa-mir-6775	-3.32193	-3.32193	-2.29827	-3.32193	-3.32193	-2.30582
hsa-mir-6776	-1.67234	-3.32193	-2.29827	-3.32193	-3.32193	-1.71553
hsa-mir-6777	0.224929	-3.32193	-1.70551	-3.32193	-3.32193	-0.710216
hsa-mir-6778	-3.32193	-1.85965	0.180227	-3.32193	-3.32193	-3.32193
hsa-mir-6779	-1.67234	-1.85965	-1.70551	-3.32193	-3.32193	-2.30582
hsa-mir-6780a	-1.24942	-0.318013	-0.697755	-3.32193	-3.32193	-1.29783
hsa-mir-6780b	-3.32193	-1.85965	-1.70551	-3.32193	-3.32193	-1.29783
hsa-mir-6783	-1.67234	0.589138	-0.697755	-3.32193	-3.32193	-1.71553
hsa-mir-6784	-1.67234	0.410129	0.0423023	-3.32193	-3.32193	-0.123488
hsa-mir-6785	-1.24942	-0.674313	-1.70551	-3.32193	-3.32193	-3.32193
hsa-mir-6786	-3.32193	-3.32193	-2.29827	-3.32193	-3.32193	-3.32193
hsa-mir-6787	-0.656626	0.205719	0.180227	-3.32193	-3.32193	-1.29783
hsa-mir-6791	-2.27319	-1.85965	-2.29827	-3.32193	-2.2116	-3.32193
hsa-mir-6793	-3.32193	-0.674313	-0.697755	-3.32193	-3.32193	-1.71553
hsa-mir-6794	-1.67234	-0.674313	-2.29827	-3.32193	-3.32193	-3.32193
hsa-mir-6796	-0.432003	-3.32193	0.180227	-3.32193	-2.2116	-3.32193
hsa-mir-6797	0.574669	-1.14852	1.42366	-1.59166	-3.32193	-0.974311
hsa-mir-6798	-2.27319	-1.85965	-0.697755	-3.32193	-3.32193	-3.32193
hsa-mir-6799	-1.67234	-3.32193	-2.29827	-3.32193	-3.32193	-1.29783
hsa-mir-6802	-0.656626	-1.85965	-3.32193	-3.32193	-3.32193	-3.32193
hsa-mir-6803	-3.32193	-1.85965	-2.29827	-3.32193	-3.32193	-3.32193
hsa-mir-6804	-2.27319	-1.14852	-0.962337	-3.32193	-2.2116	-1.71553
hsa-mir-6805	-3.32193	-0.674313	-0.280784	-3.32193	-3.32193	-3.32193
hsa-mir-6806	-1.24942	-1.14852	-1.70551	-2.2116	-3.32193	-1.29783
hsa-mir-6807	-3.32193	-1.85965	-0.110216	-3.32193	-3.32193	-2.30582
hsa-mir-6808	-2.27319	-0.674313	-3.32193	-3.32193	-3.32193	-0.123488
hsa-mir-6810	0.574669	-3.32193	0.892356	-3.32193	-3.32193	-2.30582
hsa-mir-6812	-3.32193	-3.32193	-1.28659	-3.32193	-3.32193	-3.32193
hsa-mir-6813	-0.92279	-3.32193	-1.70551	-3.32193	-3.32193	-3.32193
hsa-mir-6816	-3.32193	-1.85965	-3.32193	-3.32193	-3.32193	-3.32193
hsa-mir-6817	-2.27319	-1.85965	-3.32193	-3.32193	-3.32193	-3.32193
hsa-mir-6818	-3.32193	-3.32193	-3.32193	-3.32193	-3.32193	-2.30582
hsa-mir-6820	-1.67234	-1.14852	-3.32193	-3.32193	-3.32193	-2.30582
hsa-mir-6823	-3.32193	-3.32193	-2.29827	-3.32193	-3.32193	-2.30582
hsa-mir-6824	-1.67234	-3.32193	-3.32193	-3.32193	-3.32193	-2.30582
hsa-mir-6825	-0.92279	-0.0325107	-3.32193	-3.32193	-3.32193	-1.71553
hsa-mir-6826	-0.656626	-3.32193	-1.70551	-3.32193	-3.32193	-3.32193
hsa-mir-6827	-3.32193	-3.32193	-2.29827	-3.32193	-3.32193	-3.32193
hsa-mir-6829	-2.27319	-3.32193	-2.29827	-3.32193	-3.32193	-3.32193
hsa-mir-6830	-0.0664638	-1.85965	-2.29827	-2.2116	-3.32193	-3.32193
hsa-mir-6831	-3.32193	-3.32193	-2.29827	-3.32193	-3.32193	-2.30582
hsa-mir-6832	-2.27319	-3.32193	-1.70551	-3.32193	-3.32193	-3.32193
hsa-mir-6833	-1.24942	-0.674313	-1.70551	-3.32193	-3.32193	-3.32193
hsa-mir-6834	-1.67234	-0.674313	0.0423023	-3.32193	-3.32193	-2.30582
hsa-mir-6835	-2.27319	-3.32193	-3.32193	-2.2116	-3.32193	-3.32193
hsa-mir-6837	-1.67234	2.60133	-0.697755	-3.32193	-3.32193	-2.30582
hsa-mir-6838	-3.32193	-3.32193	-3.32193	-3.32193	-3.32193	-1.71553
hsa-mir-6839	0.855951	-3.32193	-0.962337	-3.32193	-3.32193	-1.71553
hsa-mir-6842	2.74976	5.20119	2.85362	-0.827305	-1.15944	1.75355
hsa-mir-6843	-1.67234	1.14177	-1.70551	-3.32193	-3.32193	-1.71553
hsa-mir-6844	-3.32193	-3.32193	-3.32193	-3.32193	-3.32193	-1.71553
hsa-mir-6846	-3.32193	-3.32193	-2.29827	-3.32193	-3.32193	-3.32193
hsa-mir-6847	3.16517	3.43405	3.33924	-2.2116	-3.32193	-0.974311
hsa-mir-6849	-3.32193	-1.85965	-3.32193	-3.32193	-3.32193	-3.32193
hsa-mir-6850	-0.92279	-3.32193	-0.697755	-3.32193	-3.32193	-2.30582
hsa-mir-6851	-2.27319	-1.85965	-3.32193	-3.32193	-2.2116	-2.30582
hsa-mir-6852	-2.27319	-3.32193	-3.32193	-3.32193	-3.32193	-3.32193
hsa-mir-6853	1.09124	1.14177	1.18233	-3.32193	-3.32193	-0.293854
hsa-mir-6854	-3.32193	-3.32193	-1.70551	-3.32193	-3.32193	-3.32193
hsa-mir-6855	-2.27319	-1.85965	-2.29827	-3.32193	-3.32193	-1.71553
hsa-mir-6856	-2.27319	-0.674313	-3.32193	-3.32193	-3.32193	-3.32193
hsa-mir-6857	-1.24942	0.589138	-0.697755	-3.32193	-3.32193	-0.974311
hsa-mir-6858	-0.92279	0.410129	0.306108	-3.32193	-3.32193	-2.30582
hsa-mir-6859	1.81554	0.748368	1.6777	-3.32193	-3.32193	-0.974311
hsa-mir-6860	1.90059	0.891757	0.809743	-2.2116	-3.32193	-3.32193
hsa-mir-6862	-3.32193	-0.674313	-1.28659	-3.32193	-3.32193	-3.32193
hsa-mir-6863	1.09124	-1.85965	-1.28659	-3.32193	-3.32193	-1.71553
hsa-mir-6864	-2.27319	-3.32193	-3.32193	-3.32193	-3.32193	-3.32193
hsa-mir-6865	-1.67234	-3.32193	-2.29827	-3.32193	-3.32193	-3.32193
hsa-mir-6866	0.938718	1.70478	-0.280784	-3.32193	-3.32193	-0.293854
hsa-mir-6867	-3.32193	-0.674313	-3.32193	-3.32193	-3.32193	-3.32193
hsa-mir-6868	-3.32193	-3.32193	-3.32193	-2.2116	-2.2116	-2.30582
hsa-mir-6869	-3.32193	-1.14852	-3.32193	-3.32193	-3.32193	-3.32193
hsa-mir-6871	-3.32193	-1.14852	-3.32193	-3.32193	-3.32193	-1.71553
hsa-mir-6872	-3.32193	-1.85965	-2.29827	-3.32193	-3.32193	-1.71553
hsa-mir-6873	0.224929	-1.14852	-2.29827	-3.32193	-3.32193	-2.30582
hsa-mir-6874	-1.67234	-3.32193	-0.697755	-3.32193	-3.32193	-1.71553
hsa-mir-6875	-0.432003	1.14177	0.421882	-1.59166	-3.32193	-1.29783
hsa-mir-6876	-1.67234	-3.32193	-1.70551	-3.32193	-3.32193	-3.32193
hsa-mir-6877	0.351167	-3.32193	-2.29827	-3.32193	-3.32193	-2.30582
hsa-mir-6878	-2.27319	-1.14852	-3.32193	-3.32193	-3.32193	-3.32193
hsa-mir-6879	-2.27319	-3.32193	-3.32193	-3.32193	-3.32193	-2.30582
hsa-mir-6880	-3.32193	-3.32193	-3.32193	-3.32193	-3.32193	-2.30582
hsa-mir-6882	2.96251	2.37595	2.39652	-2.2116	-3.32193	1.87916
hsa-mir-6883	-3.32193	-1.85965	-3.32193	-3.32193	-3.32193	-2.30582
hsa-mir-6884	-0.237687	-1.85965	0.628808	-2.2116	-3.32193	-3.32193
hsa-mir-6885	-3.32193	-3.32193	-2.29827	-3.32193	-3.32193	-2.30582
hsa-mir-6886	-3.32193	-0.318013	-2.29827	-3.32193	-3.32193	-2.30582
hsa-mir-6887	-1.67234	-1.85965	-1.28659	-3.32193	-3.32193	-3.32193
hsa-mir-6888	-3.32193	-1.85965	-3.32193	-3.32193	-3.32193	-3.32193
hsa-mir-6889	-3.32193	-3.32193	-3.32193	-3.32193	-3.32193	-2.30582
hsa-mir-6890	-0.656626	-1.14852	0.0423023	-3.32193	-3.32193	-3.32193
hsa-mir-6891	-1.24942	-3.32193	-3.32193	-3.32193	-3.32193	-3.32193
hsa-mir-6892	-0.656626	-1.85965	0.628808	-3.32193	-3.32193	-1.29783
hsa-mir-6893	-3.32193	-3.32193	-2.29827	-3.32193	-3.32193	-3.32193
hsa-mir-6894	-0.0664638	-0.318013	1.18233	-3.32193	-3.32193	-1.29783
hsa-mir-6895	-3.32193	-3.32193	-1.28659	-3.32193	-3.32193	-2.30582
hsa-mir-7106	-3.32193	-3.32193	-2.29827	-3.32193	-3.32193	-3.32193
hsa-mir-7108	-3.32193	-3.32193	-1.70551	-3.32193	-3.32193	-3.32193
hsa-mir-7110	-3.32193	-1.14852	-2.29827	-3.32193	-3.32193	-3.32193
hsa-mir-7111	-3.32193	-0.674313	-0.962337	-3.32193	-3.32193	-2.30582
hsa-mir-7112	-3.32193	-3.32193	-3.32193	-3.32193	-3.32193	-2.30582
hsa-mir-877	5.38474	3.90893	4.22459	1.27376	-2.2116	4.39646
hsa-mir-937	2.23128	3.89197	2.7904	-1.59166	-1.59166	1.51633
hsa-mir-939	2.44456	2.42393	1.8111	-2.2116	-3.32193	0.515202
uc001aea.20	-3.32193	-3.32193	-3.32193	-3.32193	-3.32193	-2.30582
uc001amh.3	-3.32193	-3.32193	-2.29827	-3.32193	-3.32193	-2.30582
uc001api.1.2	-3.32193	-3.32193	-3.32193	-3.32193	-3.32193	-1.71553
uc001api.1.6	-0.92279	1.45057	-0.697755	-3.32193	-3.32193	-0.974311
uc001bfj.61	-2.27319	-3.32193	-0.697755	-3.32193	-3.32193	-1.29783
uc001bqa.8	-3.32193	-3.32193	-3.32193	-3.32193	-3.32193	-2.30582
uc001bvb.1	-3.32193	-1.85965	-3.32193	-3.32193	-3.32193	-2.30582
uc001eto.1	1.35505	-0.318013	0.72211	-3.32193	-3.32193	-3.32193
uc001jvb.0	-0.432003	-3.32193	0.306108	-3.32193	-3.32193	-1.71553
uc001kuo.1	-1.24942	-3.32193	-1.70551	-3.32193	-3.32193	-3.32193
uc001kwy.1	-3.32193	-3.32193	-3.32193	-3.32193	-3.32193	-2.30582
uc001nkm.0	-1.67234	-1.85965	-3.32193	-3.32193	-3.32193	-3.32193
uc001nvf.1	-0.0664638	-0.674313	-1.28659	-3.32193	-3.32193	-3.32193
uc001obg.5	-3.32193	-3.32193	-3.32193	-3.32193	-3.32193	-1.71553
uc001obx.23	1.16185	-0.318013	1.11512	-3.32193	-3.32193	-3.32193
uc001okc.13	-3.32193	-1.85965	-3.32193	-3.32193	-3.32193	-3.32193
uc001okr.2	-3.32193	-0.674313	-3.32193	-3.32193	-3.32193	-3.32193
uc001ont.5	-0.92279	-0.0325107	-1.28659	-3.32193	-3.32193	-3.32193
uc001orw.0	0.574669	-3.32193	-2.29827	-3.32193	-3.32193	-2.30582
uc001pyp.0	-0.656626	0.205719	-0.697755	-3.32193	-3.32193	-1.29783
uc001qds.7	-3.32193	-3.32193	-2.29827	-3.32193	-3.32193	-0.974311
uc001qnt.0	-3.32193	-3.32193	-1.70551	-3.32193	-3.32193	-1.71553
uc001spv.2	-3.32193	-1.85965	-1.70551	-3.32193	-3.32193	-1.71553
uc001txo.3	-1.24942	-3.32193	-3.32193	-3.32193	-3.32193	-3.32193
uc001uiz.7	-2.27319	-1.85965	-2.29827	-3.32193	-3.32193	-2.30582
uc001uje.5	-0.656626	-1.85965	-2.29827	-3.32193	-3.32193	-1.71553
uc001vzr.2	-2.27319	-3.32193	-3.32193	-3.32193	-3.32193	-3.32193
uc001war.28	-1.67234	-3.32193	-1.70551	-3.32193	-3.32193	-3.32193
uc001xed.3	2.86005	1.14177	-0.110216	-3.32193	-3.32193	-1.29783
uc001zqj.2	-3.32193	-3.32193	-3.32193	-3.32193	-3.32193	-2.30582
uc001ztb.2	-0.237687	-1.14852	-0.697755	-3.32193	-3.32193	-2.30582
uc002cos.37	0.574669	-1.85965	-0.697755	-3.32193	-3.32193	-1.71553
uc002cow.6	-3.32193	-1.85965	-3.32193	-3.32193	-3.32193	-1.71553
uc002cqk.5	-1.67234	-3.32193	-1.28659	-3.32193	-3.32193	-2.30582
uc002dcr.2	-0.92279	-3.32193	-0.962337	-3.32193	-3.32193	-1.71553
uc002dcx.3	-0.92279	-3.32193	-0.962337	-3.32193	-3.32193	-1.71553
uc002dev.3	-0.92279	-3.32193	-0.962337	-3.32193	-3.32193	-1.71553
uc002dfc.3	-0.92279	-3.32193	-0.962337	-3.32193	-3.32193	-1.71553
uc002dpf.10	-3.32193	-0.674313	-1.28659	-3.32193	-3.32193	-3.32193
uc002dzz.8	-3.32193	-3.32193	-1.70551	-3.32193	-3.32193	-2.30582
uc002egp.17	-2.27319	-3.32193	-2.29827	-3.32193	-3.32193	-1.29783
uc002ewx.1	-3.32193	-3.32193	-1.70551	-3.32193	-3.32193	-3.32193
uc002fsg.0	-1.67234	-0.0325107	-0.697755	-3.32193	-3.32193	-2.30582
uc002fsg.2	-0.656626	-3.32193	-1.70551	-3.32193	-3.32193	-3.32193
uc002fzo.5	-1.67234	-1.85965	-1.70551	-3.32193	-3.32193	-2.30582
uc002fzz.2	-1.67234	-3.32193	-2.29827	-3.32193	-3.32193	-3.32193
uc002gct.0	-3.32193	-1.85965	-3.32193	-3.32193	-3.32193	-2.30582
uc002hbq.2	-0.656626	-0.674313	0.0423023	-3.32193	-3.32193	-2.30582
uc002hbu.2	-3.32193	-3.32193	-3.32193	-3.32193	-3.32193	-1.29783
uc002hcs.4	-3.32193	-1.85965	-3.32193	-2.2116	-3.32193	-2.30582
uc002huk.4	-0.656626	-1.14852	-1.28659	-3.32193	-3.32193	-3.32193
uc002ihn.2	-3.32193	0.748368	0.0423023	-3.32193	-3.32193	-3.32193
uc002jni.10	-2.27319	-3.32193	-2.29827	-3.32193	-3.32193	-1.71553
uc002juj.1	-3.32193	-1.85965	-2.29827	-3.32193	-3.32193	-3.32193
uc002juo.2	-3.32193	-1.85965	-2.29827	-3.32193	-3.32193	-3.32193
uc002jzz.1	-3.32193	-1.85965	-3.32193	-3.32193	-3.32193	-3.32193
uc002kde.1	-1.24942	-0.318013	-1.70551	-3.32193	-3.32193	-1.71553
uc002kdg.1	-3.32193	-1.85965	-3.32193	-3.32193	-3.32193	-3.32193
uc002loy.2	-1.67234	-1.85965	-3.32193	-3.32193	-3.32193	-3.32193
uc002lrj.25	-3.32193	-1.85965	-3.32193	-3.32193	-3.32193	-2.30582
uc002lrp.2	0.224929	2.16626	0.529052	-1.59166	-3.32193	-3.32193
uc002lvg.5	-0.432003	-0.0325107	-0.280784	-3.32193	-3.32193	-3.32193
uc002lvy.2	-1.67234	-0.318013	-3.32193	-3.32193	-3.32193	-1.71553
uc002lwi.5	0.351167	-1.85965	-0.697755	-3.32193	-3.32193	-2.30582
uc002lxh.1	-0.656626	-0.0325107	-0.697755	-3.32193	-3.32193	-1.71553
uc002mcx.7	-3.32193	-3.32193	-2.29827	-3.32193	-3.32193	-3.32193
uc002mfn.13	-0.92279	1.62491	0.529052	-3.32193	-3.32193	-0.974311
uc002mgo.12	-2.27319	-3.32193	-3.32193	-3.32193	-3.32193	-3.32193
uc002muf.2	-0.656626	-0.674313	0.306108	-3.32193	-3.32193	-1.29783
uc002mvs.2.4	-0.656626	-1.14852	-0.962337	-3.32193	-3.32193	-3.32193
uc002mvw.6	-3.32193	-1.14852	-2.29827	-3.32193	-3.32193	-2.30582
uc002mxv.2	-3.32193	-3.32193	-2.29827	-3.32193	-3.32193	-3.32193
uc002mye.2	0.938718	1.78045	1.9332	-3.32193	-2.2116	-0.123488
uc002ndi.2	-3.32193	-0.674313	-1.28659	-3.32193	-3.32193	-2.30582
uc002nkk.2	-1.24942	-3.32193	-3.32193	-3.32193	-2.2116	-2.30582
uc002nxk.1	-3.32193	-3.32193	-3.32193	-3.32193	-3.32193	-2.30582
uc002nyr.2	-2.27319	-1.85965	-2.29827	-3.32193	-3.32193	-3.32193
uc002oam.6	-2.27319	-3.32193	-1.28659	-3.32193	-3.32193	-3.32193
uc002okf.4	-2.27319	-3.32193	-3.32193	-3.32193	-3.32193	-3.32193
uc002ola.6	-0.92279	-1.14852	-0.280784	-3.32193	-3.32193	-2.30582
uc002olt.1	-3.32193	-1.85965	-1.28659	-3.32193	-3.32193	-3.32193
uc002owt.2	-0.656626	-3.32193	-3.32193	-3.32193	-3.32193	-3.32193
uc002ozy.0	-3.32193	-3.32193	-3.32193	-3.32193	-3.32193	-1.71553
uc002pcg.11	-3.32193	-1.14852	-3.32193	-3.32193	-3.32193	-2.30582
uc002pkp.4	-3.32193	-3.32193	-1.28659	-3.32193	-3.32193	-3.32193
uc002qlt.9	0.0865771	-0.0325107	-0.280784	-3.32193	-3.32193	-2.30582
uc002rji.2	-1.67234	-1.85965	-3.32193	-3.32193	-3.32193	-0.974311
uc002vit.2	1.09124	1.45057	0.892356	-3.32193	-3.32193	-3.32193
uc002xqy.2	-1.67234	-3.32193	-3.32193	-3.32193	-3.32193	-3.32193
uc002yzo.10	-3.32193	-0.0325107	-3.32193	-3.32193	-3.32193	-2.30582
uc003ahl.2	-2.27319	-3.32193	-3.32193	-3.32193	-3.32193	-1.71553
uc003atr.19	-3.32193	-3.32193	-3.32193	-3.32193	-3.32193	-2.30582
uc003bdd.4	-3.32193	-3.32193	-3.32193	-3.32193	-3.32193	-2.30582
uc003bmk.3	-2.27319	-1.85965	-3.32193	-3.32193	-3.32193	-3.32193
uc003bmk.7	-1.67234	-3.32193	-0.962337	-3.32193	-3.32193	-3.32193
uc003buw.19	-2.27319	-1.85965	-3.32193	-3.32193	-3.32193	-3.32193
uc003cum.7	-3.32193	-0.674313	-1.70551	-3.32193	-3.32193	-3.32193
uc003dbw.10	-3.32193	-3.32193	-2.29827	-3.32193	-3.32193	-3.32193
uc003gel.2	-0.237687	-1.85965	-2.29827	-3.32193	-3.32193	-1.71553
uc003lcf.18	-0.0664638	-1.85965	-3.32193	-3.32193	-3.32193	-3.32193
uc003mhh.2	-2.27319	-1.85965	-2.29827	-3.32193	-3.32193	-3.32193
uc003mik.1	-3.32193	-3.32193	-1.70551	-3.32193	-3.32193	-3.32193
uc003mim.8	-0.92279	-0.674313	-1.28659	-3.32193	-3.32193	-3.32193
uc003mtz.4	-2.27319	-3.32193	-3.32193	-3.32193	-3.32193	-3.32193
uc003skn.2	-2.27319	-3.32193	-2.29827	-3.32193	-3.32193	-0.487067
uc003slx.1	-3.32193	-1.85965	-3.32193	-3.32193	-3.32193	-3.32193
uc003tyk.11	-0.432003	-1.14852	-2.29827	-3.32193	-3.32193	-3.32193
uc003ubo.7	-3.32193	-3.32193	-3.32193	-3.32193	-3.32193	-1.71553
uc003upz.5	-3.32193	-1.14852	-2.29827	-3.32193	-3.32193	-2.30582
uc003xat.2	-2.27319	-3.32193	-3.32193	-3.32193	-3.32193	-3.32193
uc003yzv.2	-2.27319	-3.32193	0.0423023	-3.32193	-3.32193	-2.30582
uc003zab.4	-0.656626	-1.85965	-0.962337	-3.32193	-3.32193	-2.30582
uc004cpu.2	-3.32193	-1.85965	-2.29827	-3.32193	-3.32193	-1.71553
uc004dsn.2	-3.32193	-3.32193	-1.70551	-3.32193	-3.32193	-3.32193
uc004dyy.42	-3.32193	-3.32193	-3.32193	-3.32193	-3.32193	-2.30582
uc004flm.2	-3.32193	-3.32193	-3.32193	-3.32193	-3.32193	-2.30582
uc004fph.2	-3.32193	-1.85965	-2.29827	-3.32193	-3.32193	-1.71553
uc009vxn.2	-2.27319	-1.85965	-3.32193	-3.32193	-3.32193	-3.32193
uc009vxw.2	-3.32193	-3.32193	-2.29827	-3.32193	-3.32193	-3.32193
uc009whm.3	-3.32193	-3.32193	-3.32193	-3.32193	-3.32193	-1.71553
uc009zbe.10	-1.24942	-0.0325107	-1.28659	-3.32193	-3.32193	0.0288679
uc009zno.1	-3.32193	-0.674313	-2.29827	-3.32193	-3.32193	-3.32193
uc010bit.1	-0.92279	-3.32193	-2.29827	-3.32193	-3.32193	-3.32193
uc010bpk.1	-3.32193	-3.32193	-3.32193	-3.32193	-3.32193	-1.29783
uc010bsb.3	-3.32193	-3.32193	-3.32193	-3.32193	-3.32193	-2.30582
uc010bts.1	-3.32193	-3.32193	-3.32193	-3.32193	-3.32193	-2.30582
uc010bvf.1	-0.92279	-3.32193	-0.962337	-3.32193	-3.32193	-1.71553
uc010cgn.2	-1.67234	-3.32193	-3.32193	-3.32193	-3.32193	-3.32193
uc010cwp.5	-3.32193	-3.32193	-2.29827	-3.32193	-3.32193	-3.32193
uc010cyj.9	-2.27319	-3.32193	-1.70551	-3.32193	-3.32193	-3.32193
uc010dgk.2	-3.32193	-3.32193	-1.70551	-3.32193	-3.32193	-3.32193
uc010dtt.14	-0.656626	0.748368	0.529052	-2.2116	-3.32193	-3.32193
uc010erg.2	-2.27319	-3.32193	-3.32193	-3.32193	-3.32193	-3.32193
uc010gae.2	-3.32193	-1.14852	-3.32193	-3.32193	-3.32193	-3.32193
uc010hsk.2	-0.92279	-0.0325107	-3.32193	-3.32193	-3.32193	-1.71553
uc010tlk.1	-3.32193	-1.85965	-3.32193	-3.32193	-3.32193	-3.32193
uc010utu.5	1.81554	0.748368	1.6777	-3.32193	-3.32193	-0.974311
uc010uzr.1	-0.92279	-3.32193	-0.962337	-3.32193	-3.32193	-1.71553
uc010vad.1	-0.656626	1.14177	-0.110216	-3.32193	-3.32193	-1.71553
uc010vag.1	-0.92279	-3.32193	-0.962337	-3.32193	-3.32193	-1.71553
uc010vai.1	-0.92279	-3.32193	-0.962337	-3.32193	-3.32193	-1.71553
uc010vpb.44	-3.32193	-3.32193	-2.29827	-3.32193	-3.32193	-3.32193
uc010vsk.1	-1.24942	-3.32193	-1.70551	-3.32193	-3.32193	-3.32193
uc010vtp.1	-1.67234	-3.32193	-2.29827	-3.32193	-3.32193	-3.32193
uc010xjm.1	-3.32193	-3.32193	-2.29827	-3.32193	-3.32193	-2.30582
uc010xqt.1	-2.27319	-3.32193	-3.32193	-3.32193	-3.32193	-3.32193
uc010yvj.19	-2.27319	-3.32193	-0.962337	-3.32193	-3.32193	-2.30582
uc010zyo.2	-3.32193	-1.14852	-3.32193	-3.32193	-3.32193	-3.32193
uc011ala.1	-2.27319	-0.674313	-3.32193	-3.32193	-3.32193	-1.29783
uc011bmv.13	0.467242	-1.85965	0.72211	-3.32193	-3.32193	-2.30582
uc011cbz.1	-2.27319	-3.32193	-3.32193	-3.32193	-3.32193	-3.32193
uc011ktd.1	-1.24942	0.891757	0.421882	-3.32193	-3.32193	-1.29783
uc011mbg.9	-3.32193	-1.85965	-3.32193	-3.32193	-3.32193	-2.30582
uc011mep.1	-3.32193	-3.32193	-3.32193	-3.32193	-3.32193	-2.30582
uc011mzn.13	0.574669	-0.318013	0.628808	-3.32193	-3.32193	-0.710216

## Sheet: mircan norm
mir	GSM1105748AGO1_cellline_HeLa_ago1	GSM1105749AGO2_cellline_HeLa_ago2	GSM1105750AGO3_cellline_HeLa_ago3	GSM1105751AGO4_cellline_HeLa_ago4	GSM1105752CONTROL_cellline_HeLa	GSM1105753INPUT_cellline_HeLa
hsa-let-7a-1	14.2949	13.0495	10.1353	5.29545	6.36229	11.8714
hsa-let-7a-2	14.2946	13.049	10.1045	5.26968	6.34799	11.8379
hsa-let-7a-3	14.3025	13.0542	10.1444	5.30817	6.3704	11.8732
hsa-let-7b	9.94481	11.3535	8.74701	3.94469	4.23841	9.36988
hsa-let-7c	11.6872	11.1371	9.0242	3.70932	3.56138	9.45305
hsa-let-7d	9.61393	9.09888	7.26121	2.8419	2.53079	8.38738
hsa-let-7e	7.84067	9.71769	7.10217	1.69116	2.09499	8.16902
hsa-let-7f-1	14.7249	13.7431	11.8432	5.95392	6.74243	13.3721
hsa-let-7f-2	14.7903	13.7661	11.859	5.95661	6.78095	13.4134
hsa-let-7g	8.35513	8.74054	7.3814	2.05531	3.72205	9.70852
hsa-let-7i	8.74978	11.475	8.80913	3.44338	4.30759	10.4864
hsa-miR-100	9.84993	11.8218	9.60419	4.00841	4.90694	11.8805
hsa-miR-101-1	11.7528	11.2903	9.7796	5.08004	3.8318	11.5718
hsa-miR-101-2	11.8152	11.9338	9.87855	5.23902	4.17503	11.7915
hsa-miR-103a-1	11.2403	11.8239	9.72023	5.17103	3.8318	11.7634
hsa-miR-103a-2	11.2433	11.8293	9.72358	5.17103	3.85509	11.7681
hsa-miR-105-1	-3.32193	-1.85965	-3.32193	-3.32193	-3.32193	-1.29783
hsa-miR-105-2	-3.32193	-1.85965	-3.32193	-3.32193	-3.32193	-1.29783
hsa-miR-106a	2.72665	1.14177	0.72211	-3.32193	-0.827305	5.47159
hsa-miR-106b	7.89221	9.9171	8.8562	3.34808	3.44338	10.496
hsa-miR-107	8.19861	9.66532	5.92214	1.5837	1.63843	7.80879
hsa-miR-10a	8.99703	9.419	9.6362	2.24361	2.47173	10.0292
hsa-miR-10b	0.574669	1.3548	1.42366	-3.32193	-3.32193	1.79664
hsa-miR-1-1	-1.67234	-3.32193	-0.474257	-3.32193	-3.32193	-0.123488
hsa-miR-1180	0.574669	3.38641	1.76799	-3.32193	-2.2116	3.50424
hsa-miR-1185-1	-2.27319	-3.32193	-3.32193	-3.32193	-3.32193	-3.32193
hsa-miR-1185-2	-2.27319	-3.32193	-3.32193	-3.32193	-3.32193	-3.32193
hsa-miR-1-2	-1.67234	-3.32193	-0.110216	-3.32193	-3.32193	-0.123488
hsa-miR-122	-3.32193	-3.32193	-3.32193	-3.32193	-3.32193	-2.30582
hsa-miR-1244-1	-2.27319	-3.32193	-3.32193	-3.32193	-3.32193	-3.32193
hsa-miR-1244-2	-2.27319	-3.32193	-3.32193	-3.32193	-3.32193	-3.32193
hsa-miR-1244-3	-2.27319	-3.32193	-3.32193	-3.32193	-3.32193	-3.32193
hsa-miR-1246	3.40237	1.14177	4.34682	1.27376	0.878474	7.59655
hsa-miR-1247	-1.67234	0.891757	-0.280784	-0.557504	-3.32193	-2.30582
hsa-miR-1248	-3.32193	-3.32193	-3.32193	-3.32193	-3.32193	-1.71553
hsa-miR-1249	-3.32193	-3.32193	-2.29827	-3.32193	-3.32193	-3.32193
hsa-miR-1250	-3.32193	-3.32193	-3.32193	-3.32193	-3.32193	-0.293854
hsa-miR-1254-1	3.32756	1.62491	3.33924	-2.2116	-3.32193	1.1681
hsa-miR-1254-2	3.32756	1.62491	3.33924	-2.2116	-3.32193	1.1681
hsa-miR-1255a	-1.67234	-0.0325107	-1.70551	-3.32193	-3.32193	0.70813
hsa-miR-1255b-1	-1.24942	-1.85965	-0.962337	-3.32193	-3.32193	-1.71553
hsa-miR-1255b-2	-1.24942	-1.85965	-0.962337	-3.32193	-3.32193	-1.71553
hsa-miR-125a	6.31493	6.97486	5.94167	-0.330299	0.684046	8.19694
hsa-miR-125b-1	7.67704	8.61568	6.87597	0.684046	1.3413	9.97279
hsa-miR-125b-2	8.52002	9.80578	8.1798	2.61508	2.09499	10.1382
hsa-miR-126	4.99281	6.09564	3.79074	-3.32193	0.192898	6.3044
hsa-miR-1260a	-3.32193	-3.32193	-2.29827	-3.32193	-3.32193	-2.30582
hsa-miR-1260b	-1.67234	1.54037	1.47818	-3.32193	-1.15944	4.41732
hsa-miR-1262	3.77323	1.70478	4.01933	-3.32193	-3.32193	1.3527
hsa-miR-1266	3.32756	2.51536	4.58278	-0.827305	-3.32193	-1.29783
hsa-miR-1268a	-3.32193	-3.32193	-3.32193	-3.32193	-3.32193	-0.487067
hsa-miR-1268b	-3.32193	-3.32193	-3.32193	-3.32193	-3.32193	-0.293854
hsa-miR-1269a	-3.32193	-3.32193	-2.29827	-3.32193	-3.32193	-3.32193
hsa-miR-1269b	5.94372	7.00672	5.97522	0.0386644	-0.557504	5.53977
hsa-miR-1271	-2.27319	-3.32193	-3.32193	-3.32193	-3.32193	-2.30582
hsa-miR-1273c	-3.32193	-3.32193	-2.29827	-3.32193	-3.32193	-3.32193
hsa-miR-1275	-2.27319	-1.85965	-3.32193	-3.32193	-3.32193	-3.32193
hsa-miR-1276	3.501	1.70478	2.42455	-3.32193	-3.32193	1.10092
hsa-miR-1277	-1.67234	1.92083	-1.70551	-1.59166	-2.2116	2.46441
hsa-miR-1278	-2.27319	-1.85965	-3.32193	-3.32193	-3.32193	-0.293854
hsa-miR-128-1	4.66838	5.67264	1.97171	-3.32193	0.192898	4.93401
hsa-miR-128-2	4.57444	5.50431	1.85296	-3.32193	0.0386644	4.66418
hsa-miR-1284	-3.32193	-1.85965	-3.32193	-3.32193	-3.32193	-3.32193
hsa-miR-1285-1	1.22916	0.205719	-2.29827	-3.32193	-3.32193	1.61595
hsa-miR-1285-2	1.16185	-1.85965	-2.29827	-3.32193	-3.32193	1.61595
hsa-miR-1286	0.0865771	1.14177	-0.962337	-3.32193	-3.32193	0.408112
hsa-miR-1287	-0.656626	0.589138	-1.28659	-3.32193	-2.2116	1.1681
hsa-miR-1288	-2.27319	1.54037	0.421882	-3.32193	-3.32193	-2.30582
hsa-miR-1289-1	-3.32193	-3.32193	-3.32193	-3.32193	-3.32193	-2.30582
hsa-miR-1289-2	-3.32193	-3.32193	-3.32193	-3.32193	-3.32193	-2.30582
hsa-miR-1291	-2.27319	-3.32193	-3.32193	-3.32193	-3.32193	-1.71553
hsa-miR-129-1	-0.432003	2.47037	1.85296	-3.32193	-3.32193	-0.710216
hsa-miR-129-2	-0.432003	2.47037	1.85296	-3.32193	-3.32193	-0.710216
hsa-miR-1293	2.2955	-0.318013	1.04462	-3.32193	-2.2116	1.1681
hsa-miR-1294	-2.27319	-1.85965	-3.32193	-3.32193	-3.32193	-3.32193
hsa-miR-1296	-1.24942	-0.318013	-0.697755	-3.32193	-2.2116	2.26403
hsa-miR-1298	-3.32193	-3.32193	-3.32193	-3.32193	-3.32193	-1.71553
hsa-miR-1299	2.83866	2.10871	1.8111	-3.32193	-3.32193	2.23298
hsa-miR-1301	1.22916	3.7858	-0.280784	-3.32193	-2.2116	1.70912
hsa-miR-1303	-0.656626	0.589138	0.529052	-3.32193	-3.32193	-0.710216
hsa-miR-1304	4.12211	4.05321	3.50594	-1.15944	-0.827305	1.87916
hsa-miR-1305	-2.27319	-0.318013	-3.32193	-3.32193	-3.32193	0.408112
hsa-miR-1306	0.351167	0.748368	0.0423023	-3.32193	-3.32193	0.16666
hsa-miR-1307	10.7076	8.45031	7.82498	2.24361	2.13361	9.9807
hsa-miR-130b	5.67463	8.59028	5.66154	0.878474	-0.134054	5.37892
hsa-miR-132	2.12924	5.87174	3.04635	-3.32193	0.192898	5.81596
hsa-miR-133a-1	-3.32193	-3.32193	-3.32193	-3.32193	-3.32193	-0.710216
hsa-miR-133a-2	-3.32193	-3.32193	-3.32193	-3.32193	-3.32193	-0.710216
hsa-miR-134	-3.32193	-1.85965	-3.32193	-3.32193	-3.32193	-3.32193
hsa-miR-1343	-2.27319	0.205719	0.0423023	-3.32193	-3.32193	-2.30582
hsa-miR-135a-1	-3.32193	-3.32193	-3.32193	-3.32193	-3.32193	-2.30582
hsa-miR-135a-2	-3.32193	-3.32193	-3.32193	-3.32193	-3.32193	-2.30582
hsa-miR-135b	-0.432003	2.27491	-0.962337	-2.2116	-2.2116	2.40994
hsa-miR-138-1	-1.67234	-3.32193	-2.29827	-3.32193	-3.32193	-3.32193
hsa-miR-138-2	-1.67234	-3.32193	-2.29827	-3.32193	-3.32193	-3.32193
hsa-miR-139	8.71057	8.91332	7.84262	1.74204	1.20289	7.14784
hsa-miR-140	12.892	11.1134	11.2677	4.69091	2.09499	9.88129
hsa-miR-141	4.53508	6.49992	4.72482	0.0386644	4.8501	5.94128
hsa-miR-142	-0.656626	-3.32193	-1.28659	-3.32193	-3.32193	-2.30582
hsa-miR-143	-0.237687	0.410129	-0.110216	-3.32193	-2.2116	0.515202
hsa-miR-144	-3.32193	-0.674313	-3.32193	-3.32193	-3.32193	-3.32193
hsa-miR-145	-3.32193	-3.32193	-3.32193	-3.32193	-3.32193	-2.30582
hsa-miR-1468	-1.67234	-0.0325107	-0.697755	-3.32193	-3.32193	-0.487067
hsa-miR-146a	-3.32193	-1.85965	-3.32193	-3.32193	-3.32193	-1.71553
hsa-miR-146b	5.35114	4.87852	4.01933	-3.32193	-3.32193	7.26084
hsa-miR-147b	-0.0664638	-1.85965	-3.32193	-3.32193	-3.32193	-0.293854
hsa-miR-148a	1.67775	0.410129	-0.474257	-3.32193	-3.32193	-0.123488
hsa-miR-148b	9.18862	11.598	8.72604	4.57643	3.75957	12.8963
hsa-miR-149	1.67775	4.0067	1.8111	-1.59166	-1.59166	3.35365
hsa-miR-150	0.768146	2.47037	1.30804	-3.32193	-3.32193	-0.487067
hsa-miR-151a	13.775	14.3167	13.1535	6.84925	4.92356	11.104
hsa-miR-151b	3.64353	4.75265	3.39697	-3.32193	-1.15944	5.34303
hsa-miR-152	5.27355	6.39249	5.88983	-0.134054	-1.59166	5.61091
hsa-miR-153-1	-3.32193	0.410129	-3.32193	-3.32193	-3.32193	-3.32193
hsa-miR-153-2	-3.32193	0.410129	-3.32193	-3.32193	-3.32193	-3.32193
hsa-miR-155	-2.27319	-3.32193	-3.32193	-3.32193	-3.32193	-3.32193
hsa-miR-15a	3.98278	9.80124	4.47298	0.332225	4.13752	6.77752
hsa-miR-15b	7.12372	10.2582	6.36338	2.17121	1.8847	7.58815
hsa-miR-16-1	9.38035	12.3378	7.95019	4.27341	6.01466	10.2996
hsa-miR-16-2	9.41396	12.3708	8.15282	4.32438	6.01466	10.3463
hsa-miR-17	7.31402	6.85965	5.0868	0.192898	2.44127	9.6072
hsa-miR-181a-1	7.81762	10.4266	6.54672	2.79448	3.79613	11.6449
hsa-miR-181a-2	8.63502	10.6151	8.50594	4.22058	3.8318	11.6564
hsa-miR-181b-1	6.83996	9.35004	6.21679	1.3413	1.5837	7.80615
hsa-miR-181b-2	6.83861	9.3516	6.21879	1.3413	1.5837	7.85284
hsa-miR-181c	4.59372	6.15726	3.4388	0.459273	1.04978	7.03427
hsa-miR-181d	5.19154	7.01458	4.93916	-0.557504	-0.827305	5.07196
hsa-miR-182	17.0539	14.115	13.8161	7.72447	4.74802	13.5965
hsa-miR-1827	-3.32193	-1.85965	-3.32193	-3.32193	-3.32193	-3.32193
hsa-miR-183	15.5664	14.9914	13.4385	6.89211	4.49721	12.5028
hsa-miR-184	0.938718	3.20606	3.54477	-3.32193	-3.32193	0.878276
hsa-miR-185	4.30484	4.50748	2.81178	-2.2116	-0.827305	6.0184
hsa-miR-186	8.78201	10.0222	7.89678	1.69116	1.12837	9.57275
hsa-miR-187	-3.32193	-3.32193	-3.32193	-3.32193	-3.32193	-1.71553
hsa-miR-188	-2.27319	1.92083	-1.70551	-1.15944	-2.2116	2.13564
hsa-miR-18a	1.9809	3.92569	1.36701	1.04978	-0.134054	6.53663
hsa-miR-18b	-1.24942	-1.85965	-1.70551	-2.2116	-3.32193	3.85964
hsa-miR-1908	-2.27319	-1.85965	-1.28659	-3.32193	-3.32193	-1.29783
hsa-miR-190a	-3.32193	1.3548	-2.29827	-3.32193	0.576032	3.29474
hsa-miR-190b	-3.32193	-0.0325107	-2.29827	-3.32193	-2.2116	-1.71553
hsa-miR-191	12.9814	11.2637	9.84782	6.10731	3.98748	10.2946
hsa-miR-1910	1.09124	-1.14852	-1.70551	-3.32193	-3.32193	-0.974311
hsa-miR-1911	-3.32193	-3.32193	-3.32193	-3.32193	-3.32193	-2.30582
hsa-miR-1914	-1.67234	-1.85965	-1.28659	-3.32193	-3.32193	-2.30582
hsa-miR-1915	-3.32193	-3.32193	-2.29827	-3.32193	-3.32193	-3.32193
hsa-miR-192	9.78849	9.08496	9.34796	3.31486	2.13361	8.50249
hsa-miR-193a	1.29348	2.27491	1.85296	0.878474	-0.134054	3.95783
hsa-miR-193b	5.22902	7.80002	5.94892	1.69116	3.84349	10.6583
hsa-miR-194-1	1.72516	6.88344	4.01933	-1.59166	0.332225	4.53015
hsa-miR-194-2	2.52712	6.81086	5.27177	-2.2116	0.459273	4.92917
hsa-miR-195	-0.432003	0.205719	0.306108	-3.32193	-3.32193	-0.710216
hsa-miR-196a-1	8.7223	9.96806	8.53797	2.20787	3.31486	8.82742
hsa-miR-196a-2	9.02186	10.1671	8.81775	2.61508	3.74717	9.12743
hsa-miR-196b	3.43125	5.08661	4.87458	-2.2116	-0.827305	6.58813
hsa-miR-197	4.54832	5.56441	5.83082	1.3413	1.79117	7.96276
hsa-miR-199a-1	2.72665	3.69094	3.30948	-0.827305	-3.32193	3.35365
hsa-miR-199a-2	2.72665	3.69094	3.30948	-0.827305	-3.32193	3.38223
hsa-miR-199b	2.60522	3.65118	3.32444	-0.827305	-3.32193	3.33915
hsa-miR-19a	4.38081	4.51858	1.5307	-0.827305	0.459273	6.13423
hsa-miR-19b-1	5.12682	5.88466	2.15019	0.459273	0.878474	7.74007
hsa-miR-19b-2	5.12682	5.93934	2.08142	0.459273	0.878474	7.72202
hsa-miR-200a	-2.27319	0.410129	-0.962337	-3.32193	-3.32193	0.614889
hsa-miR-200b	-0.92279	-0.318013	-0.110216	-3.32193	-3.32193	0.878276
hsa-miR-200c	5.49483	4.37949	3.79074	-3.32193	-3.32193	4.64662
hsa-miR-203a	6.40683	7.60958	6.36519	1.12837	-0.827305	8.70658
hsa-miR-203b	-3.32193	-0.0325107	-1.70551	-3.32193	-3.32193	-3.32193
hsa-miR-204	-1.67234	-1.85965	-3.32193	-3.32193	-3.32193	-3.32193
hsa-miR-20a	7.04301	6.13941	4.61355	0.684046	2.77018	8.92047
hsa-miR-21	16.8554	17.1974	15.7628	11.2686	10.406	17.5822
hsa-miR-210	6.75257	7.20341	6.05136	1.40583	1.69116	9.8673
hsa-miR-2110	1.62873	2.64248	0.0423023	-3.32193	-3.32193	-2.30582
hsa-miR-2114	-3.32193	-3.32193	-3.32193	-3.32193	-3.32193	-1.29783
hsa-miR-2116	3.4735	3.17835	3.95351	-1.15944	-3.32193	2.13564
hsa-miR-212	2.57965	2.90165	0.72211	-3.32193	-3.32193	2.06689
hsa-miR-215	9.18174	4.86988	6.67915	0.192898	-2.2116	6.46496
hsa-miR-216a	-3.32193	-1.14852	-3.32193	-3.32193	-3.32193	0.408112
hsa-miR-216b	-3.32193	-3.32193	-1.28659	-3.32193	-3.32193	-0.710216
hsa-miR-217	-0.656626	1.54037	-1.70551	-3.32193	-3.32193	0.956371
hsa-miR-218-1	1.35505	4.99428	-0.474257	-0.557504	-0.330299	5.1898
hsa-miR-218-2	1.35505	4.91255	-0.474257	-0.557504	-0.557504	5.16945
hsa-miR-219a-1	2.26375	2.22161	2.04577	-3.32193	-3.32193	2.68689
hsa-miR-219a-2	-3.32193	-3.32193	-3.32193	-3.32193	-3.32193	1.10092
hsa-miR-219b	-3.32193	-3.32193	-3.32193	-3.32193	-3.32193	1.91871
hsa-miR-22	6.76255	8.94911	5.25235	3.11707	1.74204	8.73247
hsa-miR-221	5.37363	8.34521	4.92451	0.459273	0.784533	7.41573
hsa-miR-222	5.35491	9.67402	6.147	3.2283	1.83869	7.35935
hsa-miR-224	6.14232	9.02642	6.40969	0.96667	1.97253	8.64895
hsa-miR-2276	-2.27319	-3.32193	-3.32193	-3.32193	-3.32193	-3.32193
hsa-miR-2277	-1.67234	-1.14852	-2.29827	-3.32193	-3.32193	0.292431
hsa-miR-2278	-3.32193	-3.32193	-3.32193	-3.32193	-3.32193	-2.30582
hsa-miR-2355	-0.237687	-0.674313	-3.32193	-2.2116	-3.32193	-1.29783
hsa-miR-23a	8.79144	12.3049	7.50633	3.29796	4.35738	10.8581
hsa-miR-23b	7.18752	10.5392	5.94167	3.3644	2.44127	8.54457
hsa-miR-23c	-3.32193	-0.674313	-3.32193	-3.32193	-3.32193	-3.32193
hsa-miR-24-1	8.7091	10.1563	9.84491	3.44338	3.11707	12.7995
hsa-miR-24-2	8.71974	10.1605	9.85733	3.47379	3.11707	12.8037
hsa-miR-25	10.0719	14.0008	10.8974	4.64487	5.47909	11.7283
hsa-miR-2681	-3.32193	-1.85965	-3.32193	-3.32193	-3.32193	-3.32193
hsa-miR-26a-1	10.9679	11.0971	9.80864	5.11423	5.14764	10.9925
hsa-miR-26a-2	10.9682	11.0971	9.80864	5.11423	5.14764	10.9926
hsa-miR-26b	9.22206	8.89162	8.85202	3.33156	5.55574	8.79126
hsa-miR-27a	10.6276	14.5882	10.8577	8.70382	9.08776	10.9193
hsa-miR-27b	10.7175	13.596	9.05926	4.13752	5.59432	11.1364
hsa-miR-28	10.7259	11.1121	10.5537	4.26474	2.97544	8.50045
hsa-miR-296	0.351167	-1.14852	-1.70551	-3.32193	-3.32193	-0.974311
hsa-miR-29a	9.03015	9.63601	7.96159	3.33156	2.09499	10.714
hsa-miR-29b-1	5.40672	8.66767	4.287	7.16103	6.45859	9.80254
hsa-miR-29b-2	5.40672	8.66767	4.287	7.1622	6.45859	9.80551
hsa-miR-29c	0.574669	5.1234	-2.29827	-1.59166	0.192898	4.90476
hsa-miR-301a	3.9925	8.3553	3.08199	-1.15944	1.04978	5.50446
hsa-miR-301b	1.09124	3.65118	-0.962337	-0.557504	-0.557504	3.90957
hsa-miR-3065	1.47082	0.410129	-0.280784	-3.32193	-3.32193	1.70912
hsa-miR-3074	0.224929	-3.32193	-1.70551	-3.32193	-3.32193	1.2323
hsa-miR-30a	17.897	17.282	19.252	11.5765	10.2197	14.7606
hsa-miR-30b	4.24917	5.99995	3.91451	-2.2116	0.784533	7.47248
hsa-miR-30c-1	7.00989	9.12905	6.666	1.3413	4.16574	10.1286
hsa-miR-30c-2	12.8424	10.2572	10.363	5.47909	4.3736	10.3087
hsa-miR-30d	13.3009	13.6541	14.3323	7.1622	6.97286	12.8282
hsa-miR-30e	12.8463	11.7682	13.1857	7.50364	6.49055	12.5036
hsa-miR-31	5.57141	7.75618	5.16366	1.92928	-0.827305	7.11842
hsa-miR-3115	-2.27319	-3.32193	-2.29827	-3.32193	-3.32193	-2.30582
hsa-miR-3118-1	-3.32193	-1.14852	-3.32193	-3.32193	-3.32193	-2.30582
hsa-miR-3118-2	-3.32193	-1.14852	-3.32193	-3.32193	-3.32193	-2.30582
hsa-miR-3118-3	-3.32193	-1.14852	-3.32193	-3.32193	-3.32193	-2.30582
hsa-miR-3118-4	-3.32193	-1.14852	-3.32193	-3.32193	-3.32193	-2.30582
hsa-miR-3118-5	-3.32193	-1.14852	-3.32193	-3.32193	-3.32193	-2.30582
hsa-miR-3118-6	-3.32193	-1.14852	-3.32193	-3.32193	-3.32193	-2.30582
hsa-miR-3120	-3.32193	-3.32193	-2.29827	-3.32193	-3.32193	-3.32193
hsa-miR-3121	0.467242	2.68248	1.18233	-3.32193	-3.32193	-0.974311
hsa-miR-3122	-1.67234	-3.32193	-3.32193	-3.32193	-3.32193	-3.32193
hsa-miR-3124	2.52712	2.83223	2.24756	-0.557504	-3.32193	-0.293854
hsa-miR-3126	1.85869	0.891757	0.421882	-3.32193	-3.32193	-2.30582
hsa-miR-3127	2.72665	-0.318013	1.58139	-2.2116	-3.32193	-0.487067
hsa-miR-3128	-2.27319	-1.85965	-2.29827	-3.32193	-3.32193	-1.71553
hsa-miR-3129	-3.32193	-3.32193	-2.29827	-3.32193	-3.32193	-2.30582
hsa-miR-3130-1	0.224929	-3.32193	-3.32193	-3.32193	-3.32193	-1.29783
hsa-miR-3130-2	0.224929	-3.32193	-3.32193	-3.32193	-3.32193	-1.29783
hsa-miR-3131	1.4141	0.410129	1.30804	-2.2116	-1.59166	-2.30582
hsa-miR-3133	-2.27319	-3.32193	-3.32193	-3.32193	-3.32193	-3.32193
hsa-miR-3134	-3.32193	-0.674313	-3.32193	-3.32193	-3.32193	-0.123488
hsa-miR-3135a	-2.27319	-3.32193	-3.32193	-3.32193	-3.32193	-3.32193
hsa-miR-3136	-3.32193	-3.32193	-1.28659	-3.32193	-3.32193	-3.32193
hsa-miR-3138	-1.67234	-3.32193	-2.29827	-3.32193	-3.32193	-3.32193
hsa-miR-3139	-3.32193	-1.85965	-3.32193	-3.32193	-3.32193	-3.32193
hsa-miR-3140	-3.32193	-3.32193	-3.32193	-3.32193	-3.32193	-2.30582
hsa-miR-3143	-2.27319	-3.32193	-3.32193	-3.32193	-3.32193	-0.974311
hsa-miR-3144	-2.27319	-3.32193	-3.32193	-3.32193	-3.32193	-3.32193
hsa-miR-3146	-2.27319	0.205719	-0.110216	-3.32193	-3.32193	-1.29783
hsa-miR-3148	-3.32193	-3.32193	-3.32193	-3.32193	-3.32193	-2.30582
hsa-miR-3149	-2.27319	-3.32193	-2.29827	-3.32193	-3.32193	-0.293854
hsa-miR-3150a	0.768146	1.14177	0.180227	-1.59166	-3.32193	-0.974311
hsa-miR-3150b	-1.67234	-3.32193	-0.697755	-3.32193	-3.32193	-3.32193
hsa-miR-3153	-1.67234	-3.32193	-3.32193	-3.32193	-3.32193	-3.32193
hsa-miR-3155a	-2.27319	-3.32193	-3.32193	-3.32193	-3.32193	-3.32193
hsa-miR-3157	-1.67234	-3.32193	-3.32193	-3.32193	-3.32193	-0.974311
hsa-miR-3158-1	-0.0664638	3.92569	-0.697755	-3.32193	-3.32193	4.65835
hsa-miR-3158-2	-0.0664638	3.92569	-0.697755	-3.32193	-3.32193	4.65835
hsa-miR-3159	-0.432003	-0.318013	-0.962337	-3.32193	-3.32193	-2.30582
hsa-miR-3162	-1.24942	-3.32193	-1.28659	-3.32193	-3.32193	-3.32193
hsa-miR-3163	1.72516	2.93515	0.809743	-2.2116	-3.32193	-0.487067
hsa-miR-3164	-1.67234	-1.85965	0.72211	-3.32193	-3.32193	-0.974311
hsa-miR-3165	-2.27319	-3.32193	-3.32193	-3.32193	-3.32193	-3.32193
hsa-miR-3173	-0.0664638	2.32631	0.970494	-3.32193	-3.32193	-2.30582
hsa-miR-3174	1.57799	1.78045	1.24655	-3.32193	-3.32193	0.79571
hsa-miR-3175	-0.656626	-3.32193	-1.70551	-3.32193	-3.32193	-1.71553
hsa-miR-3176	1.72516	1.3548	1.63035	-3.32193	-3.32193	0.878276
hsa-miR-3177	3.88181	4.49631	2.9532	-2.2116	-3.32193	0.16666
hsa-miR-3179-1	-2.27319	-3.32193	-3.32193	-3.32193	-3.32193	-3.32193
hsa-miR-3179-2	-2.27319	-3.32193	-3.32193	-3.32193	-3.32193	-3.32193
hsa-miR-3179-3	-2.27319	-3.32193	-3.32193	-3.32193	-3.32193	-3.32193
hsa-miR-3180-1	-1.67234	-3.32193	-1.70551	-3.32193	-3.32193	-3.32193
hsa-miR-3180-2	-1.67234	-3.32193	-1.70551	-3.32193	-3.32193	-3.32193
hsa-miR-3180-3	-1.67234	-3.32193	-1.70551	-3.32193	-3.32193	-3.32193
hsa-miR-3180-4	-1.67234	-3.32193	-1.70551	-3.32193	-3.32193	-3.32193
hsa-miR-3180-5	-1.67234	-3.32193	-1.70551	-3.32193	-3.32193	-3.32193
hsa-miR-3183	-2.27319	-3.32193	-3.32193	-3.32193	-3.32193	-3.32193
hsa-miR-3186	2.19806	0.891757	0.809743	-3.32193	-3.32193	-3.32193
hsa-miR-3187	-0.656626	-1.14852	0.529052	-3.32193	-3.32193	-0.293854
hsa-miR-3188	1.47082	-0.674313	0.72211	-3.32193	-3.32193	0.16666
hsa-miR-3189	-3.32193	-3.32193	-2.29827	-3.32193	-3.32193	-3.32193
hsa-miR-3190	-1.67234	-0.318013	-2.29827	-3.32193	-3.32193	-2.30582
hsa-miR-3191	0.351167	-1.14852	-0.962337	-2.2116	-3.32193	-3.32193
hsa-miR-3192	-0.92279	-3.32193	-2.29827	-3.32193	-3.32193	-2.30582
hsa-miR-3193	-1.24942	0.410129	-0.697755	-3.32193	-3.32193	0.16666
hsa-miR-3198-1	-2.27319	-1.85965	-3.32193	-3.32193	-3.32193	-2.30582
hsa-miR-3198-2	-2.27319	-1.85965	-3.32193	-3.32193	-3.32193	-2.30582
hsa-miR-3199-1	-0.656626	-0.0325107	-0.962337	-3.32193	-3.32193	-1.29783
hsa-miR-3199-2	-0.656626	-0.0325107	-0.962337	-3.32193	-3.32193	-0.974311
hsa-miR-32	3.21583	5.27499	1.04462	3.45867	3.2283	8.03203
hsa-miR-3200	-1.67234	0.589138	-1.70551	-3.32193	-3.32193	2.93851
hsa-miR-3202-1	-2.27319	-0.0325107	-3.32193	-3.32193	-3.32193	-3.32193
hsa-miR-3202-2	-2.27319	-3.32193	-3.32193	-3.32193	-3.32193	-3.32193
hsa-miR-320a	11.3982	12.6664	11.4229	5.72967	4.16574	9.47519
hsa-miR-320b-1	8.96283	10.5809	8.02132	2.31255	2.17121	6.45994
hsa-miR-320b-2	8.97146	10.5823	8.02533	2.31255	2.17121	6.46496
hsa-miR-320c-1	8.7102	8.60466	7.48236	1.3413	0.576032	6.07639
hsa-miR-320c-2	8.71828	8.60531	7.48486	1.3413	0.332225	6.08293
hsa-miR-320d-1	8.80908	8.60726	7.41933	0.878474	0.192898	6.04098
hsa-miR-320d-2	8.7883	8.54353	7.40357	0.784533	0.192898	5.99546
hsa-miR-320e	5.51183	3.89197	2.76869	-3.32193	-3.32193	2.83894
hsa-miR-324	1.85869	4.57279	3.30948	-0.330299	-2.2116	4.64072
hsa-miR-326	-0.92279	-1.14852	-0.474257	-2.2116	-3.32193	3.20161
hsa-miR-328	0.0865771	-0.0325107	2.24756	-2.2116	-3.32193	2.8995
hsa-miR-330	9.99115	10.1201	10.0905	4.72292	1.8847	7.27805
hsa-miR-331	0.574669	2.7214	0.0423023	-3.32193	-2.2116	3.92907
hsa-miR-335	4.90291	7.91676	4.41826	-1.59166	0.576032	6.41225
hsa-miR-338	6.00021	6.79726	4.71917	0.878474	1.3413	7.33945
hsa-miR-339	4.05876	5.63746	3.73587	-0.827305	-0.557504	6.54928
hsa-miR-33a	1.77105	3.7858	-0.697755	0.0386644	-2.2116	5.07634
hsa-miR-33b	2.7949	3.17835	0.529052	0.459273	0.332225	5.48812
hsa-miR-340	7.60917	7.76552	4.79092	0.459273	-0.827305	6.96511
hsa-miR-342	5.75391	5.95575	5.22073	0.459273	-0.134054	7.16952
hsa-miR-345	-2.27319	0.205719	-3.32193	-3.32193	-3.32193	-0.123488
hsa-miR-346	-0.92279	-0.318013	-3.32193	-3.32193	-3.32193	-0.710216
hsa-miR-34a	-3.32193	0.410129	-2.29827	-3.32193	-1.15944	4.64072
hsa-miR-3529	-3.32193	-3.32193	-0.962337	-3.32193	-3.32193	-3.32193
hsa-miR-3607	-3.32193	-3.32193	-3.32193	-3.32193	-3.32193	0.614889
hsa-miR-361	7.25569	7.85466	6.12794	0.878474	2.77018	8.25313
hsa-miR-3611	-0.92279	-3.32193	-3.32193	-3.32193	-3.32193	1.03045
hsa-miR-3613	-3.32193	0.589138	-3.32193	-3.32193	-3.32193	1.95721
hsa-miR-3614	5.6255	5.20805	6.52585	2.05531	-2.2116	-0.293854
hsa-miR-3615	6.49152	4.47369	3.82269	-0.330299	-0.827305	3.62871
hsa-miR-3617	-0.237687	-1.14852	-0.697755	-3.32193	-3.32193	-1.29783
hsa-miR-362	0.351167	2.04876	-0.697755	-3.32193	-2.2116	4.34658
hsa-miR-3622a	2.35698	1.14177	1.47818	-3.32193	-3.32193	-3.32193
hsa-miR-3646	-0.92279	-0.674313	-0.280784	-3.32193	-3.32193	-1.29783
hsa-miR-3651	-3.32193	-3.32193	-3.32193	-3.32193	-3.32193	-0.974311
hsa-miR-3653	-3.32193	-3.32193	-3.32193	-3.32193	-3.32193	-1.71553
hsa-miR-3654	-3.32193	-3.32193	-2.29827	-3.32193	-3.32193	-0.974311
hsa-miR-3656	-3.32193	-3.32193	-3.32193	-3.32193	-3.32193	-2.30582
hsa-miR-3657	-1.24942	-1.14852	-3.32193	-2.2116	-3.32193	0.16666
hsa-miR-3659	-3.32193	-3.32193	-2.29827	-3.32193	-3.32193	-3.32193
hsa-miR-365a	3.16517	5.13065	4.0101	0.96667	-0.827305	6.66282
hsa-miR-365b	1.35505	4.92094	2.2786	0.96667	-0.827305	6.56961
hsa-miR-3661	1.01699	-0.0325107	-1.70551	-3.32193	-3.32193	-0.293854
hsa-miR-3677	-1.24942	0.589138	-0.962337	-3.32193	-3.32193	0.0288679
hsa-miR-3678	-3.32193	-0.674313	-3.32193	-3.32193	-3.32193	-3.32193
hsa-miR-3679	-1.67234	-1.14852	-2.29827	-3.32193	-3.32193	-3.32193
hsa-miR-3680-1	-1.24942	-3.32193	-3.32193	-3.32193	-3.32193	-0.974311
hsa-miR-3680-2	-1.24942	-3.32193	-3.32193	-3.32193	-3.32193	-0.974311
hsa-miR-3681	-3.32193	-3.32193	-2.29827	-3.32193	-3.32193	-3.32193
hsa-miR-3682	0.351167	-3.32193	-1.70551	-3.32193	-3.32193	-3.32193
hsa-miR-3684	-3.32193	-3.32193	-3.32193	-3.32193	-3.32193	-1.71553
hsa-miR-3685	-2.27319	-1.85965	-3.32193	-3.32193	-3.32193	-3.32193
hsa-miR-3687	-2.27319	-1.85965	-2.29827	-3.32193	-3.32193	0.408112
hsa-miR-3688-1	-3.32193	-1.85965	-3.32193	-3.32193	-3.32193	-2.30582
hsa-miR-3688-2	-3.32193	-1.85965	-3.32193	-3.32193	-3.32193	-2.30582
hsa-miR-3690-1	2.55363	-0.318013	0.970494	-3.32193	-3.32193	0.515202
hsa-miR-3690-2	2.55363	-0.318013	0.970494	-3.32193	-3.32193	0.515202
hsa-miR-3691	4.51499	4.12753	5.60142	0.192898	-1.59166	0.79571
hsa-miR-3692	-3.32193	-1.85965	-2.29827	-3.32193	-3.32193	-3.32193
hsa-miR-374a	5.69858	9.37581	5.37952	4.46729	2.79448	7.24731
hsa-miR-374b	3.18225	6.72728	3.08199	2.86503	1.97253	8.21045
hsa-miR-374c	-0.92279	0.205719	-1.70551	-3.32193	-2.2116	1.3527
hsa-miR-375	-1.24942	0.410129	-3.32193	-3.32193	-3.32193	-0.487067
hsa-miR-376c	-3.32193	-3.32193	-3.32193	-3.32193	-3.32193	-2.30582
hsa-miR-378a	15.0433	13.7895	14.7988	7.557	5.4334	11.8949
hsa-miR-378b	7.62799	6.45733	7.25049	0.684046	-2.2116	4.21773
hsa-miR-378c	6.34937	9.33404	5.10424	0.192898	1.52681	8.6838
hsa-miR-378d-1	5.98325	5.90171	4.87458	-1.59166	-1.15944	6.07639
hsa-miR-378d-2	6.03119	5.94346	4.93916	-1.59166	-1.15944	6.15508
hsa-miR-378e	-3.32193	-0.674313	-2.29827	-3.32193	-3.32193	0.0288679
hsa-miR-378f	0.467242	-1.14852	-0.280784	-3.32193	-3.32193	-0.974311
hsa-miR-378g	5.64412	4.68534	6.02871	-0.330299	-2.2116	2.54245
hsa-miR-378i	0.224929	-0.318013	-0.280784	-3.32193	-3.32193	-3.32193
hsa-miR-378j	-2.27319	-3.32193	-3.32193	-3.32193	-3.32193	-3.32193
hsa-miR-379	-2.27319	-1.85965	-0.110216	-3.32193	-3.32193	-2.30582
hsa-miR-381	-0.92279	-1.14852	-3.32193	-3.32193	-3.32193	-1.71553
hsa-miR-3909	0.467242	0.589138	0.0423023	-3.32193	-3.32193	-0.710216
hsa-miR-3911	0.674648	-0.318013	0.892356	-1.15944	-3.32193	0.16666
hsa-miR-3912	-1.24942	2.64248	-2.29827	-1.59166	-3.32193	1.46383
hsa-miR-3913-1	0.855951	0.891757	1.24655	-3.32193	-3.32193	2.64033
hsa-miR-3913-2	0.855951	0.589138	1.24655	-3.32193	-3.32193	2.64033
hsa-miR-3922	-2.27319	-3.32193	-3.32193	-3.32193	-3.32193	-2.30582
hsa-miR-3923	-1.67234	-3.32193	-3.32193	-3.32193	-3.32193	-3.32193
hsa-miR-3925	-1.67234	-3.32193	-3.32193	-3.32193	-3.32193	-3.32193
hsa-miR-3928	0.938718	-0.674313	1.42366	-3.32193	-3.32193	0.408112
hsa-miR-3929	1.22916	1.92083	1.24655	-3.32193	-3.32193	0.292431
hsa-miR-3934	4.41735	4.7049	2.89428	-0.330299	-3.32193	2.13564
hsa-miR-3935	-3.32193	-1.85965	-3.32193	-3.32193	-3.32193	-3.32193
hsa-miR-3936	1.09124	-1.14852	0.628808	-3.32193	-3.32193	-2.30582
hsa-miR-3941	-0.656626	1.54037	-0.697755	-3.32193	-3.32193	-2.30582
hsa-miR-3942	-2.27319	-0.318013	-2.29827	-3.32193	-3.32193	-1.71553
hsa-miR-3944	-2.27319	0.205719	-2.29827	-3.32193	-3.32193	-3.32193
hsa-miR-421	4.87691	7.74087	3.84361	-0.557504	-0.557504	4.33931
hsa-miR-423	11.3215	10.9619	10.1376	5.36607	5.44879	9.76437
hsa-miR-424	3.91285	5.6776	4.94885	-1.15944	0.192898	6.85729
hsa-miR-425	5.20414	8.81777	5.27946	2.17121	2.31255	8.9669
hsa-miR-4286	-3.32193	-0.674313	-2.29827	-3.32193	-3.32193	-0.123488
hsa-miR-429	-2.27319	-3.32193	-3.32193	-3.32193	-3.32193	-3.32193
hsa-miR-4306	-3.32193	-0.674313	-2.29827	-3.32193	-3.32193	-3.32193
hsa-miR-431	-3.32193	-1.14852	-3.32193	-3.32193	-3.32193	-3.32193
hsa-miR-4326	1.67775	1.92083	0.809743	-2.2116	-3.32193	2.6638
hsa-miR-4421	-0.92279	-0.318013	-1.70551	-3.32193	-3.32193	0.515202
hsa-miR-4422	-2.27319	-3.32193	-1.70551	-3.32193	-3.32193	-3.32193
hsa-miR-4425	0.351167	1.02217	-1.28659	-3.32193	-3.32193	1.567
hsa-miR-4426	-3.32193	-3.32193	-3.32193	-3.32193	-3.32193	-1.71553
hsa-miR-4427	-0.237687	0.748368	0.72211	-3.32193	-3.32193	-0.974311
hsa-miR-4428	2.16406	2.75929	2.309	-3.32193	-3.32193	-1.71553
hsa-miR-4429	0.467242	2.27491	0.809743	-3.32193	-3.32193	-2.30582
hsa-miR-4431	-3.32193	-1.85965	-2.29827	-3.32193	-3.32193	-3.32193
hsa-miR-4435-1	0.855951	3.71042	2.15019	-3.32193	-3.32193	-0.487067
hsa-miR-4435-2	0.855951	3.71042	2.15019	-3.32193	-3.32193	-0.487067
hsa-miR-4440	-3.32193	-3.32193	-2.29827	-3.32193	-3.32193	-3.32193
hsa-miR-4442	-3.32193	-3.32193	-2.29827	-3.32193	-3.32193	-3.32193
hsa-miR-4444-1	0.0865771	-1.85965	-1.28659	-3.32193	-3.32193	-0.487067
hsa-miR-4444-2	0.0865771	-1.85965	-1.28659	-3.32193	-3.32193	-0.487067
hsa-miR-4448	-3.32193	-1.85965	-3.32193	-3.32193	-3.32193	-3.32193
hsa-miR-4449	-1.67234	-1.85965	-1.70551	-3.32193	-3.32193	-3.32193
hsa-miR-4454	4.57444	2.55899	4.77467	-1.59166	-1.59166	4.68153
hsa-miR-4461	-1.24942	-1.85965	-3.32193	-3.32193	-3.32193	0.79571
hsa-miR-4465	-3.32193	-3.32193	-2.29827	-3.32193	-3.32193	-3.32193
hsa-miR-4466	-3.32193	-0.674313	-3.32193	-3.32193	-3.32193	-3.32193
hsa-miR-4467	-2.27319	-3.32193	-3.32193	-3.32193	-3.32193	-3.32193
hsa-miR-4469	-3.32193	-1.85965	-3.32193	-3.32193	-3.32193	-3.32193
hsa-miR-4470	-3.32193	-3.32193	-2.29827	-2.2116	-3.32193	-3.32193
hsa-miR-4473	-1.67234	-3.32193	-2.29827	-3.32193	-3.32193	-0.487067
hsa-miR-4474	-2.27319	-0.318013	-2.29827	-3.32193	-3.32193	0.0288679
hsa-miR-4477b	-3.32193	-1.85965	-3.32193	-3.32193	-3.32193	-0.710216
hsa-miR-4479	-3.32193	-0.0325107	-3.32193	-3.32193	-3.32193	-0.974311
hsa-miR-4480	-3.32193	-3.32193	-3.32193	-3.32193	-3.32193	-2.30582
hsa-miR-4482	0.674648	0.748368	-0.474257	-2.2116	-3.32193	-1.29783
hsa-miR-4484	-3.32193	-3.32193	-3.32193	-3.32193	-3.32193	-0.293854
hsa-miR-4485	2.60522	3.69094	3.32444	0.192898	-0.134054	3.24893
hsa-miR-4489	-1.24942	-3.32193	-1.70551	-3.32193	-3.32193	-3.32193
hsa-miR-4498	-0.92279	-0.674313	-0.697755	-3.32193	-3.32193	-3.32193
hsa-miR-449a	-3.32193	-1.85965	-3.32193	-3.32193	-3.32193	-0.710216
hsa-miR-449c	-2.27319	-3.32193	-2.29827	-3.32193	-3.32193	-3.32193
hsa-miR-4504	-0.237687	-1.14852	0.809743	-3.32193	-3.32193	0.0288679
hsa-miR-450a-1	2.41596	3.28613	0.72211	-3.32193	-2.2116	4.61687
hsa-miR-450a-2	2.83866	3.45729	0.970494	-3.32193	-2.2116	4.57416
hsa-miR-450b	1.01699	3.20606	0.0423023	-3.32193	-1.59166	2.6638
hsa-miR-4510	-3.32193	-1.14852	-3.32193	-3.32193	-3.32193	-2.30582
hsa-miR-4511	-2.27319	-1.85965	-3.32193	-3.32193	-3.32193	-1.29783
hsa-miR-4512	-3.32193	-3.32193	-2.29827	-3.32193	-3.32193	-1.29783
hsa-miR-4516	-3.32193	-3.32193	-3.32193	-3.32193	-3.32193	-1.71553
hsa-miR-451a	-3.32193	-3.32193	-3.32193	-3.32193	-3.32193	-2.30582
hsa-miR-452	7.08336	5.63236	5.2006	0.192898	0.459273	8.93652
hsa-miR-4520a	-3.32193	-1.85965	-2.29827	-3.32193	-3.32193	-3.32193
hsa-miR-4520b	-3.32193	-3.32193	-2.29827	-3.32193	-3.32193	-3.32193
hsa-miR-4521	-0.432003	-0.674313	-3.32193	-3.32193	-2.2116	4.90968
hsa-miR-4532	-3.32193	-3.32193	-3.32193	-3.32193	-3.32193	0.0288679
hsa-miR-454	1.01699	6.88129	1.11512	-3.32193	-2.2116	3.36801
hsa-miR-455	5.13562	4.98631	3.18391	-2.2116	-0.557504	6.93288
hsa-miR-4637	-1.24942	-1.14852	-2.29827	-3.32193	-3.32193	-1.71553
hsa-miR-4638	0.674648	0.891757	0.180227	-3.32193	-3.32193	-0.123488
hsa-miR-4642	-3.32193	-3.32193	-2.29827	-3.32193	-3.32193	-3.32193
hsa-miR-4645	-3.32193	-1.85965	-3.32193	-3.32193	-3.32193	-0.974311
hsa-miR-4647	-0.92279	-1.14852	-0.697755	-2.2116	-3.32193	-3.32193
hsa-miR-4652	3.13038	2.47037	2.2786	-3.32193	-3.32193	-0.293854
hsa-miR-4654	1.01699	-0.318013	0.72211	-3.32193	-3.32193	-1.29783
hsa-miR-4657	-3.32193	0.410129	-1.70551	-3.32193	-3.32193	-1.71553
hsa-miR-4658	-3.32193	-0.318013	-0.280784	-3.32193	-2.2116	-2.30582
hsa-miR-4659a	0.224929	0.891757	-2.29827	-3.32193	-3.32193	-3.32193
hsa-miR-4659b	-3.32193	-1.85965	-3.32193	-3.32193	-3.32193	-3.32193
hsa-miR-4660	0.674648	-1.85965	-1.28659	-3.32193	-3.32193	-3.32193
hsa-miR-4661	-0.237687	1.92083	-1.28659	-3.32193	-3.32193	-0.974311
hsa-miR-4664	-0.0664638	1.25221	1.11512	-2.2116	-3.32193	0.70813
hsa-miR-4665	-0.432003	-1.85965	0.809743	-3.32193	-3.32193	-2.30582
hsa-miR-4666a	-1.24942	0.205719	-2.29827	-3.32193	-3.32193	-1.71553
hsa-miR-4669	-0.656626	-3.32193	-2.29827	-3.32193	-3.32193	-3.32193
hsa-miR-4672	0.855951	-1.85965	-2.29827	-3.32193	-3.32193	-2.30582
hsa-miR-4674	-1.67234	-3.32193	-1.70551	-3.32193	-3.32193	-1.71553
hsa-miR-4675	-2.27319	-3.32193	-3.32193	-3.32193	-3.32193	-3.32193
hsa-miR-4676	-3.32193	-3.32193	-3.32193	-3.32193	-3.32193	-2.30582
hsa-miR-4677	3.55447	3.82206	1.85296	-3.32193	-3.32193	1.10092
hsa-miR-4680	-2.27319	-3.32193	-3.32193	-3.32193	-3.32193	-0.974311
hsa-miR-4684	-3.32193	-3.32193	-2.29827	-3.32193	-3.32193	-3.32193
hsa-miR-4687	-1.67234	-3.32193	-1.70551	-3.32193	-3.32193	-3.32193
hsa-miR-4689	-0.0664638	-0.674313	-0.474257	-3.32193	-3.32193	-2.30582
hsa-miR-4691	1.57799	-3.32193	-0.697755	-3.32193	-3.32193	-3.32193
hsa-miR-4704	-3.32193	-0.674313	-3.32193	-3.32193	-3.32193	-1.71553
hsa-miR-4706	-3.32193	-1.85965	-3.32193	-3.32193	-3.32193	-3.32193
hsa-miR-4714	-3.32193	-3.32193	-3.32193	-3.32193	-3.32193	-2.30582
hsa-miR-4716	-2.27319	-3.32193	-3.32193	-3.32193	-3.32193	-3.32193
hsa-miR-4717	-3.32193	-1.85965	-2.29827	-3.32193	-3.32193	-3.32193
hsa-miR-4721	-1.24942	-1.14852	-2.29827	-3.32193	-3.32193	-2.30582
hsa-miR-4727	-2.27319	-1.85965	-3.32193	-3.32193	-3.32193	-3.32193
hsa-miR-4730	-3.32193	-3.32193	-3.32193	-3.32193	-3.32193	-1.29783
hsa-miR-4734	-0.656626	-3.32193	-1.70551	-3.32193	-3.32193	-2.30582
hsa-miR-4738	0.938718	-1.14852	-0.474257	-3.32193	-3.32193	-0.710216
hsa-miR-4739	-3.32193	-3.32193	-0.962337	-3.32193	-3.32193	-3.32193
hsa-miR-4741	-1.24942	-3.32193	-1.28659	-3.32193	-3.32193	-3.32193
hsa-miR-4744	-3.32193	-3.32193	-1.70551	-3.32193	-3.32193	-1.71553
hsa-miR-4746	3.58048	2.04876	3.13385	-1.15944	-3.32193	0.292431
hsa-miR-4751	-2.27319	-1.85965	-1.70551	-3.32193	-3.32193	-3.32193
hsa-miR-4753	1.90059	-1.85965	1.30804	-3.32193	-3.32193	-3.32193
hsa-miR-4754	-3.32193	-3.32193	-2.29827	-3.32193	-2.2116	-3.32193
hsa-miR-4755	-0.432003	-3.32193	-2.29827	-3.32193	-3.32193	-3.32193
hsa-miR-4757	-2.27319	-3.32193	-3.32193	-3.32193	-3.32193	-3.32193
hsa-miR-4762	-3.32193	-3.32193	-1.70551	-3.32193	-3.32193	-2.30582
hsa-miR-4763	-2.27319	-3.32193	-3.32193	-3.32193	-3.32193	-3.32193
hsa-miR-4766	-2.27319	-3.32193	-3.32193	-3.32193	-3.32193	-3.32193
hsa-miR-4767	-2.27319	-3.32193	-2.29827	-3.32193	-3.32193	-2.30582
hsa-miR-4768	-3.32193	1.25221	-3.32193	-3.32193	-3.32193	-0.293854
hsa-miR-4769	-2.27319	-1.85965	-0.962337	-3.32193	-3.32193	-3.32193
hsa-miR-4773-1	-3.32193	-3.32193	-0.110216	-3.32193	-3.32193	-2.30582
hsa-miR-4773-2	-3.32193	-3.32193	-0.110216	-3.32193	-3.32193	-2.30582
hsa-miR-4775	-3.32193	-1.85965	-3.32193	-3.32193	-3.32193	-3.32193
hsa-miR-4779	-1.67234	-3.32193	-2.29827	-3.32193	-3.32193	-3.32193
hsa-miR-4781	-0.432003	-0.674313	0.180227	-3.32193	-3.32193	-2.30582
hsa-miR-4784	-1.24942	-1.85965	-1.28659	-3.32193	-3.32193	-3.32193
hsa-miR-4785	-3.32193	-3.32193	-3.32193	-3.32193	-3.32193	-1.29783
hsa-miR-4786	-1.67234	-1.85965	-1.28659	-3.32193	-3.32193	-2.30582
hsa-miR-4787	-2.27319	-1.85965	-3.32193	-3.32193	-3.32193	-3.32193
hsa-miR-4788	-1.67234	-1.85965	-0.962337	-3.32193	-3.32193	-3.32193
hsa-miR-4791	-3.32193	-3.32193	-3.32193	-3.32193	-3.32193	-2.30582
hsa-miR-4793	-2.27319	-0.674313	-2.29827	-3.32193	-3.32193	-0.974311
hsa-miR-4795	-3.32193	-3.32193	-3.32193	-3.32193	-3.32193	-2.30582
hsa-miR-4796	-2.27319	-0.674313	-2.29827	-3.32193	-3.32193	-1.71553
hsa-miR-4797	1.57799	1.70478	0.180227	-3.32193	-3.32193	-2.30582
hsa-miR-4798	-1.24942	0.205719	-0.474257	-3.32193	-3.32193	-0.710216
hsa-miR-4800	-1.67234	-3.32193	-2.29827	-3.32193	-3.32193	-2.30582
hsa-miR-4802	-3.32193	2.42393	-0.962337	-3.32193	-2.2116	0.515202
hsa-miR-4804	0.0865771	-1.85965	-0.697755	-3.32193	-3.32193	-1.29783
hsa-miR-484	1.67775	4.0067	1.36701	-3.32193	-0.827305	6.29503
hsa-miR-486	-1.24942	0.589138	-3.32193	-3.32193	-3.32193	0.408112
hsa-miR-486-2	-1.24942	0.589138	-3.32193	-3.32193	-3.32193	0.408112
hsa-miR-488	-3.32193	-3.32193	-3.32193	-3.32193	-3.32193	-2.30582
hsa-miR-491	-3.32193	-1.85965	-3.32193	-3.32193	-3.32193	0.79571
hsa-miR-497	-1.67234	-1.85965	-2.29827	-3.32193	-3.32193	-3.32193
hsa-miR-4999	-2.27319	-0.318013	-2.29827	-2.2116	-3.32193	-0.974311
hsa-miR-499a	0.938718	-0.0325107	-1.70551	-3.32193	-3.32193	1.10092
hsa-miR-5000	0.224929	3.25993	0.180227	-3.32193	-3.32193	-1.29783
hsa-miR-5001	-2.27319	-3.32193	-3.32193	-3.32193	-3.32193	-2.30582
hsa-miR-5009	2.26375	0.205719	1.36701	-3.32193	-3.32193	-3.32193
hsa-miR-500a	4.61275	6.28941	5.01025	1.27376	0.459273	6.34488
hsa-miR-500b	0.0865771	1.02217	-0.962337	-1.15944	-0.557504	4.63479
hsa-miR-501	9.08512	7.12756	5.791	1.04978	-1.59166	4.93401
hsa-miR-502	4.90805	5.28152	2.50552	-2.2116	-1.59166	4.82894
hsa-miR-503	4.71021	7.02434	4.79092	1.12837	-2.2116	5.14465
hsa-miR-504	-0.0664638	0.891757	0.0423023	-3.32193	-3.32193	-0.487067
hsa-miR-505	-0.432003	2.04876	1.30804	-3.32193	-3.32193	3.83917
hsa-miR-5087	-3.32193	-3.32193	-3.32193	-3.32193	-3.32193	-2.30582
hsa-miR-5089	-2.27319	0.205719	-3.32193	-3.32193	-3.32193	-0.710216
hsa-miR-5094	-3.32193	-0.674313	-3.32193	-3.32193	-3.32193	-0.710216
hsa-miR-5100	-3.32193	-3.32193	-3.32193	-3.32193	-3.32193	1.1681
hsa-miR-5188	-1.24942	-1.85965	-2.29827	-2.2116	-3.32193	-0.293854
hsa-miR-5189	-2.27319	-3.32193	-0.962337	-3.32193	-3.32193	-3.32193
hsa-miR-519c	-3.32193	-3.32193	-3.32193	-3.32193	-3.32193	-2.30582
hsa-miR-532	8.24915	9.57921	11.471	3.01735	2.8419	8.68774
hsa-miR-542	3.48732	2.83223	2.04577	-3.32193	-3.32193	5.50446
hsa-miR-545	0.351167	4.0834	-1.28659	1.83869	1.27376	4.2491
hsa-miR-548a-1	-3.32193	-1.14852	-3.32193	-3.32193	-3.32193	-0.974311
hsa-miR-548a-2	-3.32193	-1.14852	-3.32193	-3.32193	-3.32193	-0.974311
hsa-miR-548a-3	-3.32193	-1.14852	-3.32193	-2.2116	-3.32193	-0.974311
hsa-miR-548ab	-1.67234	-1.85965	-3.32193	-3.32193	-3.32193	-1.71553
hsa-miR-548ac	-3.32193	-3.32193	-3.32193	-3.32193	-3.32193	-2.30582
hsa-miR-548ah	-2.27319	-1.85965	0.421882	-3.32193	-3.32193	-1.71553
hsa-miR-548ai	-3.32193	-3.32193	-3.32193	-3.32193	-2.2116	-3.32193
hsa-miR-548al	-3.32193	-1.14852	-3.32193	-3.32193	-3.32193	-3.32193
hsa-miR-548am	-3.32193	-3.32193	-2.29827	-3.32193	-3.32193	-2.30582
hsa-miR-548aq	-3.32193	0.748368	-3.32193	-3.32193	-3.32193	-2.30582
hsa-miR-548ar	-3.32193	-1.85965	-3.32193	-3.32193	-3.32193	-0.974311
hsa-miR-548as	-3.32193	2.16626	-2.29827	-0.557504	-3.32193	-1.71553
hsa-miR-548at	-2.27319	-3.32193	-3.32193	-3.32193	-3.32193	-3.32193
hsa-miR-548au	-3.32193	-1.14852	-2.29827	-3.32193	-3.32193	-2.30582
hsa-miR-548av	-0.432003	0.205719	0.180227	-3.32193	-3.32193	-0.710216
hsa-miR-548ay	-3.32193	0.748368	0.421882	-3.32193	-3.32193	-0.123488
hsa-miR-548az	-2.27319	-0.674313	-2.29827	-3.32193	-1.15944	-2.30582
hsa-miR-548c	-2.27319	-3.32193	-2.29827	-3.32193	-3.32193	-1.71553
hsa-miR-548d-1	-1.67234	-0.318013	-0.474257	-3.32193	-3.32193	-0.123488
hsa-miR-548d-2	-0.92279	-1.85965	-1.28659	-3.32193	-3.32193	-1.71553
hsa-miR-548e	5.082	1.02217	2.15019	-3.32193	-2.2116	3.38223
hsa-miR-548f-1	0.351167	-3.32193	-2.29827	-3.32193	-3.32193	-2.30582
hsa-miR-548f-2	-3.32193	-1.14852	-3.32193	-3.32193	-1.59166	-1.71553
hsa-miR-548f-3	-3.32193	-1.14852	-3.32193	-3.32193	-1.59166	-1.71553
hsa-miR-548f-4	-2.27319	-3.32193	-3.32193	-3.32193	-3.32193	-2.30582
hsa-miR-548j	-2.27319	-1.85965	-3.32193	-3.32193	-3.32193	-3.32193
hsa-miR-548k	2.65503	2.22161	-0.474257	-3.32193	-2.2116	2.43743
hsa-miR-548l	-0.237687	-1.85965	-0.962337	-3.32193	-3.32193	-0.710216
hsa-miR-548n	-0.92279	-1.14852	-3.32193	-3.32193	-3.32193	-1.29783
hsa-miR-548o	2.90191	2.64248	3.15073	-3.32193	-1.59166	1.66329
hsa-miR-548o-2	2.90191	2.64248	3.16741	-3.32193	-1.59166	1.75355
hsa-miR-548p	-2.27319	-1.85965	0.421882	-3.32193	-3.32193	-1.71553
hsa-miR-548q	-3.32193	-1.85965	-2.29827	-3.32193	-3.32193	-0.974311
hsa-miR-548s	-2.27319	0.205719	-3.32193	-3.32193	-3.32193	-0.487067
hsa-miR-548t	-1.24942	-3.32193	-3.32193	-3.32193	-3.32193	-3.32193
hsa-miR-548u	2.41596	2.86736	1.24655	-2.2116	-3.32193	1.29375
hsa-miR-548z	-3.32193	-1.85965	-3.32193	-3.32193	-3.32193	-2.30582
hsa-miR-549a	-3.32193	-3.32193	-3.32193	-3.32193	-3.32193	-0.293854
hsa-miR-550a-1	2.65503	1.78045	-0.110216	-3.32193	-3.32193	2.5169
hsa-miR-550a-2	2.65503	1.78045	-0.110216	-3.32193	-3.32193	2.5169
hsa-miR-550a-3	1.9809	0.748368	-2.29827	-3.32193	-3.32193	1.1681
hsa-miR-552	-2.27319	-3.32193	-3.32193	-3.32193	-3.32193	-3.32193
hsa-miR-555	-1.24942	-3.32193	-3.32193	-3.32193	-3.32193	-3.32193
hsa-miR-556	-3.32193	-1.85965	-1.70551	-3.32193	-3.32193	-1.71553
hsa-miR-5581	-3.32193	-3.32193	-1.70551	-3.32193	-3.32193	-1.29783
hsa-miR-5582	-3.32193	-1.14852	-1.70551	-3.32193	-3.32193	-0.974311
hsa-miR-5583-1	-3.32193	-1.85965	-3.32193	-2.2116	-3.32193	-2.30582
hsa-miR-5583-2	-3.32193	-1.85965	-3.32193	-2.2116	-3.32193	-2.30582
hsa-miR-5584	0.351167	-0.0325107	-0.474257	-3.32193	-3.32193	-3.32193
hsa-miR-5587	-3.32193	-1.85965	-2.29827	-3.32193	-3.32193	-2.30582
hsa-miR-5588	-2.27319	-0.674313	-3.32193	-3.32193	-3.32193	-3.32193
hsa-miR-5680	-3.32193	-3.32193	-3.32193	-3.32193	-3.32193	-1.71553
hsa-miR-5683	-3.32193	0.589138	-3.32193	-3.32193	-3.32193	-2.30582
hsa-miR-5684	-0.656626	-3.32193	-2.29827	-3.32193	-3.32193	-3.32193
hsa-miR-5688	-2.27319	-3.32193	-3.32193	-3.32193	-3.32193	-3.32193
hsa-miR-5690	-3.32193	-3.32193	-3.32193	-3.32193	-3.32193	0.956371
hsa-miR-5695	-1.67234	-3.32193	-2.29827	-3.32193	-3.32193	-3.32193
hsa-miR-5696	-1.67234	-1.85965	-3.32193	-3.32193	-3.32193	-3.32193
hsa-miR-5697	-3.32193	-0.674313	-2.29827	-3.32193	-3.32193	-2.30582
hsa-miR-570	-2.27319	2.16626	-3.32193	-3.32193	-0.134054	0.0288679
hsa-miR-574	1.81554	4.45071	4.08227	-1.59166	0.192898	6.15508
hsa-miR-576	0.467242	1.14177	0.970494	-3.32193	-3.32193	2.5169
hsa-miR-579	-1.67234	-3.32193	-1.28659	-3.32193	-3.32193	-0.710216
hsa-miR-580	-1.67234	0.205719	-0.280784	-3.32193	-3.32193	1.3527
hsa-miR-582	6.51025	9.71889	7.55152	1.83869	1.5837	7.03539
hsa-miR-584	6.23939	8.60661	5.99405	0.459273	-0.134054	7.88128
hsa-miR-586	-3.32193	-3.32193	-0.962337	-3.32193	-3.32193	-3.32193
hsa-miR-589	2.60522	4.42736	2.36793	-2.2116	-1.59166	3.10205
hsa-miR-590	0.467242	0.891757	-2.29827	-3.32193	-1.59166	2.75403
hsa-miR-592	-3.32193	-1.14852	-3.32193	-3.32193	-3.32193	-3.32193
hsa-miR-597	-3.32193	-3.32193	-2.29827	-3.32193	-3.32193	-0.710216
hsa-miR-600	-3.32193	-3.32193	-0.110216	-3.32193	-3.32193	-0.974311
hsa-miR-602	-2.27319	-3.32193	-3.32193	-3.32193	-3.32193	-2.30582
hsa-miR-6087	-3.32193	-3.32193	-3.32193	-3.32193	-3.32193	-0.974311
hsa-miR-612	-3.32193	-1.14852	-3.32193	-3.32193	-3.32193	-3.32193
hsa-miR-6128	-2.27319	-3.32193	-3.32193	-3.32193	-3.32193	-3.32193
hsa-miR-6130	-0.656626	-3.32193	-2.29827	-3.32193	-3.32193	-1.29783
hsa-miR-615	3.78446	3.33714	3.2791	-1.59166	-1.15944	2.99511
hsa-miR-616	0.0865771	-3.32193	-0.110216	-3.32193	-3.32193	-0.974311
hsa-miR-624	-3.32193	1.45057	-3.32193	-3.32193	-3.32193	-1.71553
hsa-miR-625	1.09124	3.65118	0.72211	-1.59166	-0.827305	5.15296
hsa-miR-627	2.09356	3.17835	2.45205	-2.2116	-1.59166	2.06689
hsa-miR-628	1.5254	3.1501	3.21634	-2.2116	-3.32193	2.73199
hsa-miR-629	7.44278	9.62226	6.2699	1.63843	1.27376	7.65481
hsa-miR-636	0.855951	1.78045	-0.474257	-3.32193	-3.32193	-1.71553
hsa-miR-641	-0.237687	3.20606	0.529052	-3.32193	-3.32193	2.06689
hsa-miR-642a	-1.67234	-1.14852	0.421882	-3.32193	-3.32193	-1.71553
hsa-miR-642b	-3.32193	-3.32193	-2.29827	-3.32193	-3.32193	-3.32193
hsa-miR-643	-0.92279	-1.85965	-2.29827	-3.32193	-3.32193	-0.974311
hsa-miR-6500	0.0865771	-0.674313	-2.29827	-3.32193	-3.32193	-2.30582
hsa-miR-6501	-2.27319	-0.318013	-3.32193	-3.32193	-3.32193	-1.29783
hsa-miR-6508	-2.27319	-3.32193	-2.29827	-3.32193	-3.32193	-3.32193
hsa-miR-6509	3.81765	-1.85965	0.421882	-3.32193	-3.32193	-3.32193
hsa-miR-651	3.16517	4.15623	1.8111	-3.32193	-3.32193	6.27993
hsa-miR-6511a-1	-0.432003	0.589138	0.72211	-1.15944	-2.2116	0.16666
hsa-miR-6511a-3	-0.432003	0.589138	0.72211	-1.15944	-2.2116	0.16666
hsa-miR-6511a-4	-0.432003	0.589138	0.72211	-1.15944	-2.2116	0.16666
hsa-miR-6512	-3.32193	-1.85965	-3.32193	-3.32193	-3.32193	-3.32193
hsa-miR-6516	-1.67234	-1.85965	-2.29827	-3.32193	-3.32193	1.79664
hsa-miR-652	2.26375	3.99086	2.21583	3.72205	0.192898	6.16334
hsa-miR-653	-3.32193	-3.32193	-3.32193	-3.32193	-3.32193	-2.30582
hsa-miR-654	-3.32193	-3.32193	-2.29827	-3.32193	-3.32193	-3.32193
hsa-miR-659	-0.656626	1.62491	-1.28659	-3.32193	-3.32193	0.956371
hsa-miR-660	0.467242	4.57279	1.24655	-2.2116	0.332225	5.27608
hsa-miR-663b	-3.32193	-3.32193	-3.32193	-3.32193	-3.32193	-2.30582
hsa-miR-664a	4.19968	4.31733	3.29437	-2.2116	-1.59166	4.08496
hsa-miR-664b	1.09124	0.891757	0.0423023	-1.59166	-3.32193	1.3527
hsa-miR-671	4.69839	4.39161	5.10856	0.192898	-3.32193	5.06757
hsa-miR-6718	-1.67234	1.02217	-0.474257	-3.32193	-3.32193	-3.32193
hsa-miR-6720	5.48798	2.27491	2.50552	-1.15944	-3.32193	2.79711
hsa-miR-6721	-1.24942	-0.674313	-0.697755	-2.2116	-3.32193	-3.32193
hsa-miR-6723	-3.32193	-3.32193	-3.32193	-3.32193	-3.32193	-1.71553
hsa-miR-675	-1.67234	-1.85965	-2.29827	-3.32193	-3.32193	0.0288679
hsa-miR-6770-3	1.16185	1.70478	1.76799	-3.32193	-3.32193	-1.71553
hsa-miR-6859-3	1.81554	0.748368	1.6777	-3.32193	-3.32193	-0.974311
hsa-miR-708	-3.32193	-3.32193	-0.962337	-3.32193	-3.32193	-3.32193
hsa-miR-7-1	7.51705	7.76669	6.32857	-0.557504	-0.827305	9.55579
hsa-miR-7112-2	-3.32193	-3.32193	-3.32193	-3.32193	-3.32193	-0.974311
hsa-miR-7155	0.855951	-3.32193	-1.28659	-3.32193	-3.32193	-0.123488
hsa-miR-7-2	7.45602	7.7242	6.23669	-1.15944	-0.827305	9.51505
hsa-miR-7-3	7.44986	7.70612	6.20471	-1.15944	-0.557504	9.49883
hsa-miR-744	9.85543	7.12211	8.02533	2.05531	1.20289	5.78954
hsa-miR-760	3.91285	2.86736	3.64348	-0.134054	-3.32193	2.29441
hsa-miR-7641-1	-1.24942	-0.674313	0.628808	-0.827305	-0.827305	3.91935
hsa-miR-7641-2	1.09124	1.45057	2.47903	-0.827305	-0.827305	4.2335
hsa-miR-765	-0.92279	-3.32193	-1.70551	-3.32193	-3.32193	-2.30582
hsa-miR-766	-0.656626	1.14177	0.306108	-3.32193	-2.2116	2.85941
hsa-miR-767	-3.32193	-0.318013	-0.962337	-3.32193	-3.32193	-2.30582
hsa-miR-769	6.81553	7.24907	6.1658	1.46759	1.52681	7.64452
hsa-miR-7703	-3.32193	-1.85965	-3.32193	-3.32193	-3.32193	-1.29783
hsa-miR-7704	-1.67234	-3.32193	-3.32193	-3.32193	-3.32193	1.75355
hsa-miR-7705	-1.67234	1.14177	-3.32193	-1.59166	-3.32193	-0.487067
hsa-miR-7706	5.79058	5.88894	5.74172	0.684046	-1.15944	3.29474
hsa-miR-7850	-2.27319	-3.32193	-3.32193	-3.32193	-3.32193	-3.32193
hsa-miR-7854	-0.92279	-3.32193	-3.32193	-3.32193	-3.32193	-2.30582
hsa-miR-7974	-3.32193	-3.32193	-3.32193	-3.32193	-3.32193	-2.30582
hsa-miR-7975	-3.32193	-3.32193	-3.32193	-3.32193	-3.32193	-2.30582
hsa-miR-7976	-0.656626	0.748368	-2.29827	-3.32193	-3.32193	0.16666
hsa-miR-7977	-3.32193	-3.32193	-3.32193	-3.32193	-3.32193	-1.71553
hsa-miR-8072	-1.67234	-1.85965	-3.32193	-3.32193	-3.32193	-3.32193
hsa-miR-873	3.44547	5.74997	2.47903	0.576032	-1.59166	4.49133
hsa-miR-874	-0.92279	0.410129	-2.29827	-2.2116	-3.32193	0.515202
hsa-miR-876	-3.32193	1.45057	-3.32193	-1.15944	-3.32193	2.56755
hsa-miR-889	-3.32193	0.589138	-3.32193	-3.32193	-3.32193	-2.30582
hsa-miR-891a	-0.237687	2.47037	0.0423023	-3.32193	-2.2116	-2.30582
hsa-miR-9-1	1.72516	1.45057	2.04577	-3.32193	-3.32193	2.16882
hsa-miR-9-2	1.72516	1.45057	2.04577	-3.32193	-3.32193	2.16882
hsa-miR-92a-1	13.0598	16.3711	13.2021	7.74332	6.84198	13.8031
hsa-miR-92a-2	13.0326	16.3389	13.1683	7.72605	6.74711	13.7257
hsa-miR-92b	10.649	12.3974	10.9653	5.94309	3.91174	9.71959
hsa-miR-93	8.74763	10.067	6.20673	1.20289	3.15511	10.0941
hsa-miR-9-3	1.57799	1.45057	2.04577	-3.32193	-3.32193	2.16882
hsa-miR-933	-0.237687	-0.318013	-1.28659	-3.32193	-3.32193	-0.293854
hsa-miR-935	-1.67234	0.205719	0.180227	-3.32193	-3.32193	1.79664
hsa-miR-936	-3.32193	-3.32193	-1.70551	-3.32193	-3.32193	-3.32193
hsa-miR-940	-3.32193	-1.14852	-2.29827	-3.32193	-3.32193	-1.29783
hsa-miR-941-1	7.01467	5.58566	7.3286	0.96667	-0.557504	5.48153
hsa-miR-941-2	7.01467	5.58566	7.3286	0.96667	-0.557504	5.48153
hsa-miR-941-3	7.01467	5.58566	7.3286	0.96667	-0.557504	5.48153
hsa-miR-941-4	7.01467	5.58566	7.3286	0.96667	-0.557504	5.48153
hsa-miR-942	-0.237687	2.32631	0.180227	-3.32193	-3.32193	2.56755
hsa-miR-943	-0.237687	-1.85965	-2.29827	-3.32193	-3.32193	-1.71553
hsa-miR-95	6.59244	5.85871	4.26391	-1.59166	-0.330299	9.13165
hsa-miR-96	5.36617	7.40663	4.93916	3.88935	2.66865	8.59618
hsa-miR-98	8.30677	8.29045	4.19234	0.0386644	2.81838	7.36025
hsa-miR-99a	6.83861	9.91474	7.94475	2.8878	4.48233	11.3135
hsa-miR-99b	13.7746	15.4756	12.5815	8.30709	3.75957	9.48118
