# Supplementary material for: Analysis of Nearly One Thousand Mammalian Mirtrons Reveals Novel Features of Dicer Substrates
Source: PLoS Comput Biol. 2015 Sep 1;11(9):e1004441. doi: 10.1371/journal.pcbi.1004441 (PMC4556696; doi:10.1371/journal.pcbi.1004441)
Supplement: S5 Table — (XLS) [file pcbi.1004441.s013.xls]

## Sheet: overall statistics
loci with X # reads	sample	mirtron_num	mirtron_tot	mirtron_fraction	canonical_num	canonical_tot	canonical_fraction
0 reads	IgG	165	212	0.778302	160	568	0.28169
0 reads	ago1	97	212	0.457547	84	568	0.147887
0 reads	ago2	44	212	0.207547	35	568	0.0616197
1 reads	IgG	31	212	0.146226	56	568	0.0985915
1 reads	ago1	61	212	0.287736	45	568	0.0792254
1 reads	ago2	59	212	0.278302	47	568	0.0827465
2 reads	IgG	5	212	0.0235849	22	568	0.0387324
2 reads	ago1	19	212	0.0896226	24	568	0.0422535
2 reads	ago2	27	212	0.127358	27	568	0.0475352
3 reads	IgG	5	212	0.0235849	15	568	0.0264085
3 reads	ago1	10	212	0.0471698	31	568	0.0545775
3 reads	ago2	24	212	0.113208	14	568	0.0246479
4 reads	IgG	1	212	0.00471698	10	568	0.0176056
4 reads	ago1	9	212	0.0424528	20	568	0.0352113
4 reads	ago2	11	212	0.0518868	9	568	0.0158451
5 reads	IgG	0	212	0	7	568	0.0123239
5 reads	ago1	3	212	0.0141509	12	568	0.0211268
5 reads	ago2	7	212	0.0330189	8	568	0.0140845
6 to 10 reads	IgG	2	212	0.00943396	34	568	0.0598592
6 to 10 reads	ago1	9	212	0.0424528	39	568	0.068662
6 to 10 reads	ago2	18	212	0.0849057	51	568	0.0897887
>10 reads	IgG	3	212	0.0141509	264	568	0.464789
>10 reads	ago1	4	212	0.0188679	313	568	0.551056
>10 reads	ago2	22	212	0.103774	377	568	0.663732

## Sheet: mirtron counts
mir	IgG	ago1	ago2
mmu-mir-1224	0	1	3
mmu-mir-1966	0	0	2
mmu-mir-1981	47	206	3296
mmu-mir-1982	0	0	1
mmu-mir-3064	13	7	16
mmu-mir-3076	1	2	2
mmu-mir-3077	0	0	1
mmu-mir-3082	0	2	6
mmu-mir-3087	2	3	13
mmu-mir-3094	1	0	0
mmu-mir-3097	0	0	2
mmu-mir-3102	2	12	11
mmu-mir-3103	0	0	5
mmu-mir-3572	2	4	55
mmu-mir-5107	7	29	48
mmu-mir-5129	1	5	14
mmu-mir-5132	0	8	15
mmu-mir-5134	0	1	3
mmu-mir-6418	0	0	1
mmu-mir-6897	0	1	0
mmu-mir-6899	0	0	2
mmu-mir-6900	0	1	0
mmu-mir-6901	0	0	1
mmu-mir-6902	0	3	6
mmu-mir-6904	0	1	3
mmu-mir-6906	0	0	1
mmu-mir-6909	0	2	0
mmu-mir-6911	0	0	3
mmu-mir-6912	0	0	3
mmu-mir-6913	0	0	1
mmu-mir-6916	0	4	75
mmu-mir-6918	0	0	2
mmu-mir-6921	0	0	1
mmu-mir-6922	0	0	2
mmu-mir-6924	0	3	43
mmu-mir-6926	0	0	1
mmu-mir-6927	1	0	0
mmu-mir-6929	0	0	1
mmu-mir-6930	0	1	0
mmu-mir-6933	0	7	7
mmu-mir-6935	0	0	1
mmu-mir-6936	0	2	0
mmu-mir-6942	0	0	1
mmu-mir-6943	0	6	15
mmu-mir-6946	0	1	5
mmu-mir-6948	0	1	3
mmu-mir-6952	0	0	5
mmu-mir-6954	0	0	2
mmu-mir-6955	1	1	18
mmu-mir-6956	0	1	8
mmu-mir-6957	1	5	9
mmu-mir-6958	0	0	1
mmu-mir-6959	0	0	1
mmu-mir-6960	0	3	32
mmu-mir-6961	3	1	6
mmu-mir-6962	0	0	9
mmu-mir-6964	0	1	0
mmu-mir-6967	1	0	0
mmu-mir-6968	0	4	4
mmu-mir-6970	0	1	0
mmu-mir-6971	0	1	3
mmu-mir-6973a	0	0	4
mmu-mir-6974	3	0	1
mmu-mir-6975	0	1	0
mmu-mir-6976	0	0	4
mmu-mir-698	0	0	2
mmu-mir-6983	0	0	1
mmu-mir-6985	0	1	0
mmu-mir-6986	1	2	8
mmu-mir-6988	0	5	5
mmu-mir-6989	0	0	2
mmu-mir-6990	0	1	4
mmu-mir-6991	0	1	0
mmu-mir-6993	1	0	1
mmu-mir-6994	0	1	0
mmu-mir-6996	0	3	20
mmu-mir-6997	0	1	3
mmu-mir-7002	0	2	0
mmu-mir-7003	0	0	1
mmu-mir-7011	0	0	3
mmu-mir-7012	1	1	4
mmu-mir-7013	0	0	2
mmu-mir-7015	0	1	2
mmu-mir-7016	1	1	3
mmu-mir-7017	0	0	1
mmu-mir-702	1	2	10
mmu-mir-7020	1	0	0
mmu-mir-7021	0	4	13
mmu-mir-7023	0	0	2
mmu-mir-7024	0	1	18
mmu-mir-7028	0	0	1
mmu-mir-7030	0	0	1
mmu-mir-7031	0	0	2
mmu-mir-7033	3	3	1
mmu-mir-7034	0	1	1
mmu-mir-7035	0	1	0
mmu-mir-7036	1	2	0
mmu-mir-7038	0	0	1
mmu-mir-7039	0	1	1
mmu-mir-704	1	0	3
mmu-mir-7042	1	6	8
mmu-mir-7043	0	4	9
mmu-mir-7046	0	2	2
mmu-mir-7049	0	1	1
mmu-mir-7050	0	1	0
mmu-mir-7052	0	1	4
mmu-mir-7056	0	1	6
mmu-mir-7057	0	4	0
mmu-mir-7058	0	9	36
mmu-mir-7059	1	7	22
mmu-mir-7060	3	0	3
mmu-mir-7061	0	0	1
mmu-mir-7063	0	2	3
mmu-mir-7068	4	0	1
mmu-mir-7069	1	0	0
mmu-mir-7072	0	8	30
mmu-mir-7073	0	0	8
mmu-mir-7075	0	4	2
mmu-mir-7077	0	1	0
mmu-mir-7078	0	0	3
mmu-mir-7080	0	0	1
mmu-mir-7081	0	0	1
mmu-mir-7082	0	1	1
mmu-mir-7084	0	7	36
mmu-mir-7086	1	1	1
mmu-mir-7087	0	0	5
mmu-mir-7091	0	0	1
mmu-mir-7094a	0	2	3
mmu-mir-7116	0	0	1
mmu-mir-7119	0	1	0
mmu-mir-877	29	90	168
uc007atr.12	0	0	2
uc007gba.3	0	1	3
uc007gge.5	1	1	0
uc007hib.3	0	0	7
uc007ikx.26	0	4	7
uc007jqe.16	10	1	0
uc007jto.7	0	0	1
uc007jup.6	0	1	4
uc007kip.22	1	1	2
uc007ldu.20	0	1	0
uc007lei.4	0	1	1
uc007lkz.10	1	0	0
uc007mxa.1	0	1	3
uc007oue.8	1	0	0
uc007pex.1	0	0	2
uc007pfc.2	0	0	4
uc007qru.3	0	4	1
uc007sru.9	0	0	2
uc007vtx.9	0	0	1
uc007wif.1	0	1	0
uc007ypu.14	0	1	4
uc008bco.5	0	0	2
uc008bdv.8	0	0	1
uc008bwu.15	0	0	5
uc008cjj.17	0	0	1
uc008cua.4	0	1	5
uc008cze.3	0	0	3
uc008dap.4	0	0	1
uc008dcn.0	0	1	0
uc008ddp.2	0	2	1
uc008dha.11	1	1	3
uc008fxq.7	0	0	1
uc008gbn.5	0	0	1
uc008ggm.9	2	1	2
uc008gja.16	1	2	1
uc008hbc.17	0	0	2
uc008hsa.6	0	1	0
uc008ijw.5	0	1	7
uc008kuo.13	0	1	0
uc008loo.5	0	0	1
uc008lue.0	0	1	0
uc008mja.5	0	0	1
uc008nlc.0	1	0	0
uc008nme.9	0	1	0
uc008nnw.0	0	3	3
uc008nrc.1	1	1	4
uc008pvo.1	0	0	1
uc008qad.3	0	0	3
uc008tub.1	0	0	1
uc008unn.6	0	0	1
uc008uzs.1	1	0	0
uc008vmk.14	0	0	1
uc008vns.31	0	2	0
uc008vrs.0	0	1	0
uc008wrm.0	0	0	2
uc008wwm.4	0	3	1
uc008zhj.10	0	0	1
uc009acq.21	1	0	0
uc009alv.2	2	0	1
uc009dtd.3	0	0	1
uc009evd.0	0	1	10
uc009fep.2	0	2	0
uc009flq.19	0	3	0
uc009frm.3	0	2	4
uc009fyi.23	0	0	2
uc009gif.4	3	2	0
uc009guw.3	0	3	8
uc009iac.14	0	0	2
uc009jqy.9	0	0	1
uc009jrr.2	0	0	1
uc009jst.5	0	0	1
uc009kqs.2	0	2	0
uc009ldm.18	0	1	2
uc009mdi.1	0	1	0
uc009nqn.10	0	0	1
uc009pfn.4	1	1	1
uc009pud.8	0	1	15
uc009rno.10	0	2	3
uc009rps.16	1	0	2
uc009saj.1	0	0	3
uc009sas.9	0	0	3

## Sheet: canonical miR counts
mir	IgG	ago1	ago2
mmu-let-7a-1	51404	365529	2995006
mmu-let-7a-2	51281	364968	2986225
mmu-let-7b	26761	133285	1180798
mmu-let-7c-1	35646	207805	1432090
mmu-let-7c-2	35878	209258	1447654
mmu-let-7d	8595	54252	397491
mmu-let-7e	583	2649	23129
mmu-let-7f-1	81151	696697	5911595
mmu-let-7f-2	86103	738290	6350581
mmu-let-7g	45226	301391	3789439
mmu-let-7i	9835	57056	498900
mmu-let-7j	0	16	218
mmu-let-7k	5	52	132
mmu-miR-100	68	16	62
mmu-miR-101a	2223	11748	154922
mmu-miR-101b	1824	11290	124684
mmu-miR-101c	1	29	330
mmu-miR-103-1	7878	58998	347317
mmu-miR-103-2	7895	59064	347377
mmu-miR-106a	17	200	328
mmu-miR-106b	131	1476	4935
mmu-miR-107	2725	23252	246773
mmu-miR-10a	277	1025	5928
mmu-miR-10b	4	3	11
mmu-miR-1187	0	3	9
mmu-miR-1188	1	0	1
mmu-miR-1191	0	1	44
mmu-miR-1191b	1	0	0
mmu-miR-1198	35	69	559
mmu-miR-1199	0	0	2
mmu-miR-122	18	102	126
mmu-miR-124-1	61	2	25
mmu-miR-124-2	61	2	25
mmu-miR-124-3	61	2	25
mmu-miR-1247	6	31	67
mmu-miR-1249	1	15	16
mmu-miR-125a	41	141	630
mmu-miR-125b-1	184	68	202
mmu-miR-125b-2	158	67	196
mmu-miR-126a	192	232	250
mmu-miR-127	55	65	174
mmu-miR-128-1	272	2050	13827
mmu-miR-128-2	191	1441	8182
mmu-miR-1291	368	212	31
mmu-miR-129-1	22	0	6
mmu-miR-129-2	22	0	6
mmu-miR-1298	21	31	52
mmu-miR-1306	8	99	330
mmu-miR-130a	9	76	255
mmu-miR-130b	34	564	2293
mmu-miR-132	30	110	395
mmu-miR-133a-1	9	4	9
mmu-miR-133a-2	9	4	9
mmu-miR-134	5	4	4
mmu-miR-135a-1	1	4	1
mmu-miR-135a-2	1	8	2
mmu-miR-136	1	4	11
mmu-miR-137	6	0	1
mmu-miR-138-1	50	88	481
mmu-miR-138-2	33	78	445
mmu-miR-139	126	748	1846
mmu-miR-140	13955	100892	1080528
mmu-miR-141	0	3	13
mmu-miR-142	3655	53654	206812
mmu-miR-143	3107	1299	2676
mmu-miR-144	19	20	673
mmu-miR-145a	65	130	150
mmu-miR-145b	1	0	0
mmu-miR-146a	855	5896	22436
mmu-miR-146b	324	1567	5683
mmu-miR-147	3	5	11
mmu-miR-148a	87	281	1473
mmu-miR-148b	193	550	1646
mmu-miR-149	9	6	8
mmu-miR-150	2247	18531	52719
mmu-miR-151	173	847	2712
mmu-miR-152	198	408	1369
mmu-miR-153	1	1	0
mmu-miR-154	0	6	7
mmu-miR-155	140	567	1195
mmu-miR-15a	74	654	1104
mmu-miR-15b	644	8443	7724
mmu-miR-16-1	906	13571	14763
mmu-miR-16-2	880	13413	14650
mmu-miR-17	191	1230	3207
mmu-miR-181a-1	2204	11388	58171
mmu-miR-181a-2	2142	10761	57098
mmu-miR-181b-1	547	2508	11151
mmu-miR-181b-2	717	2981	14571
mmu-miR-181c	70	450	1842
mmu-miR-181d	297	1762	12008
mmu-miR-182	8	32	231
mmu-miR-183	4	19	73
mmu-miR-1839	1740	12214	68718
mmu-miR-184	21	14	61
mmu-miR-1843a	33	147	616
mmu-miR-1843b	18	127	558
mmu-miR-185	849	5349	29298
mmu-miR-186	20	196	1871
mmu-miR-187	14	34	188
mmu-miR-188	11	68	204
mmu-miR-1893	6	1	0
mmu-miR-1895	3	0	0
mmu-miR-18a	15	105	185
mmu-miR-18b	2	11	56
mmu-miR-190a	0	0	2
mmu-miR-190b	4	13	54
mmu-miR-191	2094	28050	56950
mmu-miR-192	447	4027	13962
mmu-miR-1927	0	1	41
mmu-miR-1929	1	3	8
mmu-miR-1930	0	5	26
mmu-miR-1931	2	0	0
mmu-miR-1932	0	0	2
mmu-miR-1933	0	0	2
mmu-miR-1934	5	19	73
mmu-miR-1936	0	0	1
mmu-miR-1938	0	3	0
mmu-miR-193a	13	12	63
mmu-miR-193b	2	6	11
mmu-miR-1940	82	63	13
mmu-miR-1941	1	6	49
mmu-miR-194-1	2	20	158
mmu-miR-194-2	7	59	223
mmu-miR-1943	7	5	51
mmu-miR-1945	0	3	0
mmu-miR-1947	0	11	124
mmu-miR-1948	0	6	18
mmu-miR-1949	29	4	0
mmu-miR-1950	0	0	2
mmu-miR-1951	0	0	2
mmu-miR-1953	0	3	8
mmu-miR-1954	0	2	3
mmu-miR-1955	0	6	36
mmu-miR-1956	0	5	23
mmu-miR-1957a	0	0	2
mmu-miR-1958	0	3	23
mmu-miR-195a	11	32	33
mmu-miR-1960	0	12	79
mmu-miR-1961	0	2	0
mmu-miR-1964	25	141	1064
mmu-miR-1968	1	14	9
mmu-miR-196a-1	0	1	1
mmu-miR-196a-2	0	1	1
mmu-miR-196b	1	6	9
mmu-miR-1970	0	0	2
mmu-miR-1983	2	9	139
mmu-miR-199a-1	2389	5350	5648
mmu-miR-199a-2	2389	5350	5648
mmu-miR-199b	2396	5359	5653
mmu-miR-19a	0	26	34
mmu-miR-19b-1	74	1218	425
mmu-miR-19b-2	74	1225	427
mmu-miR-1a-1	1032	1907	2594
mmu-miR-1a-2	1032	1907	2594
mmu-miR-1b	0	2	4
mmu-miR-200a	50	137	351
mmu-miR-200b	30	68	229
mmu-miR-200c	17	57	146
mmu-miR-201	0	0	1
mmu-miR-202	0	3	4
mmu-miR-203	41	185	2281
mmu-miR-204	2	0	0
mmu-miR-205	2	9	1
mmu-miR-206	9	6	6
mmu-miR-208a	0	0	2
mmu-miR-208b	0	0	1
mmu-miR-20a	42	426	791
mmu-miR-20b	39	404	767
mmu-miR-210	8	53	105
mmu-miR-211	3	40	97
mmu-miR-212	3	30	111
mmu-miR-214	6	12	2
mmu-miR-215	0	3	26
mmu-miR-216b	0	2	1
mmu-miR-217	1	0	7
mmu-miR-218-1	0	0	3
mmu-miR-218-2	0	0	3
mmu-miR-219a-1	43	156	990
mmu-miR-219a-2	62	38	384
mmu-miR-219b	1	2	6
mmu-miR-219c	0	3	35
mmu-miR-21a	5838	45912	420238
mmu-miR-21b	6	49	514
mmu-miR-21c	1	4	34
mmu-miR-22	165	636	2138
mmu-miR-221	614	3130	40364
mmu-miR-222	183	1091	1674
mmu-miR-223	158	1051	1122
mmu-miR-224	1	4	4
mmu-miR-23a	997	10128	23425
mmu-miR-23b	380	3575	4303
mmu-miR-24-1	969	4344	9052
mmu-miR-24-2	973	4356	9192
mmu-miR-25	2555	20199	117472
mmu-miR-26a-1	1724	14829	33303
mmu-miR-26a-2	1724	14830	33311
mmu-miR-26b	1072	9915	28944
mmu-miR-27a	326	2964	7112
mmu-miR-27b	282	1381	7500
mmu-miR-28a	83	411	3722
mmu-miR-28c	0	0	5
mmu-miR-296	53	275	1055
mmu-miR-297a-1	4	24	53
mmu-miR-297a-2	12	43	70
mmu-miR-297a-3	80	1054	692
mmu-miR-297a-4	80	1054	692
mmu-miR-297b	71	1022	689
mmu-miR-297c	70	1031	693
mmu-miR-298	83	464	5403
mmu-miR-299a	0	4	5
mmu-miR-29a	6486	55921	265921
mmu-miR-29b-1	208	1155	6848
mmu-miR-29b-2	211	1231	7270
mmu-miR-29c	116	678	1998
mmu-miR-300	0	0	3
mmu-miR-301a	5	56	364
mmu-miR-301b	0	3	19
mmu-miR-3057	1	4	4
mmu-miR-3058	0	3	0
mmu-miR-3059	0	0	1
mmu-miR-3060	0	16	26
mmu-miR-3061	1	1	6
mmu-miR-3062	0	1	9
mmu-miR-3066	1	7	40
mmu-miR-3068	52	228	350
mmu-miR-3069	0	1	2
mmu-miR-3074-1	1	14	30
mmu-miR-3074-2	0	4	13
mmu-miR-3079	0	7	8
mmu-miR-3084-1	3	6	3
mmu-miR-3084-2	3	6	3
mmu-miR-3086	0	4	12
mmu-miR-3089	0	0	3
mmu-miR-3091	1	4	7
mmu-miR-3095	1	4	31
mmu-miR-3098	0	0	1
mmu-miR-30a	850	1896	3577
mmu-miR-30b	105	658	1603
mmu-miR-30c-1	151	1090	2257
mmu-miR-30c-2	160	1075	2019
mmu-miR-30d	1496	10716	40660
mmu-miR-30e	498	3727	9661
mmu-miR-31	20	136	365
mmu-miR-3101	0	0	1
mmu-miR-3107	33	68	1569
mmu-miR-3109	0	1	3
mmu-miR-3110	0	0	1
mmu-miR-3112	2	0	1
mmu-miR-32	13	108	186
mmu-miR-320	822	3524	91654
mmu-miR-322	55	513	684
mmu-miR-323	1	2	7
mmu-miR-324	44	239	238
mmu-miR-326	5	63	20
mmu-miR-328	18	86	72
mmu-miR-329	1	1	7
mmu-miR-33	307	2528	28041
mmu-miR-330	41	314	646
mmu-miR-331	15	276	83
mmu-miR-335	9	14	16
mmu-miR-337	0	5	9
mmu-miR-338	12	22	76
mmu-miR-339	46	219	507
mmu-miR-340	144	1105	4205
mmu-miR-341	2	3	12
mmu-miR-342	764	8040	8545
mmu-miR-344d-1	0	0	1
mmu-miR-344d-2	0	0	1
mmu-miR-344d-3	0	0	1
mmu-miR-345	37	251	1069
mmu-miR-3473a	0	1	0
mmu-miR-3473b	11	2	0
mmu-miR-3473d	1	13	6
mmu-miR-3473e	1	1	0
mmu-miR-3473f	117	45	57
mmu-miR-3473g	1	5	16
mmu-miR-3474	1	32	229
mmu-miR-34a	5	43	39
mmu-miR-34b	19	35	43
mmu-miR-34c	938	1727	2267
mmu-miR-350	20	329	226
mmu-miR-351	10	24	54
mmu-miR-3535	1181	1041	203
mmu-miR-361	48	346	396
mmu-miR-362	40	531	1771
mmu-miR-363	78	787	2823
mmu-miR-365-1	0	7	10
mmu-miR-365-2	3	11	25
mmu-miR-369	0	1	6
mmu-miR-370	0	0	1
mmu-miR-374b	37	265	452
mmu-miR-374c	2	3	13
mmu-miR-375	21	31	42
mmu-miR-376a	2	4	20
mmu-miR-376b	0	1	1
mmu-miR-376c	0	1	0
mmu-miR-377	1	1	0
mmu-miR-378a	2507	16889	37514
mmu-miR-378b	10	391	397
mmu-miR-378c	285	1630	7521
mmu-miR-378d	2	11	80
mmu-miR-379	70	21	64
mmu-miR-380	4	2	1
mmu-miR-381	6	0	2
mmu-miR-382	3	18	106
mmu-miR-383	1	6	12
mmu-miR-3962	4	13	68
mmu-miR-3963	14	9	0
mmu-miR-3964	1	5	18
mmu-miR-3969	0	2	1
mmu-miR-3970	1	4	40
mmu-miR-409	1	7	13
mmu-miR-410	4	1	1
mmu-miR-411	7	7	27
mmu-miR-421	1	37	128
mmu-miR-423	3477	15696	128132
mmu-miR-425	121	812	1523
mmu-miR-429	14	15	15
mmu-miR-431	1	0	2
mmu-miR-433	3	2	38
mmu-miR-434	0	9	11
mmu-miR-448	0	2	0
mmu-miR-449a	26	45	180
mmu-miR-449c	5	17	131
mmu-miR-450a-1	3	7	34
mmu-miR-450a-2	3	7	31
mmu-miR-450b	0	10	59
mmu-miR-451a	131	188	7273
mmu-miR-452	0	3	1
mmu-miR-455	17	108	82
mmu-miR-465c-1	0	0	2
mmu-miR-465c-2	0	0	2
mmu-miR-466a	183	3054	3146
mmu-miR-466b-1	191	3092	3200
mmu-miR-466b-2	184	3088	3199
mmu-miR-466b-3	129	2199	1757
mmu-miR-466b-4	191	3092	3200
mmu-miR-466b-5	191	3092	3200
mmu-miR-466b-6	191	3092	3200
mmu-miR-466b-7	191	3092	3200
mmu-miR-466b-8	184	3087	3191
mmu-miR-466c-1	215	3189	3356
mmu-miR-466c-2	215	3189	3356
mmu-miR-466d	94	1273	1733
mmu-miR-466e	184	3087	3191
mmu-miR-466f-1	37	81	111
mmu-miR-466f-2	112	578	1499
mmu-miR-466f-3	68	370	866
mmu-miR-466f-4	32	58	94
mmu-miR-466g	142	823	1122
mmu-miR-466h	91	600	772
mmu-miR-466i	35	255	852
mmu-miR-466j	4	4	0
mmu-miR-466k	1	5	6
mmu-miR-466l	0	1	1
mmu-miR-466m	7	154	192
mmu-miR-466n	9	49	165
mmu-miR-466o	10	54	73
mmu-miR-466p	188	3058	3141
mmu-miR-466q	0	7	18
mmu-miR-467a-1	169	2096	2858
mmu-miR-467a-10	169	2096	2858
mmu-miR-467a-2	169	2096	2858
mmu-miR-467a-3	169	2096	2858
mmu-miR-467a-4	169	2096	2858
mmu-miR-467a-5	169	2096	2858
mmu-miR-467a-6	169	2096	2858
mmu-miR-467a-7	169	2096	2858
mmu-miR-467a-8	169	2096	2858
mmu-miR-467a-9	169	2096	2858
mmu-miR-467b	76	399	727
mmu-miR-467c	47	409	1013
mmu-miR-467d	111	1846	2426
mmu-miR-467e	50	610	2252
mmu-miR-467f	0	1	1
mmu-miR-483	0	1	6
mmu-miR-484	49	189	260
mmu-miR-485	38	7	37
mmu-miR-486	71	135	1723
mmu-miR-490	3	1	4
mmu-miR-491	2	3	5
mmu-miR-493	0	0	2
mmu-miR-494	0	1	1
mmu-miR-495	0	9	4
mmu-miR-497	11	29	65
mmu-miR-497b	0	2	33
mmu-miR-499	8	85	120
mmu-miR-500	44	283	272
mmu-miR-501	54	365	888
mmu-miR-503	56	134	739
mmu-miR-504	6	56	394
mmu-miR-505	3	21	365
mmu-miR-5099	9	8	2
mmu-miR-5100	185	41	3
mmu-miR-5103	0	3	1
mmu-miR-5104	14	22	21
mmu-miR-5106	0	0	4
mmu-miR-5108	0	1	1
mmu-miR-511	51	529	831
mmu-miR-5110	0	2	3
mmu-miR-5113	9	35	301
mmu-miR-5114	9	61	202
mmu-miR-5120	0	1	0
mmu-miR-5121	300	111	11
mmu-miR-5123	0	0	6
mmu-miR-5126	77	37	7
mmu-miR-5127	0	30	21
mmu-miR-5128	6	3	15
mmu-miR-5133	0	1	1
mmu-miR-532	100	924	3448
mmu-miR-540	1	0	9
mmu-miR-541	8	33	172
mmu-miR-542	6	27	68
mmu-miR-543	0	1	58
mmu-miR-551b	0	4	0
mmu-miR-5615-1	0	0	1
mmu-miR-5620	0	1	8
mmu-miR-5621	0	0	1
mmu-miR-5623	0	1	0
mmu-miR-5624	0	1	2
mmu-miR-5709	0	0	6
mmu-miR-574	12	28	40
mmu-miR-582	1	6	10
mmu-miR-592	2	21	18
mmu-miR-598	19	109	338
mmu-miR-6240	76	105	19
mmu-miR-6481	2	0	0
mmu-miR-6516	29	13	20
mmu-miR-652	229	1253	1138
mmu-miR-6538	96	76	20
mmu-miR-6539	1	0	0
mmu-miR-654	3	0	0
mmu-miR-6546	0	3	17
mmu-miR-664	16	176	722
mmu-miR-665	0	1	7
mmu-miR-666	0	1	0
mmu-miR-667	0	1	2
mmu-miR-669a-1	439	5422	11705
mmu-miR-669a-10	439	5422	11705
mmu-miR-669a-11	439	5422	11705
mmu-miR-669a-12	439	5422	11705
mmu-miR-669a-2	439	5422	11705
mmu-miR-669a-3	105	738	878
mmu-miR-669a-4	439	5422	11705
mmu-miR-669a-5	439	5422	11705
mmu-miR-669a-6	439	5422	11705
mmu-miR-669a-7	439	5422	11705
mmu-miR-669a-8	439	5422	11705
mmu-miR-669a-9	439	5422	11705
mmu-miR-669b	16	88	146
mmu-miR-669c	847	4963	54578
mmu-miR-669d	19	200	252
mmu-miR-669d-2	19	200	252
mmu-miR-669e	2	13	16
mmu-miR-669f	37	229	609
mmu-miR-669g	0	0	1
mmu-miR-669h	4	30	35
mmu-miR-669i	0	11	15
mmu-miR-669k	0	6	0
mmu-miR-669l	9	142	224
mmu-miR-669m-1	18	88	75
mmu-miR-669m-2	18	88	75
mmu-miR-669n	1	1	14
mmu-miR-669o	356	4902	11205
mmu-miR-669p-1	105	735	871
mmu-miR-669p-2	105	735	871
mmu-miR-671	26	62	63
mmu-miR-672	9	19	14
mmu-miR-673	0	0	1
mmu-miR-674	104	538	1046
mmu-miR-676	16	35	144
mmu-miR-677	12	8	1
mmu-miR-690	12	17	14
mmu-miR-693	0	0	13
mmu-miR-6967.2	1	0	0
mmu-miR-700	10	118	461
mmu-miR-701	0	3	3
mmu-miR-7036b	1	2	1
mmu-miR-708	23	96	154
mmu-miR-709	1	0	0
mmu-miR-7212	2	3	42
mmu-miR-7219	0	5	9
mmu-miR-7224	0	0	4
mmu-miR-7227	0	2	27
mmu-miR-7235	1	0	0
mmu-miR-7237	0	0	1
mmu-miR-7238	0	1	0
mmu-miR-744	961	4519	6748
mmu-miR-758	0	0	1
mmu-miR-760	1	9	18
mmu-miR-7646	0	2	13
mmu-miR-7647	0	2	7
mmu-miR-7651	0	3	1
mmu-miR-7652	4	1	0
mmu-miR-7653	0	0	1
mmu-miR-7654	0	0	5
mmu-miR-7655	0	0	2
mmu-miR-7656	0	3	10
mmu-miR-7658	0	4	21
mmu-miR-7659	0	0	5
mmu-miR-7660	0	0	2
mmu-miR-7662	0	0	1
mmu-miR-7666	1	0	2
mmu-miR-7667	2	10	76
mmu-miR-7669	2	15	12
mmu-miR-7670	0	2	2
mmu-miR-7671	0	0	13
mmu-miR-7672	0	0	2
mmu-miR-7673	0	0	1
mmu-miR-7675	1	1	1
mmu-miR-7676-1	0	0	1
mmu-miR-7676-2	0	0	1
mmu-miR-7679	0	0	5
mmu-miR-7681	0	1	0
mmu-miR-7682	1	0	5
mmu-miR-7687	0	1	15
mmu-miR-770	0	2	0
mmu-miR-7a-1	647	1275	6998
mmu-miR-7a-2	633	787	6606
mmu-miR-7b	0	0	3
mmu-miR-802	0	0	1
mmu-miR-8090	0	3	7
mmu-miR-8091	0	1	15
mmu-miR-8092	0	2	6
mmu-miR-8093	0	0	3
mmu-miR-8094	1	5	26
mmu-miR-8095	0	1	2
mmu-miR-8096	1	5	7
mmu-miR-8097	0	0	17
mmu-miR-8098	2	3	3
mmu-miR-8099-1	0	0	10
mmu-miR-8099-2	0	0	10
mmu-miR-8100	0	0	9
mmu-miR-8102	1	0	9
mmu-miR-8103	0	1	6
mmu-miR-8104	0	1	2
mmu-miR-8105	0	0	22
mmu-miR-8106	3	22	175
mmu-miR-8107	0	1	5
mmu-miR-8108	2	3	13
mmu-miR-8110	0	0	9
mmu-miR-8112	2	11	20
mmu-miR-8113	1	2	7
mmu-miR-8114	1	10	6
mmu-miR-8115	1	5	21
mmu-miR-8116	0	1	6
mmu-miR-8117	0	21	712
mmu-miR-8118	0	3	13
mmu-miR-8119	0	9	87
mmu-miR-8120	0	8	8
mmu-miR-872	40	360	1656
mmu-miR-873a	0	3	17
mmu-miR-874	11	58	43
mmu-miR-875	0	3	6
mmu-miR-879	0	3	6
mmu-miR-883a	0	0	1
mmu-miR-9-1	692	6	189
mmu-miR-9-2	692	6	189
mmu-miR-92a-1	1062	5359	15878
mmu-miR-92a-2	447	2166	5978
mmu-miR-92b	57	185	589
mmu-miR-93	282	2690	4249
mmu-miR-9-3	686	6	187
mmu-miR-96	1	4	11
mmu-miR-98	191	1287	8843
mmu-miR-99a	64	166	502
mmu-miR-99b	175	312	1553

## Sheet: mirtron norm
mir	IgG	ago1	ago2
mmu-mir-1224	-3.32193	-2.68351	-2.4765
mmu-mir-1966	-3.32193	-3.32193	-2.70727
mmu-mir-1981	1.1945	3.53186	6.45354
mmu-mir-1982	-3.32193	-3.32193	-2.98211
mmu-mir-3064	-0.503546	-1.03023	-0.929726
mmu-mir-3076	-2.77037	-2.24247	-2.70727
mmu-mir-3077	-3.32193	-3.32193	-2.98211
mmu-mir-3082	-3.32193	-2.24247	-1.94698
mmu-mir-3087	-2.37233	-1.90517	-1.16722
mmu-mir-3094	-2.77037	-3.32193	-3.32193
mmu-mir-3097	-3.32193	-3.32193	-2.70727
mmu-mir-3102	-2.37233	-0.380931	-1.35049
mmu-mir-3103	-3.32193	-3.32193	-2.10284
mmu-mir-3572	-2.37233	-1.63197	0.642279
mmu-mir-5107	-1.23118	0.777529	0.459299
mmu-mir-5129	-2.77037	-1.40236	-1.08364
mmu-mir-5132	-3.32193	-0.874893	-1.00463
mmu-mir-5134	-3.32193	-2.68351	-2.4765
mmu-mir-6418	-3.32193	-3.32193	-2.98211
mmu-mir-6897	-3.32193	-2.68351	-3.32193
mmu-mir-6899	-3.32193	-3.32193	-2.70727
mmu-mir-6900	-3.32193	-2.68351	-3.32193
mmu-mir-6901	-3.32193	-3.32193	-2.98211
mmu-mir-6902	-3.32193	-1.90517	-1.94698
mmu-mir-6904	-3.32193	-2.68351	-2.4765
mmu-mir-6906	-3.32193	-3.32193	-2.98211
mmu-mir-6909	-3.32193	-2.24247	-3.32193
mmu-mir-6911	-3.32193	-3.32193	-2.4765
mmu-mir-6912	-3.32193	-3.32193	-2.4765
mmu-mir-6913	-3.32193	-3.32193	-2.98211
mmu-mir-6916	-3.32193	-1.63197	1.06488
mmu-mir-6918	-3.32193	-3.32193	-2.70727
mmu-mir-6921	-3.32193	-3.32193	-2.98211
mmu-mir-6922	-3.32193	-3.32193	-2.70727
mmu-mir-6924	-3.32193	-1.90517	0.312752
mmu-mir-6926	-3.32193	-3.32193	-2.98211
mmu-mir-6927	-2.77037	-3.32193	-3.32193
mmu-mir-6929	-3.32193	-3.32193	-2.98211
mmu-mir-6930	-3.32193	-2.68351	-3.32193
mmu-mir-6933	-3.32193	-1.03023	-1.80632
mmu-mir-6935	-3.32193	-3.32193	-2.98211
mmu-mir-6936	-3.32193	-2.24247	-3.32193
mmu-mir-6942	-3.32193	-3.32193	-2.98211
mmu-mir-6943	-3.32193	-1.20433	-1.00463
mmu-mir-6946	-3.32193	-2.68351	-2.10284
mmu-mir-6948	-3.32193	-2.68351	-2.4765
mmu-mir-6952	-3.32193	-3.32193	-2.10284
mmu-mir-6954	-3.32193	-3.32193	-2.70727
mmu-mir-6955	-2.77037	-2.68351	-0.790665
mmu-mir-6956	-3.32193	-2.68351	-1.67817
mmu-mir-6957	-2.77037	-1.40236	-1.56048
mmu-mir-6958	-3.32193	-3.32193	-2.98211
mmu-mir-6959	-3.32193	-3.32193	-2.98211
mmu-mir-6960	-3.32193	-1.90517	-0.0741283
mmu-mir-6961	-2.06069	-2.68351	-1.94698
mmu-mir-6962	-3.32193	-3.32193	-1.56048
mmu-mir-6964	-3.32193	-2.68351	-3.32193
mmu-mir-6967	-2.77037	-3.32193	-3.32193
mmu-mir-6968	-3.32193	-1.63197	-2.27761
mmu-mir-6970	-3.32193	-2.68351	-3.32193
mmu-mir-6971	-3.32193	-2.68351	-2.4765
mmu-mir-6973a	-3.32193	-3.32193	-2.27761
mmu-mir-6974	-2.06069	-3.32193	-2.98211
mmu-mir-6975	-3.32193	-2.68351	-3.32193
mmu-mir-6976	-3.32193	-3.32193	-2.27761
mmu-mir-698	-3.32193	-3.32193	-2.70727
mmu-mir-6983	-3.32193	-3.32193	-2.98211
mmu-mir-6985	-3.32193	-2.68351	-3.32193
mmu-mir-6986	-2.77037	-2.24247	-1.67817
mmu-mir-6988	-3.32193	-1.40236	-2.10284
mmu-mir-6989	-3.32193	-3.32193	-2.70727
mmu-mir-6990	-3.32193	-2.68351	-2.27761
mmu-mir-6991	-3.32193	-2.68351	-3.32193
mmu-mir-6993	-2.77037	-3.32193	-2.98211
mmu-mir-6994	-3.32193	-2.68351	-3.32193
mmu-mir-6996	-3.32193	-1.90517	-0.663837
mmu-mir-6997	-3.32193	-2.68351	-2.4765
mmu-mir-7002	-3.32193	-2.24247	-3.32193
mmu-mir-7003	-3.32193	-3.32193	-2.98211
mmu-mir-7011	-3.32193	-3.32193	-2.4765
mmu-mir-7012	-2.77037	-2.68351	-2.27761
mmu-mir-7013	-3.32193	-3.32193	-2.70727
mmu-mir-7015	-3.32193	-2.68351	-2.70727
mmu-mir-7016	-2.77037	-2.68351	-2.4765
mmu-mir-7017	-3.32193	-3.32193	-2.98211
mmu-mir-702	-2.77037	-2.24247	-1.45167
mmu-mir-7020	-2.77037	-3.32193	-3.32193
mmu-mir-7021	-3.32193	-1.63197	-1.16722
mmu-mir-7023	-3.32193	-3.32193	-2.70727
mmu-mir-7024	-3.32193	-2.68351	-0.790665
mmu-mir-7028	-3.32193	-3.32193	-2.98211
mmu-mir-7030	-3.32193	-3.32193	-2.98211
mmu-mir-7031	-3.32193	-3.32193	-2.70727
mmu-mir-7033	-2.06069	-1.90517	-2.98211
mmu-mir-7034	-3.32193	-2.68351	-2.98211
mmu-mir-7035	-3.32193	-2.68351	-3.32193
mmu-mir-7036	-2.77037	-2.24247	-3.32193
mmu-mir-7038	-3.32193	-3.32193	-2.98211
mmu-mir-7039	-3.32193	-2.68351	-2.98211
mmu-mir-704	-2.77037	-3.32193	-2.4765
mmu-mir-7042	-2.77037	-1.20433	-1.67817
mmu-mir-7043	-3.32193	-1.63197	-1.56048
mmu-mir-7046	-3.32193	-2.24247	-2.70727
mmu-mir-7049	-3.32193	-2.68351	-2.98211
mmu-mir-7050	-3.32193	-2.68351	-3.32193
mmu-mir-7052	-3.32193	-2.68351	-2.27761
mmu-mir-7056	-3.32193	-2.68351	-1.94698
mmu-mir-7057	-3.32193	-1.63197	-3.32193
mmu-mir-7058	-3.32193	-0.734668	0.0788221
mmu-mir-7059	-2.77037	-1.03023	-0.547263
mmu-mir-7060	-2.06069	-3.32193	-2.4765
mmu-mir-7061	-3.32193	-3.32193	-2.98211
mmu-mir-7063	-3.32193	-2.24247	-2.4765
mmu-mir-7068	-1.80456	-3.32193	-2.98211
mmu-mir-7069	-2.77037	-3.32193	-3.32193
mmu-mir-7072	-3.32193	-0.874893	-0.157148
mmu-mir-7073	-3.32193	-3.32193	-1.67817
mmu-mir-7075	-3.32193	-1.63197	-2.70727
mmu-mir-7077	-3.32193	-2.68351	-3.32193
mmu-mir-7078	-3.32193	-3.32193	-2.4765
mmu-mir-7080	-3.32193	-3.32193	-2.98211
mmu-mir-7081	-3.32193	-3.32193	-2.98211
mmu-mir-7082	-3.32193	-2.68351	-2.98211
mmu-mir-7084	-3.32193	-1.03023	0.0788221
mmu-mir-7086	-2.77037	-2.68351	-2.98211
mmu-mir-7087	-3.32193	-3.32193	-2.10284
mmu-mir-7091	-3.32193	-3.32193	-2.98211
mmu-mir-7094a	-3.32193	-2.24247	-2.4765
mmu-mir-7116	-3.32193	-3.32193	-2.98211
mmu-mir-7119	-3.32193	-2.68351	-3.32193
mmu-mir-877	0.536494	2.3532	2.18968
uc007atr.12	-3.32193	-3.32193	-2.70727
uc007gba.3	-3.32193	-2.68351	-2.4765
uc007gge.5	-2.77037	-2.68351	-3.32193
uc007hib.3	-3.32193	-3.32193	-1.80632
uc007ikx.26	-3.32193	-1.63197	-1.80632
uc007jqe.16	-0.821968	-2.68351	-3.32193
uc007jto.7	-3.32193	-3.32193	-2.98211
uc007jup.6	-3.32193	-2.68351	-2.27761
uc007kip.22	-2.77037	-2.68351	-2.70727
uc007ldu.20	-3.32193	-2.68351	-3.32193
uc007lei.4	-3.32193	-2.68351	-2.98211
uc007lkz.10	-2.77037	-3.32193	-3.32193
uc007mxa.1	-3.32193	-2.68351	-2.4765
uc007oue.8	-2.77037	-3.32193	-3.32193
uc007pex.1	-3.32193	-3.32193	-2.70727
uc007pfc.2	-3.32193	-3.32193	-2.27761
uc007qru.3	-3.32193	-1.63197	-2.98211
uc007sru.9	-3.32193	-3.32193	-2.70727
uc007vtx.9	-3.32193	-3.32193	-2.98211
uc007wif.1	-3.32193	-2.68351	-3.32193
uc007ypu.14	-3.32193	-2.68351	-2.27761
uc008bco.5	-3.32193	-3.32193	-2.70727
uc008bdv.8	-3.32193	-3.32193	-2.98211
uc008bwu.15	-3.32193	-3.32193	-2.10284
uc008cjj.17	-3.32193	-3.32193	-2.98211
uc008cua.4	-3.32193	-2.68351	-2.10284
uc008cze.3	-3.32193	-3.32193	-2.4765
uc008dap.4	-3.32193	-3.32193	-2.98211
uc008dcn.0	-3.32193	-2.68351	-3.32193
uc008ddp.2	-3.32193	-2.24247	-2.98211
uc008dha.11	-2.77037	-2.68351	-2.4765
uc008fxq.7	-3.32193	-3.32193	-2.98211
uc008gbn.5	-3.32193	-3.32193	-2.98211
uc008ggm.9	-2.37233	-2.68351	-2.70727
uc008gja.16	-2.77037	-2.24247	-2.98211
uc008hbc.17	-3.32193	-3.32193	-2.70727
uc008hsa.6	-3.32193	-2.68351	-3.32193
uc008ijw.5	-3.32193	-2.68351	-1.80632
uc008kuo.13	-3.32193	-2.68351	-3.32193
uc008loo.5	-3.32193	-3.32193	-2.98211
uc008lue.0	-3.32193	-2.68351	-3.32193
uc008mja.5	-3.32193	-3.32193	-2.98211
uc008nlc.0	-2.77037	-3.32193	-3.32193
uc008nme.9	-3.32193	-2.68351	-3.32193
uc008nnw.0	-3.32193	-1.90517	-2.4765
uc008nrc.1	-2.77037	-2.68351	-2.27761
uc008pvo.1	-3.32193	-3.32193	-2.98211
uc008qad.3	-3.32193	-3.32193	-2.4765
uc008tub.1	-3.32193	-3.32193	-2.98211
uc008unn.6	-3.32193	-3.32193	-2.98211
uc008uzs.1	-2.77037	-3.32193	-3.32193
uc008vmk.14	-3.32193	-3.32193	-2.98211
uc008vns.31	-3.32193	-2.24247	-3.32193
uc008vrs.0	-3.32193	-2.68351	-3.32193
uc008wrm.0	-3.32193	-3.32193	-2.70727
uc008wwm.4	-3.32193	-1.90517	-2.98211
uc008zhj.10	-3.32193	-3.32193	-2.98211
uc009acq.21	-2.77037	-3.32193	-3.32193
uc009alv.2	-2.37233	-3.32193	-2.98211
uc009dtd.3	-3.32193	-3.32193	-2.98211
uc009evd.0	-3.32193	-2.68351	-1.45167
uc009fep.2	-3.32193	-2.24247	-3.32193
uc009flq.19	-3.32193	-1.90517	-3.32193
uc009frm.3	-3.32193	-2.24247	-2.27761
uc009fyi.23	-3.32193	-3.32193	-2.70727
uc009gif.4	-2.06069	-2.24247	-3.32193
uc009guw.3	-3.32193	-1.90517	-1.67817
uc009iac.14	-3.32193	-3.32193	-2.70727
uc009jqy.9	-3.32193	-3.32193	-2.98211
uc009jrr.2	-3.32193	-3.32193	-2.98211
uc009jst.5	-3.32193	-3.32193	-2.98211
uc009kqs.2	-3.32193	-2.24247	-3.32193
uc009ldm.18	-3.32193	-2.68351	-2.70727
uc009mdi.1	-3.32193	-2.68351	-3.32193
uc009nqn.10	-3.32193	-3.32193	-2.98211
uc009pfn.4	-2.77037	-2.68351	-2.98211
uc009pud.8	-3.32193	-2.68351	-1.00463
uc009rno.10	-3.32193	-2.24247	-2.4765
uc009rps.16	-2.77037	-3.32193	-2.70727
uc009saj.1	-3.32193	-3.32193	-2.4765
uc009sas.9	-3.32193	-3.32193	-2.4765

## Sheet: canonical miR norm
mir	IgG	ago1	ago2
mmu-let-7a-1	11.2251	14.3125	16.2795
mmu-let-7a-2	11.2216	14.3102	16.2753
mmu-let-7b	10.2834	12.857	14.9367
mmu-let-7c-1	10.697	13.4977	15.2151
mmu-let-7c-2	10.7063	13.5078	15.2307
mmu-let-7d	8.64509	11.5603	13.366
mmu-let-7e	4.76811	7.20504	9.26304
mmu-let-7f-1	11.8838	15.243	17.2605
mmu-let-7f-2	11.9693	15.3267	17.3638
mmu-let-7g	11.0404	14.0341	16.6189
mmu-let-7i	8.83948	11.633	13.6938
mmu-let-7j	-3.32193	-0.0136417	2.55828
mmu-let-7k	-1.58712	1.58227	1.85036
mmu-miR-100	1.70777	-0.0136417	0.804642
mmu-miR-101a	6.69514	9.35318	12.0066
mmu-miR-101b	6.41004	9.29582	11.6934
mmu-miR-101c	-2.77037	0.777529	3.14808
mmu-miR-103-1	8.51946	11.6813	13.1713
mmu-miR-103-2	8.52257	11.6829	13.1716
mmu-miR-106a	-0.165468	3.48959	3.13941
mmu-miR-106b	2.63233	6.36206	7.03533
mmu-miR-107	6.98863	10.338	12.6782
mmu-miR-10a	3.70034	5.83677	7.29964
mmu-miR-10b	-1.80456	-1.90517	-1.35049
mmu-miR-1187	-3.32193	-1.90517	-1.56048
mmu-miR-1188	-2.77037	-3.32193	-2.98211
mmu-miR-1191	-3.32193	-2.68351	0.343276
mmu-miR-1191b	-2.77037	-3.32193	-3.32193
mmu-miR-1198	0.790643	1.97844	3.90178
mmu-miR-1199	-3.32193	-3.32193	-2.70727
mmu-miR-122	-0.0920234	2.53045	1.78515
mmu-miR-124-1	1.5561	-2.24247	-0.388362
mmu-miR-124-2	1.5561	-2.24247	-0.388362
mmu-miR-124-3	1.5561	-2.24247	-0.388362
mmu-miR-1247	-1.3982	0.868304	0.910358
mmu-miR-1249	-2.77037	-0.0970743	-0.929726
mmu-miR-125a	1.00665	2.99065	4.0732
mmu-miR-125b-1	3.11575	1.95792	2.45025
mmu-miR-125b-2	2.89871	1.9371	2.40755
mmu-miR-126a	3.17646	3.70194	2.75274
mmu-miR-127	1.41207	1.89453	2.23922
mmu-miR-128-1	3.67426	6.8355	8.52099
mmu-miR-128-2	3.16901	6.32748	7.76429
mmu-miR-1291	4.10741	3.57293	-0.115041
mmu-miR-129-1	0.16925	-3.32193	-1.94698
mmu-miR-129-2	0.16925	-3.32193	-1.94698
mmu-miR-1298	0.108233	0.868304	0.566682
mmu-miR-1306	-1.0815	2.48813	3.14808
mmu-miR-130a	-0.945907	2.11447	2.78089
mmu-miR-130b	0.751273	4.97697	5.93078
mmu-miR-132	0.582084	2.63756	3.40479
mmu-miR-133a-1	-0.945907	-1.63197	-1.56048
mmu-miR-133a-2	-0.945907	-1.63197	-1.56048
mmu-miR-134	-1.58712	-1.63197	-2.27761
mmu-miR-135a-1	-2.77037	-1.63197	-2.98211
mmu-miR-135a-2	-2.77037	-0.874893	-2.70727
mmu-miR-136	-2.77037	-1.63197	-1.35049
mmu-miR-137	-1.3982	-3.32193	-2.98211
mmu-miR-138-1	1.27998	2.32142	3.68653
mmu-miR-138-2	0.7108	2.15109	3.57521
mmu-miR-139	2.57711	5.38319	5.61852
mmu-miR-140	9.34417	12.4553	14.8087
mmu-miR-141	-3.32193	-1.90517	-1.16722
mmu-miR-142	7.41195	11.5443	12.4234
mmu-miR-143	7.17775	6.17801	6.15328
mmu-miR-144	-0.022137	0.27886	4.1679
mmu-miR-145a	1.64471	2.875	2.02998
mmu-miR-145b	-2.77037	-3.32193	-3.32193
mmu-miR-146a	5.31885	8.35879	9.21916
mmu-miR-146b	3.92483	6.44827	7.23878
mmu-miR-147	-2.06069	-1.40236	-1.35049
mmu-miR-148a	2.05357	3.97645	5.29362
mmu-miR-148b	3.18387	4.94082	5.45344
mmu-miR-149	-0.945907	-1.20433	-1.67817
mmu-miR-150	6.71061	10.0106	10.4515
mmu-miR-151	3.02788	5.56211	6.17253
mmu-miR-152	3.22037	4.5116	5.18826
mmu-miR-153	-2.77037	-2.68351	-3.32193
mmu-miR-154	-3.32193	-1.20433	-1.80632
mmu-miR-155	2.7267	4.9846	4.99273
mmu-miR-15a	1.82618	5.18994	4.87883
mmu-miR-15b	4.91117	8.87668	7.68123
mmu-miR-16-1	5.40223	9.56126	8.61546
mmu-miR-16-2	5.36033	9.54437	8.60438
mmu-miR-17	3.16901	6.09938	6.41409
mmu-miR-181a-1	6.68277	9.30829	10.5935
mmu-miR-181a-2	6.64164	9.2266	10.5666
mmu-miR-181b-1	4.6765	7.12619	8.21076
mmu-miR-181b-2	5.0656	7.37528	8.59658
mmu-miR-181c	1.74833	4.65236	5.6154
mmu-miR-181d	3.80016	6.6173	8.31755
mmu-miR-182	-1.0815	0.911636	2.64047
mmu-miR-183	-1.80456	0.211105	1.02777
mmu-miR-1839	6.3421	9.40929	10.8339
mmu-miR-184	0.108233	-0.18563	0.782536
mmu-miR-1843a	0.7108	3.05003	4.04097
mmu-miR-1843b	-0.0920234	2.84178	3.89922
mmu-miR-185	5.30872	8.21837	9.60409
mmu-miR-186	0.0445199	3.4607	5.63789
mmu-miR-187	-0.411314	0.994581	2.34859
mmu-miR-188	-0.707838	1.95792	2.4642
mmu-miR-1893	-1.3982	-2.68351	-3.32193
mmu-miR-1895	-2.06069	-3.32193	-3.32193
mmu-miR-18a	-0.324627	2.57155	2.32584
mmu-miR-18b	-2.37233	-0.489484	0.666623
mmu-miR-190a	-3.32193	-3.32193	-2.70727
mmu-miR-190b	-1.80456	-0.279978	0.617518
mmu-miR-191	6.60898	10.6086	10.5629
mmu-miR-192	4.3865	7.80896	8.535
mmu-miR-1927	-3.32193	-2.68351	0.249694
mmu-miR-1929	-2.77037	-1.90517	-1.67817
mmu-miR-1930	-3.32193	-1.40236	-0.339059
mmu-miR-1931	-2.37233	-3.32193	-3.32193
mmu-miR-1932	-3.32193	-3.32193	-2.70727
mmu-miR-1933	-3.32193	-3.32193	-2.70727
mmu-miR-1934	-1.58712	0.211105	1.02777
mmu-miR-1936	-3.32193	-3.32193	-2.98211
mmu-miR-1938	-3.32193	-1.90517	-3.32193
mmu-miR-193a	-0.503546	-0.380931	0.826414
mmu-miR-193b	-2.37233	-1.20433	-1.35049
mmu-miR-1940	1.9703	1.85068	-1.16722
mmu-miR-1941	-2.77037	-1.20433	0.486903
mmu-miR-194-1	-2.37233	0.27886	2.10315
mmu-miR-194-2	-1.23118	1.75875	2.59045
mmu-miR-1943	-1.23118	-1.40236	0.540576
mmu-miR-1945	-3.32193	-1.90517	-3.32193
mmu-miR-1947	-3.32193	-0.489484	1.76274
mmu-miR-1948	-3.32193	-1.20433	-0.790665
mmu-miR-1949	0.536494	-1.63197	-3.32193
mmu-miR-1950	-3.32193	-3.32193	-2.70727
mmu-miR-1951	-3.32193	-3.32193	-2.70727
mmu-miR-1953	-3.32193	-1.90517	-1.67817
mmu-miR-1954	-3.32193	-2.24247	-2.4765
mmu-miR-1955	-3.32193	-1.20433	0.0788221
mmu-miR-1956	-3.32193	-1.40236	-0.492328
mmu-miR-1957a	-3.32193	-3.32193	-2.70727
mmu-miR-1958	-3.32193	-1.90517	-0.492328
mmu-miR-195a	-0.707838	0.911636	-0.0343439
mmu-miR-1960	-3.32193	-0.380931	1.13634
mmu-miR-1961	-3.32193	-2.24247	-3.32193
mmu-miR-1964	0.338196	2.99065	4.82577
mmu-miR-1968	-2.77037	-0.18563	-1.56048
mmu-miR-196a-1	-3.32193	-2.68351	-2.98211
mmu-miR-196a-2	-3.32193	-2.68351	-2.98211
mmu-miR-196b	-2.77037	-1.20433	-1.56048
mmu-miR-1970	-3.32193	-3.32193	-2.70727
mmu-miR-1983	-2.37233	-0.734668	1.92289
mmu-miR-199a-1	6.79894	8.21864	7.22988
mmu-miR-199a-2	6.79894	8.21864	7.22988
mmu-miR-199b	6.80316	8.22106	7.23115
mmu-miR-19a	-3.32193	0.629666	0.00437284
mmu-miR-19b-1	1.82618	6.08526	3.50944
mmu-miR-19b-2	1.82618	6.09351	3.51615
mmu-miR-1a-1	5.58968	6.73128	6.10845
mmu-miR-1a-2	5.58968	6.73128	6.10845
mmu-miR-1b	-3.32193	-2.24247	-2.27761
mmu-miR-200a	1.27998	2.94966	3.23611
mmu-miR-200b	0.582084	1.95792	2.62812
mmu-miR-200c	-0.165468	1.71049	1.99195
mmu-miR-201	-3.32193	-3.32193	-2.98211
mmu-miR-202	-3.32193	-1.90517	-2.27761
mmu-miR-203	1.00665	3.37816	5.92322
mmu-miR-204	-2.37233	-3.32193	-3.32193
mmu-miR-205	-2.37233	-0.734668	-2.98211
mmu-miR-206	-0.945907	-1.20433	-1.94698
mmu-miR-208a	-3.32193	-3.32193	-2.70727
mmu-miR-208b	-3.32193	-3.32193	-2.98211
mmu-miR-20a	1.03971	4.57361	4.39978
mmu-miR-20b	0.938183	4.49744	4.35554
mmu-miR-210	-1.0815	1.60884	1.53046
mmu-miR-211	-2.06069	1.21814	1.42024
mmu-miR-212	-2.06069	0.82363	1.60793
mmu-miR-214	-1.3982	-0.380931	-2.70727
mmu-miR-215	-3.32193	-1.90517	-0.339059
mmu-miR-216b	-3.32193	-2.24247	-2.98211
mmu-miR-217	-2.77037	-3.32193	-1.80632
mmu-miR-218-1	-3.32193	-3.32193	-2.4765
mmu-miR-218-2	-3.32193	-3.32193	-2.4765
mmu-miR-219a-1	1.07202	3.13475	4.72215
mmu-miR-219a-2	1.57877	1.1474	3.36443
mmu-miR-219b	-2.77037	-2.24247	-1.94698
mmu-miR-219c	-3.32193	-1.90517	0.0420776
mmu-miR-21a	8.08724	11.3195	13.4463
mmu-miR-21b	-1.3982	1.49949	3.78155
mmu-miR-21c	-2.77037	-1.63197	0.00437284
mmu-miR-22	2.96043	5.14978	5.82998
mmu-miR-221	4.84258	7.44561	10.0663
mmu-miR-222	3.10798	5.92664	5.47772
mmu-miR-223	2.89871	5.87284	4.90208
mmu-miR-224	-2.77037	-1.63197	-2.27761
mmu-miR-23a	5.54001	9.13915	9.28139
mmu-miR-23b	4.15344	7.63728	6.83778
mmu-miR-24-1	5.499	7.91824	7.91001
mmu-miR-24-2	5.50493	7.92221	7.93215
mmu-miR-25	6.89577	10.135	11.6074
mmu-miR-26a-1	6.32879	9.68914	9.78892
mmu-miR-26a-2	6.32879	9.68924	9.78927
mmu-miR-26b	5.64443	9.10849	9.58656
mmu-miR-27a	3.93365	7.36704	7.5622
mmu-miR-27b	3.72595	6.2662	7.63879
mmu-miR-28a	1.98734	4.52212	6.62871
mmu-miR-28c	-3.32193	-3.32193	-2.10284
mmu-miR-296	1.36067	3.94551	4.81356
mmu-miR-297a-1	-1.80456	0.521938	0.592324
mmu-miR-297a-2	-0.602079	1.31815	0.970258
mmu-miR-297a-3	1.9356	5.87695	4.20785
mmu-miR-297a-4	1.9356	5.87695	4.20785
mmu-miR-297b	1.76819	5.83254	4.20161
mmu-miR-297c	1.74833	5.84517	4.20992
mmu-miR-298	1.98734	4.69639	7.16594
mmu-miR-299a	-3.32193	-1.63197	-2.10284
mmu-miR-29a	8.23904	11.604	12.7861
mmu-miR-29b-1	3.29071	6.00875	7.50765
mmu-miR-29b-2	3.31116	6.10055	7.59388
mmu-miR-29c	2.4599	5.24179	5.73245
mmu-miR-300	-3.32193	-3.32193	-2.4765
mmu-miR-301a	-1.58712	1.68574	3.28803
mmu-miR-301b	-3.32193	-1.90517	-0.725858
mmu-miR-3057	-2.77037	-1.63197	-2.27761
mmu-miR-3058	-3.32193	-1.90517	-3.32193
mmu-miR-3059	-3.32193	-3.32193	-2.98211
mmu-miR-3060	-3.32193	-0.0136417	-0.339059
mmu-miR-3061	-2.77037	-2.68351	-1.94698
mmu-miR-3062	-3.32193	-2.68351	-1.56048
mmu-miR-3066	-2.77037	-1.03023	0.2171
mmu-miR-3068	1.33427	3.67704	3.23204
mmu-miR-3069	-3.32193	-2.68351	-2.70727
mmu-miR-3074-1	-2.77037	-0.18563	-0.157148
mmu-miR-3074-2	-3.32193	-1.63197	-1.16722
mmu-miR-3079	-3.32193	-1.03023	-1.67817
mmu-miR-3084-1	-2.06069	-1.20433	-2.4765
mmu-miR-3084-2	-2.06069	-1.20433	-2.4765
mmu-miR-3086	-3.32193	-1.63197	-1.25595
mmu-miR-3089	-3.32193	-3.32193	-2.4765
mmu-miR-3091	-2.77037	-1.63197	-1.80632
mmu-miR-3095	-2.77037	-1.63197	-0.115041
mmu-miR-3098	-3.32193	-3.32193	-2.98211
mmu-miR-30a	5.31041	6.72294	6.57144
mmu-miR-30b	2.31891	5.19871	5.41534
mmu-miR-30c-1	2.83423	5.92532	5.90799
mmu-miR-30c-2	2.91661	5.90536	5.74751
mmu-miR-30d	6.12442	9.22055	10.0768
mmu-miR-30e	4.54166	7.69733	8.00391
mmu-miR-31	0.0445199	2.93923	3.29195
mmu-miR-3101	-3.32193	-3.32193	-2.98211
mmu-miR-3107	0.7108	1.95792	5.38448
mmu-miR-3109	-3.32193	-2.68351	-2.4765
mmu-miR-3110	-3.32193	-3.32193	-2.98211
mmu-miR-3112	-2.37233	-3.32193	-2.98211
mmu-miR-32	-0.503546	2.61152	2.33346
mmu-miR-320	5.26221	7.61656	11.2494
mmu-miR-322	1.41207	4.84069	4.19116
mmu-miR-323	-2.77037	-2.24247	-1.80632
mmu-miR-324	1.10363	3.7445	2.68285
mmu-miR-326	-1.58712	1.85068	-0.663837
mmu-miR-328	-0.0920234	2.28892	1.00885
mmu-miR-329	-2.77037	-2.68351	-1.80632
mmu-miR-33	3.8476	7.13764	9.54084
mmu-miR-330	1.00665	4.13568	4.10917
mmu-miR-331	-0.324627	3.95072	1.20443
mmu-miR-335	-0.945907	-0.18563	-0.929726
mmu-miR-337	-3.32193	-1.40236	-1.56048
mmu-miR-338	-0.602079	0.405513	1.08308
mmu-miR-339	1.16484	3.61941	3.76191
mmu-miR-340	2.76673	5.94501	6.80457
mmu-miR-341	-2.37233	-1.90517	-1.25595
mmu-miR-342	5.15693	8.80613	7.82689
mmu-miR-344d-1	-3.32193	-3.32193	-2.98211
mmu-miR-344d-2	-3.32193	-3.32193	-2.98211
mmu-miR-344d-3	-3.32193	-3.32193	-2.98211
mmu-miR-345	0.866298	3.81466	4.83251
mmu-miR-3473a	-3.32193	-2.68351	-3.32193
mmu-miR-3473b	-0.707838	-2.24247	-3.32193
mmu-miR-3473d	-2.77037	-0.279978	-1.94698
mmu-miR-3473e	-2.77037	-2.68351	-3.32193
mmu-miR-3473f	2.47206	1.38116	0.690563
mmu-miR-3473g	-2.77037	-1.40236	-0.929726
mmu-miR-3474	-2.77037	0.911636	2.62812
mmu-miR-34a	-1.58712	1.31815	0.183753
mmu-miR-34b	-0.022137	1.03433	0.312752
mmu-miR-34c	5.45219	6.58838	5.91435
mmu-miR-350	0.0445199	4.20263	2.60941
mmu-miR-351	-0.821968	0.521938	0.617518
mmu-miR-3535	5.78387	5.85907	2.45724
mmu-miR-361	1.22356	4.27493	3.4084
mmu-miR-362	0.972825	4.89027	5.5588
mmu-miR-363	1.90004	5.45634	6.23033
mmu-miR-365-1	-3.32193	-1.03023	-1.45167
mmu-miR-365-2	-2.06069	-0.489484	-0.388362
mmu-miR-369	-3.32193	-2.68351	-1.94698
mmu-miR-370	-3.32193	-3.32193	-2.98211
mmu-miR-374b	0.866298	3.89243	3.59754
mmu-miR-374c	-2.37233	-1.90517	-1.16722
mmu-miR-375	0.108233	0.868304	0.281567
mmu-miR-376a	-2.37233	-1.63197	-0.663837
mmu-miR-376b	-3.32193	-2.68351	-2.98211
mmu-miR-376c	-3.32193	-2.68351	-3.32193
mmu-miR-377	-2.77037	-2.68351	-3.32193
mmu-miR-378a	6.86843	9.87678	9.96068
mmu-miR-378b	-0.821968	4.45047	3.412
mmu-miR-378c	3.7411	6.50508	7.64282
mmu-miR-378d	-2.37233	-0.489484	1.15367
mmu-miR-379	1.74833	0.343576	0.847862
mmu-miR-380	-1.80456	-2.24247	-2.98211
mmu-miR-381	-1.3982	-3.32193	-2.70727
mmu-miR-382	-2.06069	0.14001	1.54367
mmu-miR-383	-2.77037	-1.20433	-1.25595
mmu-miR-3962	-1.80456	-0.279978	0.930602
mmu-miR-3963	-0.411314	-0.734668	-3.32193
mmu-miR-3964	-2.77037	-1.40236	-0.790665
mmu-miR-3969	-3.32193	-2.24247	-2.98211
mmu-miR-3970	-2.77037	-1.63197	0.2171
mmu-miR-409	-2.77037	-1.03023	-1.16722
mmu-miR-410	-1.80456	-2.68351	-2.98211
mmu-miR-411	-1.23118	-1.03023	-0.291386
mmu-miR-421	-2.77037	1.11069	1.80722
mmu-miR-423	7.33997	9.77111	11.7327
mmu-miR-425	2.51969	5.50136	5.34165
mmu-miR-429	-0.411314	-0.0970743	-1.00463
mmu-miR-431	-2.77037	-3.32193	-2.70727
mmu-miR-433	-2.06069	-2.24247	0.149617
mmu-miR-434	-3.32193	-0.734668	-1.35049
mmu-miR-448	-3.32193	-2.24247	-3.32193
mmu-miR-449a	0.390384	1.38116	2.28711
mmu-miR-449c	-1.58712	0.0652285	1.83969
mmu-miR-450a-1	-2.06069	-1.03023	0.00437284
mmu-miR-450a-2	-2.06069	-1.03023	-0.115041
mmu-miR-450b	-3.32193	-0.606874	0.737282
mmu-miR-451a	2.63233	3.40114	7.59447
mmu-miR-452	-3.32193	-1.90517	-2.98211
mmu-miR-455	-0.165468	2.61152	1.18771
mmu-miR-465c-1	-3.32193	-3.32193	-2.70727
mmu-miR-465c-2	-3.32193	-3.32193	-2.70727
mmu-miR-466a	3.10798	7.41016	6.38642
mmu-miR-466b-1	3.16901	7.42799	6.41094
mmu-miR-466b-2	3.11575	7.42613	6.41049
mmu-miR-466b-3	2.6105	6.93664	5.54738
mmu-miR-466b-4	3.16901	7.42799	6.41094
mmu-miR-466b-5	3.16901	7.42799	6.41094
mmu-miR-466b-6	3.16901	7.42799	6.41094
mmu-miR-466b-7	3.16901	7.42799	6.41094
mmu-miR-466b-8	3.11575	7.42566	6.40689
mmu-miR-466c-1	3.33798	7.47253	6.47954
mmu-miR-466c-2	3.33798	7.47253	6.47954
mmu-miR-466d	2.16263	6.14888	5.52758
mmu-miR-466e	3.11575	7.42566	6.40689
mmu-miR-466f-1	0.866298	2.20433	1.60793
mmu-miR-466f-2	2.41021	5.01223	5.3188
mmu-miR-466f-3	1.70777	4.3712	4.52987
mmu-miR-466f-4	0.669157	1.73482	1.37664
mmu-miR-466g	2.74685	5.52073	4.90208
mmu-miR-466h	2.1169	5.06596	4.36487
mmu-miR-466i	0.790643	3.83731	4.50646
mmu-miR-466j	-1.80456	-1.63197	-3.32193
mmu-miR-466k	-2.77037	-1.40236	-1.94698
mmu-miR-466l	-3.32193	-2.68351	-2.98211
mmu-miR-466m	-1.23118	3.11635	2.37837
mmu-miR-466n	-0.945907	1.49949	2.16426
mmu-miR-466o	-0.821968	1.63494	1.02777
mmu-miR-466p	3.14643	7.41205	6.38413
mmu-miR-466q	-3.32193	-1.03023	-0.790665
mmu-miR-467a-1	2.99455	6.86749	6.24808
mmu-miR-467a-10	2.99455	6.86749	6.24808
mmu-miR-467a-2	2.99455	6.86749	6.24808
mmu-miR-467a-3	2.99455	6.86749	6.24808
mmu-miR-467a-4	2.99455	6.86749	6.24808
mmu-miR-467a-5	2.99455	6.86749	6.24808
mmu-miR-467a-6	2.99455	6.86749	6.24808
mmu-miR-467a-7	2.99455	6.86749	6.24808
mmu-miR-467a-8	2.99455	6.86749	6.24808
mmu-miR-467a-9	2.99455	6.86749	6.24808
mmu-miR-467b	1.86358	4.47956	4.27866
mmu-miR-467c	1.1945	4.51511	4.75516
mmu-miR-467d	2.39751	6.68442	6.01199
mmu-miR-467e	1.27998	5.08974	5.90479
mmu-miR-467f	-3.32193	-2.68351	-2.98211
mmu-miR-483	-3.32193	-2.68351	-1.94698
mmu-miR-484	1.25204	3.40872	2.8085
mmu-miR-485	0.902688	-1.03023	0.114654
mmu-miR-486	1.76819	2.92872	5.51925
mmu-miR-490	-2.06069	-2.68351	-2.27761
mmu-miR-491	-2.37233	-1.90517	-2.10284
mmu-miR-493	-3.32193	-3.32193	-2.70727
mmu-miR-494	-3.32193	-2.68351	-2.98211
mmu-miR-495	-3.32193	-0.734668	-2.27761
mmu-miR-497	-0.707838	0.777529	0.868996
mmu-miR-497b	-3.32193	-2.24247	-0.0343439
mmu-miR-499	-1.0815	2.2724	1.71685
mmu-miR-500	1.10363	3.98662	2.87269
mmu-miR-501	1.3866	4.35167	4.56591
mmu-miR-503	1.4371	2.91813	4.30215
mmu-miR-504	-1.3982	1.68574	3.40116
mmu-miR-505	-2.06069	0.343576	3.29195
mmu-miR-5099	-0.945907	-0.874893	-2.70727
mmu-miR-5100	3.12348	1.25225	-2.4765
mmu-miR-5103	-3.32193	-1.90517	-2.98211
mmu-miR-5104	-0.411314	0.405513	-0.604373
mmu-miR-5106	-3.32193	-3.32193	-2.27761
mmu-miR-5108	-3.32193	-2.68351	-2.98211
mmu-miR-511	1.30738	4.88485	4.47062
mmu-miR-5110	-3.32193	-2.24247	-2.4765
mmu-miR-5113	-0.945907	1.03433	3.01695
mmu-miR-5114	-0.945907	1.80545	2.45025
mmu-miR-5120	-3.32193	-2.68351	-3.32193
mmu-miR-5121	3.81456	2.65041	-1.35049
mmu-miR-5123	-3.32193	-3.32193	-1.94698
mmu-miR-5126	1.88192	1.11069	-1.80632
mmu-miR-5127	-3.32193	0.82363	-0.604373
mmu-miR-5128	-1.3982	-1.90517	-1.00463
mmu-miR-5133	-3.32193	-2.68351	-2.98211
mmu-miR-532	2.24996	5.68738	6.51851
mmu-miR-540	-2.77037	-3.32193	-1.56048
mmu-miR-541	-1.0815	0.953704	2.2229
mmu-miR-542	-1.3982	0.680656	0.930602
mmu-miR-543	-3.32193	-2.68351	0.714111
mmu-miR-551b	-3.32193	-1.63197	-3.32193
mmu-miR-5615-1	-3.32193	-3.32193	-2.98211
mmu-miR-5620	-3.32193	-2.68351	-1.67817
mmu-miR-5621	-3.32193	-3.32193	-2.98211
mmu-miR-5623	-3.32193	-2.68351	-3.32193
mmu-miR-5624	-3.32193	-2.68351	-2.70727
mmu-miR-5709	-3.32193	-3.32193	-1.94698
mmu-miR-574	-0.602079	0.729905	0.2171
mmu-miR-582	-2.77037	-1.20433	-1.45167
mmu-miR-592	-2.37233	0.343576	-0.790665
mmu-miR-598	-0.022137	2.6246	3.18225
mmu-miR-6240	1.86358	2.57155	-0.725858
mmu-miR-6481	-2.37233	-3.32193	-3.32193
mmu-miR-6516	0.536494	-0.279978	-0.663837
mmu-miR-652	3.42812	6.12607	4.92244
mmu-miR-6538	2.19233	2.11447	-0.663837
mmu-miR-6539	-2.77037	-3.32193	-3.32193
mmu-miR-654	-2.06069	-3.32193	-3.32193
mmu-miR-6546	-3.32193	-1.90517	-0.858521
mmu-miR-664	-0.242854	3.30692	4.26875
mmu-miR-665	-3.32193	-2.68351	-1.80632
mmu-miR-666	-3.32193	-2.68351	-3.32193
mmu-miR-667	-3.32193	-2.68351	-2.70727
mmu-miR-669a-1	4.36057	8.23792	8.28069
mmu-miR-669a-10	4.36057	8.23792	8.28069
mmu-miR-669a-11	4.36057	8.23792	8.28069
mmu-miR-669a-12	4.36057	8.23792	8.28069
mmu-miR-669a-2	4.36057	8.23792	8.28069
mmu-miR-669a-3	2.31891	5.36382	4.54964
mmu-miR-669a-4	4.36057	8.23792	8.28069
mmu-miR-669a-5	4.36057	8.23792	8.28069
mmu-miR-669a-6	4.36057	8.23792	8.28069
mmu-miR-669a-7	4.36057	8.23792	8.28069
mmu-miR-669a-8	4.36057	8.23792	8.28069
mmu-miR-669a-9	4.36057	8.23792	8.28069
mmu-miR-669b	-0.242854	2.32142	1.99195
mmu-miR-669c	5.30532	8.11035	10.5015
mmu-miR-669d	-0.022137	3.48959	2.76407
mmu-miR-669d-2	-0.022137	3.48959	2.76407
mmu-miR-669e	-2.37233	-0.279978	-0.929726
mmu-miR-669f	0.866298	3.68331	4.02458
mmu-miR-669g	-3.32193	-3.32193	-2.98211
mmu-miR-669h	-1.80456	0.82363	0.0420776
mmu-miR-669i	-3.32193	-0.489484	-1.00463
mmu-miR-669k	-3.32193	-1.20433	-3.32193
mmu-miR-669l	-0.945907	3.00072	2.59679
mmu-miR-669m-1	-0.0920234	2.32142	1.06488
mmu-miR-669m-2	-0.0920234	2.32142	1.06488
mmu-miR-669n	-2.77037	-2.68351	-1.08364
mmu-miR-669o	4.05986	8.09251	8.21773
mmu-miR-669p-1	2.31891	5.35795	4.53814
mmu-miR-669p-2	2.31891	5.35795	4.53814
mmu-miR-671	0.390384	1.82824	0.826414
mmu-miR-672	-0.945907	0.211105	-1.08364
mmu-miR-673	-3.32193	-3.32193	-2.98211
mmu-miR-674	2.30538	4.9091	4.80124
mmu-miR-676	-0.242854	1.03433	1.97255
mmu-miR-677	-0.602079	-0.874893	-2.98211
mmu-miR-690	-0.602079	0.0652285	-1.08364
mmu-miR-693	-3.32193	-3.32193	-1.16722
mmu-miR-6967.2	-2.77037	-3.32193	-3.32193
mmu-miR-700	-0.821968	2.73727	3.62575
mmu-miR-701	-3.32193	-1.90517	-2.4765
mmu-miR-7036b	-2.77037	-2.24247	-2.98211
mmu-miR-708	0.227792	2.44454	2.06703
mmu-miR-709	-2.77037	-3.32193	-3.32193
mmu-miR-7212	-2.37233	-1.90517	0.281567
mmu-miR-7219	-3.32193	-1.40236	-1.56048
mmu-miR-7224	-3.32193	-3.32193	-2.27761
mmu-miR-7227	-3.32193	-2.24247	-0.291386
mmu-miR-7235	-2.77037	-3.32193	-3.32193
mmu-miR-7237	-3.32193	-3.32193	-2.98211
mmu-miR-7238	-3.32193	-2.68351	-3.32193
mmu-miR-744	5.48706	7.97519	7.48644
mmu-miR-758	-3.32193	-3.32193	-2.98211
mmu-miR-760	-2.77037	-0.734668	-0.790665
mmu-miR-7646	-3.32193	-2.24247	-1.16722
mmu-miR-7647	-3.32193	-2.24247	-1.80632
mmu-miR-7651	-3.32193	-1.90517	-2.98211
mmu-miR-7652	-1.80456	-2.68351	-3.32193
mmu-miR-7653	-3.32193	-3.32193	-2.98211
mmu-miR-7654	-3.32193	-3.32193	-2.10284
mmu-miR-7655	-3.32193	-3.32193	-2.70727
mmu-miR-7656	-3.32193	-1.90517	-1.45167
mmu-miR-7658	-3.32193	-1.63197	-0.604373
mmu-miR-7659	-3.32193	-3.32193	-2.10284
mmu-miR-7660	-3.32193	-3.32193	-2.70727
mmu-miR-7662	-3.32193	-3.32193	-2.98211
mmu-miR-7666	-2.77037	-3.32193	-2.70727
mmu-miR-7667	-2.37233	-0.606874	1.08308
mmu-miR-7669	-2.37233	-0.0970743	-1.25595
mmu-miR-7670	-3.32193	-2.24247	-2.70727
mmu-miR-7671	-3.32193	-3.32193	-1.16722
mmu-miR-7672	-3.32193	-3.32193	-2.70727
mmu-miR-7673	-3.32193	-3.32193	-2.98211
mmu-miR-7675	-2.77037	-2.68351	-2.98211
mmu-miR-7676-1	-3.32193	-3.32193	-2.98211
mmu-miR-7676-2	-3.32193	-3.32193	-2.98211
mmu-miR-7679	-3.32193	-3.32193	-2.10284
mmu-miR-7681	-3.32193	-2.68351	-3.32193
mmu-miR-7682	-2.77037	-3.32193	-2.10284
mmu-miR-7687	-3.32193	-2.68351	-1.00463
mmu-miR-770	-3.32193	-2.24247	-3.32193
mmu-miR-7a-1	4.91785	6.15114	7.53889
mmu-miR-7a-2	4.8864	5.45634	7.45578
mmu-miR-7b	-3.32193	-3.32193	-2.4765
mmu-miR-802	-3.32193	-3.32193	-2.98211
mmu-miR-8090	-3.32193	-1.90517	-1.80632
mmu-miR-8091	-3.32193	-2.68351	-1.00463
mmu-miR-8092	-3.32193	-2.24247	-1.94698
mmu-miR-8093	-3.32193	-3.32193	-2.4765
mmu-miR-8094	-2.77037	-1.40236	-0.339059
mmu-miR-8095	-3.32193	-2.68351	-2.70727
mmu-miR-8096	-2.77037	-1.40236	-1.80632
mmu-miR-8097	-3.32193	-3.32193	-0.858521
mmu-miR-8098	-2.37233	-1.90517	-2.4765
mmu-miR-8099-1	-3.32193	-3.32193	-1.45167
mmu-miR-8099-2	-3.32193	-3.32193	-1.45167
mmu-miR-8100	-3.32193	-3.32193	-1.56048
mmu-miR-8102	-2.77037	-3.32193	-1.56048
mmu-miR-8103	-3.32193	-2.68351	-1.94698
mmu-miR-8104	-3.32193	-2.68351	-2.70727
mmu-miR-8105	-3.32193	-3.32193	-0.547263
mmu-miR-8106	-2.06069	0.405513	2.24731
mmu-miR-8107	-3.32193	-2.68351	-2.10284
mmu-miR-8108	-2.37233	-1.90517	-1.16722
mmu-miR-8110	-3.32193	-3.32193	-1.56048
mmu-miR-8112	-2.37233	-0.489484	-0.663837
mmu-miR-8113	-2.77037	-2.24247	-1.80632
mmu-miR-8114	-2.77037	-0.606874	-1.94698
mmu-miR-8115	-2.77037	-1.40236	-0.604373
mmu-miR-8116	-3.32193	-2.68351	-1.94698
mmu-miR-8117	-3.32193	0.343576	4.24873
mmu-miR-8118	-3.32193	-1.90517	-1.16722
mmu-miR-8119	-3.32193	-0.734668	1.26946
mmu-miR-8120	-3.32193	-0.874893	-1.67817
mmu-miR-872	0.972825	4.33187	5.46216
mmu-miR-873a	-3.32193	-1.90517	-0.858521
mmu-miR-874	-0.707838	1.73482	0.312752
mmu-miR-875	-3.32193	-1.90517	-1.94698
mmu-miR-879	-3.32193	-1.90517	-1.94698
mmu-miR-883a	-3.32193	-3.32193	-2.98211
mmu-miR-9-1	5.01455	-1.20433	2.35609
mmu-miR-9-2	5.01455	-1.20433	2.35609
mmu-miR-92a-1	5.63093	8.22106	8.72048
mmu-miR-92a-2	4.3865	6.91485	7.31175
mmu-miR-92b	1.4617	3.37816	3.97671
mmu-miR-93	3.72595	7.22719	6.81958
mmu-miR-9-3	5.00203	-1.20433	2.34105
mmu-miR-96	-2.77037	-1.63197	-1.35049
mmu-miR-98	3.16901	6.16464	7.87633
mmu-miR-99a	1.62307	3.2234	3.74772
mmu-miR-99b	3.04426	4.12652	5.36973
