# Supplementary material for: Analysis of Nearly One Thousand Mammalian Mirtrons Reveals Novel Features of Dicer Substrates
Source: PLoS Comput Biol. 2015 Sep 1;11(9):e1004441. doi: 10.1371/journal.pcbi.1004441 (PMC4556696; doi:10.1371/journal.pcbi.1004441)
Supplement: S6 Table — (XLS) [file pcbi.1004441.s014.xls]

## Sheet: 6out8 seed match
Species	mirtron	X.reads_tot	X.reads_ago.ip	miRNA	miRNA.Family	miRNA.Conservation	Pos.miRNA.match	Pos.mirtron.match	Align.miRNA	Align.mirtron	mirtron.match.length	Gene..intron.	miRNA.mature	mirtron.mature	miRNA.Arm	mirtron.Arm
Homo Sapiens	hsa-mir-1226	6361	2672	hsa-mir-197	miR-197	conserved	02:07:00.00	01:06:00.00	UCACCA	UCACCA	6	DHX30(20)	UUCACCACCUUCUCCACCCAGC	UCACCAGCCCUGUGUUCCCUAGt	3p	3p
Homo Sapiens	hsa-mir-3064	2840	382	hsa-mir-149	miR-149	conserved	02:07:00.00	02:07:00.00	CUGGCU	CUGGCU	6	DDX5(1)	UCUGGCUCCGUGUCUUCACU	UCUGGCUGUUGUGGUGUGCAA	5p	5p
Homo Sapiens	hsa-mir-6738	265	56	hsa-mir-544	miR-544/544ab/544-3p	conserved	02:07:00.00	02:07:00.00	UUCUGC	UUCUGC	6	ARHGEF2(2)	AUUCUGCAUUUUUAGCAAGUU	CUUCUGCCUGCAUUCUACUCCCAGt	3p	3p
Homo Sapiens	hsa-mir-6739	330	70	hsa-mir-375	miR-375	highly conserved	02:07:00.00	02:07:00.00	UUGUUC	UUGUUC	6	IPO9(12)	UUUGUUCGUUCGGCUCGCGUGA	AUUGUUCUGUCUUUCUCCCAGU	3p	3p
Homo Sapiens	hsa-mir-6742	339	58	hsa-mir-490	miR-490-3p	highly conserved	03:08:00.00	01:06:00.00	ACCUGG	ACCUGG	6	TRIM11(1)	CAACCUGGAGGACUCCAUGCUGU	ACCUGGGUUGUCCCCUCUAGt	3p	3p
Homo Sapiens	hsa-mir-6763	243	40	hsa-mir-491	miR-491-5p	conserved	03:08:00.00	02:07:00.00	UGGGGA	UGGGGA	6	FBRSL1(14)	AGUGGGGAACCCUUCCAUGAGGA	CUGGGGAGUGGCUGGGGAG	5p	5p
Homo Sapiens	hsa-mir-6766	204	18	hsa-mir-219-1	miR-219-5p/508/508-3p/4782-3p	highly conserved	02:08:00.00	02:08:00.00	GAUUGUC	GAUUGUC	7	POLG(14)	UGAUUGUCCAAACGCAAUUCU	UGAUUGUCUUCCCCCACCCUCA	5p	3p
Homo Sapiens	hsa-mir-6768	88	24	hsa-mir-377	miR-377	conserved	03:08:00.00	01:06:00.00	CACACA	CACACA	6	C16orf59(7)	AUCACACAAAGGCAACUUUUGU	CACACAGGAAAAGCGGGGCCCUGt	3p	5p
Homo Sapiens	hsa-mir-6774	322	36	hsa-mir-187	miR-187	highly conserved	02:07:00.00	02:07:00.00	CGUGUC	CGUGUC	6	IRF8(5)	UCGUGUCUUGUGUUGCAGCCGG	UCGUGUCCCUCUUGUCCACAGa	3p	3p
Homo Sapiens	hsa-mir-6775	445	53	hsa-mir-328	miR-328a/328b-3p	conserved	03:08:00.00	02:07:00.00	GGCCCU	GGCCCU	6	SLC7A5(1)	CUGGCCCUCUCUGCCCUUCCGU	AGGCCCUGUCCUCUGCCCCAGa	3p	3p
Homo Sapiens	hsa-mir-6810	845	117	hsa-mir-491	miR-491-5p	conserved	03:08:00.00	02:07:00.00	UGGGGA	UGGGGA	6	PNKD(5)	AGUGGGGAACCCUUCCAUGAGGA	AUGGGGACAGGGAUCAGCAUGGC	5p	5p
Homo Sapiens	hsa-mir-6814	97	12	hsa-mir-150	miR-150/5127	highly conserved	03:08:00.00	01:06:00.00	UCCCAA	UCCCAA	6	RIPK4(3)	UCUCCCAACCCUUGUACCAGUG	UCCCAAGGGUGAGAUGCUGCCA	5p	5p
Homo Sapiens	hsa-mir-6820	1065	86	hsa-mir-134	miR-134/3118	conserved	02:07:00.00	02:07:00.00	GUGACU	GUGACU	6	POLR2F(3)	UGUGACUGGUUGACCAGAGGGG	UGUGACUUCUCCCCUGCCACAG	5p	3p
Homo Sapiens	hsa-mir-6825	868	119	hsa-mir-491	miR-491-5p	conserved	03:08:00.00	01:06:00.00	UGGGGA	UGGGGA	6	TPRA1(1)	AGUGGGGAACCCUUCCAUGAGGA	UGGGGAGGUGUGGAGUCAGCAUGG	5p	5p
Homo Sapiens	hsa-mir-6831	309	189	hsa-mir-196a-1	miR-196abc	highly conserved	02:07:00.00	02:07:00.00	AGGUAG	AGGUAG	6	APBB3(8)	UAGGUAGUUUCAUGUUGUUGGG	UAGGUAGAGUGUGAGGAGGAGGUC	5p	5p
Homo Sapiens	hsa-mir-6831	309	189	hsa-let-7a-1	let-7/98/4458/4500	highly conserved	03:08:00.00	02:07:00.00	AGGUAG	AGGUAG	6	APBB3(8)	UGAGGUAGUAGGUUGUAUAGUU	UAGGUAGAGUGUGAGGAGGAGGUC	5p	5p
Homo Sapiens	hsa-mir-6832	594	112	hsa-mir-411	miR-411	conserved	02:07:00.00	01:06:00.00	AGUAGA	AGUAGA	6	BAT2(16)	UAGUAGACCGUAUAGCGUAC	AGUAGAGAGGAAAAGUUAGGGUC	5p	5p
Homo Sapiens	hsa-mir-6837	766	129	hsa-mir-205	miR-205/205ab	highly conserved	02:07:00.00	01:06:00.00	CCUUCA	CCUUCA	6	DBNL(1)	UCCUUCAUUCCACCGGAGUCUG	CCUUCACUGUGACUCUGCUGCAG	5p	3p
Homo Sapiens	hsa-mir-6838	266	14	hsa-mir-503	miR-503	highly conserved	02:07:00.00	02:07:00.00	AGCAGC	AGCAGC	6	POLM	UAGCAGCGGGAACAGUUC	AAGCAGCAGUGGCAAGACUCCU	5p	5p
Homo Sapiens	hsa-mir-6838	266	14	hsa-mir-15a	miR-15abc/16/16abc/195/322/424/497/1907	highly conserved	02:08:00.00	02:08:00.00	AGCAGCA	AGCAGCA	7	POLM	UAGCAGCACAUAAUGGUUUGUG	AAGCAGCAGUGGCAAGACUCCU	5p	5p
Homo Sapiens	hsa-mir-6851	502	59	hsa-mir-328	miR-328a/328b-3p	conserved	02:08:00.00	01:07:00.00	UGGCCCU	UGGCCCU	7	NOL6(14)	CUGGCCCUCUCUGCCCUUCCGU	UGGCCCUUUGUACCCCUCCAGU	3p	3p
Homo Sapiens	hsa-mir-6857	326	94	hsa-mir-134	miR-134/3118	conserved	03:08:00.00	01:06:00.00	UGACUG	UGACUG	6	SMC1A(14)	UGUGACUGGUUGACCAGAGGGG	UGACUGAGCUUCUCCCCACAGt	5p	3p
Homo Sapiens	hsa-mir-6876	373	8	hsa-mir-873	miR-873	conserved	02:07:00.00	01:06:00.00	CAGGAA	CAGGAA	6	DOCK5(24)	GCAGGAACUUGUGAGUCUCCU	CAGGAAGGAGACAGGCAGUUCA	5p	5p
Homo Sapiens	hsa-mir-6882	3086	338	hsa-mir-300	miR-300/381/539-3p	conserved	03:08:00.00	01:06:00.00	UACAAG	UACAAG	6	ULK3(11)	UAUACAAGGGCAGACUCUCUCU	UACAAGUCAGGAGCUGAAGCAG	3p	5p
Homo Sapiens	hsa-mir-6884	810	83	hsa-mir-485	miR-485-5p/1698/1703/1962	conserved	02:08:00.00	02:08:00.00	GAGGCUG	GAGGCUG	7	MED24(7)	AGAGGCUGGCCGUGAUGAAUUCG	AGAGGCUGAGAAGGUGAUGUUG	5p	5p
Homo Sapiens	hsa-mir-939	1047	226	hsa-mir-491	miR-491-5p	conserved	03:08:00.00	01:06:00.00	UGGGGA	UGGGGA	6	CPSF1(4)	AGUGGGGAACCCUUCCAUGAGGA	UGGGGAGCUGAGGCUCUGGGGGUGt	5p	5p
Mus Musculus	mmu-mir-3064	4852	914	mmu-mir-149	miR-149	conserved	02:07:00.00	02:07:00.00	CUGGCU	CUGGCU	6	Ddx5(1)	UCUGGCUCCGUGUCUUCACUCCC	UCUGGCUGUUGUGGUGUGCAA	5p	5p
Mus Musculus	mmu-mir-3102	48025	3747	mmu-mir-29a	miR-29abcd	highly conserved	02:07:00.00	02:07:00.00	AGCACC	AGCACC	6	Arhgef17(8)	UAGCACCAUCUGAAAUCGGUUA	GAGCACCCCAUUGGCUACCCACAGt	3p	3p
Mus Musculus	mmu-mir-5129	894	86	mmu-mir-299	miR-299/299-3p/3563-3p	conserved	02:08:00.00	01:07:00.00	AUGUGGG	AUGUGGG	7	Zeb2(7)	UAUGUGGGACGGUAAACCGCUU	AUGUGGGGGCAUUGGUAUUUU	3p	5p
Mus Musculus	mmu-mir-6418	2574	830	mmu-mir-217	miR-217	highly conserved	02:07:00.00	01:06:00.00	ACUGCA	ACUGCA	6	Gnb2(6)	UACUGCAUCAGGAACUGACUGG	ACUGCAACCUCCUUUCUCCAGt	5p	3p
Mus Musculus	mmu-mir-6916	2173	120	mmu-mir-882	miR-185/882/3473/4306/4644	conserved	02:07:00.00	01:06:00.00	CAGGAG	CAGGAG	6	Esyt1(26)	CCAGGAGAGAGUUAGCGCAUUAGUGC	CAGGAGGAUGGAGAUGAGUCA	5p	5p
Mus Musculus	mmu-mir-6927	239	7	mmu-mir-125a	miR-125a-5p/125b-5p/351/670/4319	highly conserved	03:08:00.00	01:06:00.00	CCUGAG	CCUGAG	6	Mllt6(15)	UCCCUGAGACCCUUUAACCUGU	CCUGAGCUGGCUCCCCUGCAG	5p	3p
Mus Musculus	mmu-mir-6928	857	187	mmu-mir-320	miR-320abcd/4429	conserved	03:08:00.00	01:06:00.00	AAGCUG	AAGCUG	6	Atp6v0a1(7)	AAAAGCUGGGUUGAGAGGGCGA	AAGCUGUUCCUGUACUCUCCAGt	3p	3p
Mus Musculus	mmu-mir-6929	212	34	mmu-mir-18a	miR-18ab/4735-3p	highly conserved	03:08:00.00	02:07:00.00	AGGUGC	AGGUGC	6	1700113I22Rik	UAAGGUGCAUCUAGUGCAGAUAG	CAGGUGCUGUCUUCUUCUUCCAG	5p	3p
Mus Musculus	mmu-mir-6949	132	0	mmu-mir-106a	miR-17/17-5p/20ab/20b-5p/93/106ab/427/518a-3p/519d	highly conserved	02:07:00.00	01:06:00.00	AAAGUG	AAAGUG	6	Mcpt8(4)	CAAAGUGCUAACAGUGCAGGUAG	AAAGUGGGUCUAGAAAGAGGUGA	5p	5p
Mus Musculus	mmu-mir-6979	196	27	mmu-mir-592	miR-592/599	conserved	02:07:00.00	02:07:00.00	UGUGUC	UGUGUC	6	Diap1(4)	UUGUGUCAAUAUGCGAUGAUGU	UUGUGUCUGUCUGGCUCCCAGU	5p	3p
Mus Musculus	mmu-mir-698	167	58	mmu-mir-299	miR-299/299-3p/3563-3p	conserved	03:08:00.00	01:06:00.00	UGUGGG	UGUGGG	6	Inpp5b(4)	UAUGUGGGACGGUAAACCGCUU	UGUGGGUGGGACAGGGAUGUU	3p	5p
Mus Musculus	mmu-mir-6981	195	24	mmu-mir-421	miR-421	conserved	03:08:00.00	01:06:00.00	CAACAG	CAACAG	6	Centd3(29)	AUCAACAGACAUUAAUUGGGCGC	CAACAGCCUACUGUCUCCUCAGt	3p	3p
Mus Musculus	mmu-mir-6985	212	87	mmu-mir-342	miR-342-3p	conserved	02:07:00.00	01:06:00.00	CUCACA	CUCACA	6	Ssh3(12)	UCUCACACAGAAAUCGCACCCGUC	CUCACAGCCACCUCCUCACAGt	3p	3p
Mus Musculus	mmu-mir-6985	212	87	mmu-mir-27a	miR-27abc/27a-3p	highly conserved	02:07:00.00	02:07:00.00	UCACAG	UCACAG	6	Ssh3(12)	UUCACAGUGGCUAAGUUCCGC	CUCACAGCCACCUCCUCACAGt	3p	3p
Mus Musculus	mmu-mir-6988	2878	1416	mmu-mir-192	miR-192/215	highly conserved	02:07:00.00	01:06:00.00	UGACCU	UGACCU	6	Syvn1(13)	CUGACCUAUGAAUUGACAGCC	UGACCUCUGUAUCUCCUGCCAGt	5p	3p
Mus Musculus	mmu-mir-6995	201	35	mmu-mir-592	miR-592/599	conserved	02:07:00.00	01:06:00.00	UGUGUC	UGUGUC	6	Sh3pxd2a(3)	UUGUGUCAAUAUGCGAUGAUGU	UGUGUCCCCUUCCUCUCACAGt	5p	3p
Mus Musculus	mmu-mir-6997	1241	247	mmu-mir-194-1	miR-194	highly conserved	03:08:00.00	01:06:00.00	UAACAG	UAACAG	6	Spna2(16)	UGUAACAGCAACUCCAUGUGGA	UAACAGGCUGGAGAGGUGCAGA	5p	5p
Mus Musculus	mmu-mir-7002	144	30	mmu-mir-135a-1	miR-135ab/135a-5p	highly conserved	03:08:00.00	02:07:00.00	UGGCUU	UGGCUU	6	Aqr(24)	UAUGGCUUUUUAUUCCUAUGUGA	UUGGCUUCGGGGAGUACGUGG	5p	5p
Mus Musculus	mmu-mir-7003	938	13	mmu-mir-491	miR-491-5p	conserved	02:08:00.00	02:08:00.00	GUGGGGA	GUGGGGA	7	Mybl2(4)	AGUGGGGAACCCUUCCAUGAGGA	UGUGGGGAGAAGCUGCGGCAG	5p	5p
Mus Musculus	mmu-mir-7003	938	13	mmu-mir-299	miR-299/299-3p/3563-3p	conserved	03:08:00.00	01:06:00.00	UGUGGG	UGUGGG	6	Mybl2(4)	UAUGUGGGACGGUAAACCGCUU	UGUGGGGAGAAGCUGCGGCAG	3p	5p
Mus Musculus	mmu-mir-7008	363	96	mmu-mir-218-1	miR-218/218a	highly conserved	02:08:00.00	01:07:00.00	UGUGCUU	UGUGCUU	7	Prkci(10)	UUGUGCUUGAUCUAACCAUGU	UGUGCUUCUUGCCUCUUCUCAGt	5p	3p
Mus Musculus	mmu-mir-7021	2215	338	mmu-mir-376b	miR-376abd/376b-3p	conserved	02:07:00.00	01:06:00.00	UCAUAG	UCAUAG	6	Prdm2	AUCAUAGAGGAACAUCCACUU	UCAUAGGAGUUGAUUACAGAGC	3p	5p
Mus Musculus	mmu-mir-7029	251	14	mmu-mir-378	miR-378/422a/378bcdefhi	conserved	02:07:00.00	02:07:00.00	CUGGAC	CUGGAC	6	Gcn1l1(10)	ACUGGACUUGGAGUCAGAAGGC	UCUGGACGCUCGGCUGCCAGCGC	3p	5p
Mus Musculus	mmu-mir-7037	80	8	mmu-mir-18a	miR-18ab/4735-3p	highly conserved	02:07:00.00	01:06:00.00	AAGGUG	AAGGUG	6	Ints1(1)	UAAGGUGCAUCUAGUGCAGAUAG	AAGGUGGCCACAGGAGAUCAUGGU	5p	5p
Mus Musculus	mmu-mir-7050	63	4	mmu-mir-882	miR-185/882/3473/4306/4644	conserved	02:08:00.00	02:08:00.00	CAGGAGA	CAGGAGA	7	Fxyd5(5)	CCAGGAGAGAGUUAGCGCAUUAGUGC	ACAGGAGAAGGGGGUGAGAGA	5p	5p
Mus Musculus	mmu-mir-7078	303	21	mmu-mir-299	miR-299/299-3p/3563-3p	conserved	03:08:00.00	01:06:00.00	UGUGGG	UGUGGG	6	4933407C03Rik(19)	UAUGUGGGACGGUAAACCGCUU	UGUGGGUGGUAGGAGACGCU	3p	5p
Mus Musculus	mmu-mir-7088	314	105	mmu-mir-192	miR-192/215	highly conserved	02:07:00.00	02:07:00.00	UGACCU	UGACCU	6	Mst1(3)	CUGACCUAUGAAUUGACAGCC	UUGACCUUCCUCCAUUGCUUCC	5p	3p
Homo Sapiens	uc001amh.3	300	47	hsa-mir-491	miR-491-5p	conserved	02:07:00.00	01:06:00.00	GUGGGG	GUGGGG	6	RNF207(3)	AGUGGGGAACCCUUCCAUGAGGA	GUGGGGGAUGGAACUGCCCGGC	5p	5p
Homo Sapiens	uc001fpr.2	165	11	hsa-mir-491	miR-491-5p	conserved	03:08:00.00	01:06:00.00	UGGGGA	UGGGGA	6	CRABP2(2)	AGUGGGGAACCCUUCCAUGAGGA	UGGGGAGGGUGUGAGAGAGGUG	5p	5p
Homo Sapiens	uc001gxo.1	189	99	hsa-mir-196a-1	miR-196abc	highly conserved	02:07:00.00	01:06:00.00	AGGUAG	AGGUAG	6	PTPN7(1)	UAGGUAGUUUCAUGUUGUUGGG	AGGUAGAAGGAGAGAAAAGGAGGC	5p	5p
Homo Sapiens	uc001gxo.1	189	99	hsa-let-7a-1	let-7/98/4458/4500	highly conserved	03:08:00.00	01:06:00.00	AGGUAG	AGGUAG	6	PTPN7(1)	UGAGGUAGUAGGUUGUAUAGUU	AGGUAGAAGGAGAGAAAAGGAGGC	5p	5p
Homo Sapiens	uc001gxo.1	189	99	hsa-mir-3529	miR-379/1193-5p/3529	conserved	02:07:00.00	02:07:00.00	GGUAGA	GGUAGA	6	PTPN7(1)	AGGUAGACUGGGAUUUGUUGUU	AGGUAGAAGGAGAGAAAAGGAGGC	5p	5p
Homo Sapiens	uc001nkm.0	289	128	hsa-mir-214	miR-214/761/3619-5p	highly conserved	03:08:00.00	01:06:00.00	AGCAGG	AGCAGG	6	TIMM10	ACAGCAGGCACAGACAGGCAGU	AGCAGGGCUGGAAUGGUCAAGGU	3p	5p
Homo Sapiens	uc001obg.5	400	24	hsa-mir-324	miR-324-5p	conserved	02:08:00.00	02:08:00.00	GCAUCCC	GCAUCCC	7	MAP4K2(5)	CGCAUCCCCUAGGGCAUUGGUGU	AGCAUCCCUGCUGCCCCCUAGt	5p	3p
Homo Sapiens	uc001tsa.19	512	1	hsa-mir-193a	miR-193/193b/193a-3p	highly conserved	03:08:00.00	01:06:00.00	CUGGCC	CUGGCC	6	CUX2(19)	AACUGGCCUACAAAGUCCCAGU	CUGGCCAGGAACUUUUGGGAUGG	3p	5p
Homo Sapiens	uc001uiz.7	134	21	hsa-mir-27a	miR-27abc/27a-3p	highly conserved	02:07:00.00	01:06:00.00	UCACAG	UCACAG	6	SFSWAP(7)	UUCACAGUGGCUAAGUUCCGC	UCACAGACUCUUCUCCUGCAGU	3p	3p
Homo Sapiens	uc001xed.3	1103	260	hsa-mir-186	miR-186	conserved	03:08:00.00	02:07:00.00	AAGAAU	AAGAAU	6	GPR135(3)	CAAAGAAUUCUCCUUUUGGGCUU	UAAGAAUAGUGAGUCUGUGGCA	5p	5p
Homo Sapiens	uc002dww.3	435	31	hsa-mir-425	miR-425/425-5p/489	highly conserved	03:08:00.00	01:06:00.00	UGACAC	UGACAC	6	CORO1A(3)	AAUGACACGAUCACUCCCGUUGAGU	UGACACUGUGGGGAACGUGCA	5p	3p
Homo Sapiens	uc002egp.17	463	24	hsa-mir-193a	miR-193/193b/193a-3p	highly conserved	02:07:00.00	01:06:00.00	ACUGGC	ACUGGC	6	CYLD(17)	AACUGGCCUACAAAGUCCCAGU	ACUGGCAAAAGGGUUUAGAACUU	3p	3p
Homo Sapiens	uc002fsg.2	216	33	hsa-mir-192	miR-192/215	highly conserved	02:07:00.00	02:07:00.00	UGACCU	UGACCU	6	ABR(3)	CUGACCUAUGAAUUGACAGCC	CUGACCUCGGCCCCACCCCUGCAG	5p	3p
Homo Sapiens	uc002gjp.18	74	34	hsa-mir-491	miR-491-5p	conserved	02:07:00.00	01:06:00.00	GUGGGG	GUGGGG	6	CNTROB(18)	AGUGGGGAACCCUUCCAUGAGGA	GUGGGGUGGGGAAUUGAGAGGA	5p	5p
Homo Sapiens	uc002hxf.1	260	0	hsa-mir-204	miR-204/204b/211	highly conserved	02:08:00.00	02:08:00.00	UCCCUUU	UCCCUUU	7	KRT14(2)	UUCCCUUUGUCAUCCUAUGCCU	UUCCCUUUCCCUCCCUCACAGt	5p	3p
Homo Sapiens	uc002ifd.1	201	24	hsa-mir-223	miR-223	highly conserved	03:08:00.00	01:06:00.00	UCAGUU	UCAGUU	6	HDAC5(5)	UGUCAGUUUGUCAAAUACCCCA	UCAGUUGUGCCCUGUCCUGCAGa	3p	3p
Homo Sapiens	uc002ihn.2	67	33	hsa-mir-7-1	miR-7/7ab	highly conserved	02:07:00.00	02:07:00.00	GGAAGA	GGAAGA	6	EFTUD2(15)	UGGAAGACUAGUGAUUUUGUUGUU	AGGAAGAUGGCGGGGAGUAGU	5p	5p
Homo Sapiens	uc002juj.1	129	26	hsa-mir-214	miR-214/761/3619-5p	highly conserved	03:08:00.00	01:06:00.00	AGCAGG	AGCAGG	6	TMC6(1)	ACAGCAGGCACAGACAGGCAGU	AGCAGGGGCUGCUGGAAGGAGA	3p	5p
Homo Sapiens	uc002lpp.2	250	1	hsa-mir-328	miR-328a/328b-3p	conserved	03:08:00.00	02:07:00.00	GGCCCU	GGCCCU	6	PTBP1(14)	CUGGCCCUCUCUGCCCUUCCGU	CGGCCCUGACCCCCUGUCUUGCAGa	3p	3p
Homo Sapiens	uc002lrp.2	217	71	hsa-mir-184	miR-184	highly conserved	03:08:00.00	02:07:00.00	GACGGA	GACGGA	6	MIDN(3)	UGGACGGAGAACUGAUAAGGGU	UGACGGACCGCUCUCCUUGCAGt	3p	3p
Homo Sapiens	uc002mfn.13	454	171	hsa-mir-3139	miR-28-5p/708/1407/1653/3139	conserved	03:08:00.00	02:07:00.00	GGAGCU	GGAGCU	6	GPR108(13)	UAGGAGCUCAACAGAUGCCUGU	UGGAGCUGGACCAGGAGAGGAGU	5p	3p
Homo Sapiens	uc002nkk.2	150	28	hsa-mir-187	miR-187	highly conserved	02:08:00.00	01:07:00.00	CGUGUCU	CGUGUCU	7	COPE(2)	UCGUGUCUUGUGUUGCAGCCGG	CGUGUCUGCCUGUGUCUCCAGa	3p	3p
Homo Sapiens	uc002ozy.0	79	8	hsa-mir-874	miR-874	conserved	02:07:00.00	02:07:00.00	UGCCCU	UGCCCU	6	TOMM40	CUGCCCUGGCCCGAGGGACCGA	CUGCCCUCUGACCUCUCCCCUAG	3p	3p
Homo Sapiens	uc003dej.63	349	0	hsa-mir-421	miR-421	conserved	03:08:00.00	01:06:00.00	CAACAG	CAACAG	6	STAB1(63)	AUCAACAGACAUUAAUUGGGCGC	CAACAGGCCUUGCUCUGCUCACA	3p	3p
Homo Sapiens	uc003gel.2	474	159	hsa-mir-134	miR-134/3118	conserved	03:08:00.00	02:07:00.00	UGACUG	UGACUG	6	NELFA(6)	UGUGACUGGUUGACCAGAGGGG	CUGACUGUUGCCGUCCUCCAG	5p	3p
Homo Sapiens	uc003mim.8	346	44	hsa-mir-491	miR-491-5p	conserved	03:08:00.00	01:06:00.00	UGGGGA	UGGGGA	6	RMND5B(8)	AGUGGGGAACCCUUCCAUGAGGA	UGGGGAGGACAGCCAUGACAGGA	5p	5p
Homo Sapiens	uc003skn.2	84	16	hsa-mir-486	miR-486-5p/3107	conserved	03:08:00.00	02:07:00.00	CUGUAC	CUGUAC	6	INTS1(9)	UCCUGUACUGAGCUGCCCCGAG	UCUGUACCCUCACCUCACCCAG	5p	3p
Homo Sapiens	uc003tjc.2	114	33	hsa-mir-27a	miR-27abc/27a-3p	highly conserved	02:07:00.00	01:06:00.00	UCACAG	UCACAG	6	POLR2J4(12)	UUCACAGUGGCUAAGUUCCGC	UCACAGGCUGCCCAUUCCAGa	3p	3p
Homo Sapiens	uc003yzv.2	110	15	hsa-mir-106a	miR-17/17-5p/20ab/20b-5p/93/106ab/427/518a-3p/519d	highly conserved	02:07:00.00	02:07:00.00	AAGUGC	AAGUGC	6	NRBP2(9)	AAAGUGCUUACAGUGCAGGUAG	UAAGUGCGGACUUUGGGGGGACGG	5p	5p
Homo Sapiens	uc003yzv.2	110	15	hsa-mir-302a	miR-93/93a/105/106a/291a-3p/294/295/302abcde/372/373/428/519a/520be/520acd-3p/1378/1420ac	highly conserved	02:07:00.00	02:07:00.00	AAGUGC	AAGUGC	6	NRBP2(9)	UAAGUGCUUCCAUGUUUUGGUGA	UAAGUGCGGACUUUGGGGGGACGG	3p	5p
Homo Sapiens	uc003zab.4	513	99	hsa-mir-874	miR-874	conserved	02:08:00.00	01:07:00.00	UGCCCUG	UGCCCUG	7	PLEC(4)	CUGCCCUGGCCCGAGGGACCGA	UGCCCUGCGGCCACGGCUCUGA	3p	3p
Mus Musculus	uc007atr.12	185	7	mmu-mir-377	miR-377	conserved	03:08:00.00	02:07:00.00	CACACA	CACACA	6	Map4k4(12)	AUCACACAAAGGCAACUUUUGU	CCACACAGGGGACUCAGUCGCGU	3p	5p
Mus Musculus	uc007bwx.4	71	18	mmu-mir-882	miR-185/882/3473/4306/4644	conserved	02:07:00.00	02:07:00.00	CAGGAG	CAGGAG	6	Ngef(4)	CCAGGAGAGAGUUAGCGCAUUAGUGC	UCAGGAGGGUGUGGGAGUGCAAGG	5p	5p
Mus Musculus	uc007gba.3	182	55	mmu-mir-491	miR-491-5p	conserved	03:08:00.00	02:07:00.00	UGGGGA	UGGGGA	6	Abca7(4)	AGUGGGGAACCCUUCCAUGAGGA	UUGGGGAGGAGGCUGAGCUGCAGG	5p	5p
Mus Musculus	uc007gge.5	2180	76	mmu-mir-192	miR-192/215	highly conserved	02:07:00.00	02:07:00.00	UGACCU	UGACCU	6	Eef2(6)	CUGACCUAUGAAUUGACAGCC	AUGACCUGGCCUUGCUCAUCc	5p	3p
Mus Musculus	uc007gtg.2	84	11	mmu-mir-495	miR-495/1192	conserved	02:08:00.00	01:07:00.00	AACAAAC	AACAAAC	7	Apaf1(2)	AAACAAACAUGGUGCACUUCUU	AACAAACCUAAUUGCCUUCCAGt	3p	3p
Mus Musculus	uc007jwk.8	134	39	mmu-mir-181a-1	miR-181abcd/4262	highly conserved	02:07:00.00	02:07:00.00	ACAUUC	ACAUUC	6	Kif1c(9)	AACAUUCAACGCUGUCGGUGAGU	CACAUUCCUGUCCUUUGCCAGt	5p	3p
Mus Musculus	uc007jwk.8	134	39	mmu-mir-543	miR-543	conserved	03:08:00.00	02:07:00.00	ACAUUC	ACAUUC	6	Kif1c(9)	AAACAUUCGCGGUGCACUUCUU	CACAUUCCUGUCCUUUGCCAGt	3p	3p
Mus Musculus	uc007jwk.8	134	39	mmu-mir-23a	miR-23abc/23b-3p	highly conserved	03:08:00.00	01:06:00.00	CACAUU	CACAUU	6	Kif1c(9)	AUCACAUUGCCAGGGAUUUCCA	CACAUUCCUGUCCUUUGCCAGt	3p	3p
Mus Musculus	uc007keo.15	224	44	mmu-mir-192	miR-192/215	highly conserved	02:07:00.00	02:07:00.00	UGACCU	UGACCU	6	Myo1c(16)	CUGACCUAUGAAUUGACAGCC	CUGACCUGUCUUCUGCCUCACAGA	5p	3p
Mus Musculus	uc007kpj.2	191	0	mmu-mir-491	miR-491-5p	conserved	02:08:00.00	01:07:00.00	GUGGGGA	GUGGGGA	7	Ccl9(2)	AGUGGGGAACCCUUCCAUGAGGA	GUGGGGAUGGUGAGUAGAGAU	5p	5p
Mus Musculus	uc007owz.2	69	0	mmu-mir-378	miR-378/422a/378bcdefhi	conserved	03:08:00.00	01:06:00.00	UGGACU	UGGACU	6	Serpina3g(2)	ACUGGACUUGGAGUCAGAAGGC	UGGACUGAAGGAGUCACAGAGU	3p	5p
Mus Musculus	uc007qru.3	117	29	mmu-mir-324	miR-324-5p	conserved	02:07:00.00	02:07:00.00	GCAUCC	GCAUCC	6	B4galt7(4)	CGCAUCCCCUAGGGCAUUGGUGU	UGCAUCCUUUGUUCUCCUCAGt	5p	3p
Mus Musculus	uc007xdb.9	167	67	mmu-mir-182	miR-182	highly conserved	02:07:00.00	01:06:00.00	UUGGCA	UUGGCA	6	Fbln1(9)	UUUGGCAAUGGUAGAACUCACACC	UUGGCAGAAGGGUGGGACCGCU	5p	5p
Mus Musculus	uc007xdb.9	167	67	mmu-mir-96	miR-96/507/1271	highly conserved	02:07:00.00	01:06:00.00	UUGGCA	UUGGCA	6	Fbln1(9)	UUUGGCACUAGCACAUUUUUGCU	UUGGCAGAAGGGUGGGACCGCU	5p	5p
Mus Musculus	uc008duj.7	70	2	mmu-mir-326	miR-326/330/330-5p	conserved	03:08:00.00	01:06:00.00	UCUGGG	UCUGGG	6	Epas1(7)	CCUCUGGGCCCUUCCUCCAGU	UCUGGGGCGGGAGAGCCAAAGGC	3p	5p
Mus Musculus	uc008gik.10	729	132	mmu-mir-10a	miR-10abc/10a-5p	highly conserved	02:07:00.00	01:06:00.00	ACCCUG	ACCCUG	6	Sf1(11)	UACCCUGUAGAUCCGAAUUUGU	ACCCUGGUCUUACUGCCUGCAGt	5p	3p
Mus Musculus	uc008mks.1	176	63	mmu-mir-491	miR-491-5p	conserved	03:08:00.00	02:07:00.00	UGGGGA	UGGGGA	6	1700037H04Rik(1)	AGUGGGGAACCCUUCCAUGAGGA	CUGGGGACAGUAUGGAGGAGC	5p	5p
Mus Musculus	uc008nht.3	233	21	mmu-mir-150	miR-150/5127	highly conserved	02:07:00.00	02:07:00.00	CUCCCA	CUCCCA	6	8430427H17Rik(4)	UCUCCCAACCCUUGUACCAGU	UCUCCCAUAGCCUGUGUCUCCCC	5p	3p
Mus Musculus	uc008oip.21	87	13	mmu-mir-882	miR-185/882/3473/4306/4644	conserved	02:07:00.00	01:06:00.00	CAGGAG	CAGGAG	6	Lama5(57)	CCAGGAGAGAGUUAGCGCAUUAGUGC	CAGGAGGGUUGGGUGGAACUUC	5p	5p
Mus Musculus	uc008qad.3	496	44	mmu-mir-326	miR-326/330/330-5p	conserved	03:08:00.00	01:06:00.00	UCUGGG	UCUGGG	6	Ube2q1(3)	CCUCUGGGCCCUUCCUCCAGU	UCUGGGACAAGUGGACUGAGGA	3p	5p
Mus Musculus	uc008ujq.1	3479	115	mmu-mir-425	miR-425/425-5p/489	highly conserved	03:08:00.00	01:06:00.00	UGACAC	UGACAC	6	Ptprf(31)	AAUGACACGAUCACUCCCGUUGAGU	UGACACAGCCAUUCUCUGAGCAGU	5p	3p
Mus Musculus	uc008vrs.0	1330	72	mmu-mir-193	miR-193/193b/193a-3p	highly conserved	02:07:00.00	02:07:00.00	ACUGGC	ACUGGC	6	Vps13d(4)	AACUGGCCUACAAAGUCCCAGU	CACUGGCUCUUUCCCUUGCAGA	3p	3p
Mus Musculus	uc008wrm.0	416	75	mmu-mir-122	miR-122/122a/1352	highly conserved	02:07:00.00	02:07:00.00	GGAGUG	GGAGUG	6	Slc4a2	UGGAGUGUGACAAUGGUGUUUG	UGGAGUGGGACCGGGCUAGC	5p	5p
Mus Musculus	uc008zeg.21	322	37	mmu-mir-326	miR-326/330/330-5p	conserved	03:08:00.00	01:06:00.00	UCUGGG	UCUGGG	6	Gcn1l1(21)	CCUCUGGGCCCUUCCUCCAGU	UCUGGGGGAAAGGUAGAUCUGC	3p	5p
Mus Musculus	uc009fgw.9	90	2	mmu-mir-135a-1	miR-135ab/135a-5p	highly conserved	02:07:00.00	01:06:00.00	AUGGCU	AUGGCU	6	Napa(9)	UAUGGCUUUUUAUUCCUAUGUGA	AUGGCUCACCCUCUCUGUGC	5p	3p
Mus Musculus	uc009fgw.9	90	2	mmu-mir-149	miR-149	conserved	03:08:00.00	02:07:00.00	UGGCUC	UGGCUC	6	Napa(9)	UCUGGCUCCGUGUCUUCACUCCC	AUGGCUCACCCUCUCUGUGC	5p	3p
Mus Musculus	uc009frm.3	2003	184	mmu-mir-361	miR-361-5p	conserved	02:07:00.00	02:07:00.00	UAUCAG	UAUCAG	6	Pou2f2(10)	UUAUCAGAAUCUCCAGGGGUAC	UUAUCAGGUGGAAGAACUCAGCU	5p	3p
Mus Musculus	uc009ijy.27	410	35	mmu-mir-193	miR-193/193b/193a-3p	highly conserved	03:08:00.00	02:07:00.00	CUGGCC	CUGGCC	6	Myo7a(21)	AACUGGCCUACAAAGUCCCAGU	UCUGGCCAUUCCUUUCCUCAGU	3p	3p
Mus Musculus	uc009jrr.2	98	19	mmu-mir-145	miR-145	highly conserved	02:07:00.00	02:07:00.00	UCCAGU	UCCAGU	6	Atxn2l(14)	GUCCAGUUUUCCCAGGAAUCCCU	CUCCAGUAGAGAAGUGGCAUGA	5p	5p
Mus Musculus	uc009rrz.21	149	7	mmu-mir-24-2	miR-24/24ab/24-3p	highly conserved	02:07:00.00	02:07:00.00	GGCUCA	GGCUCA	6	Plxnb1(22)	UGGCUCAGUUCAGCAGGAACAG	UGGCUCACAGGUAGCUUCCCACGC	3p	3p
Mus Musculus	uc009rrz.21	149	7	mmu-mir-149	miR-149	conserved	03:08:00.00	01:06:00.00	UGGCUC	UGGCUC	6	Plxnb1(22)	UCUGGCUCCGUGUCUUCACUCCC	UGGCUCACAGGUAGCUUCCCACGC	5p	3p
Homo Sapiens	uc010eei.2	83	34	hsa-mir-149	miR-149	conserved	02:08:00.00	01:07:00.00	CUGGCUC	CUGGCUC	7	KMT2B(31)	UCUGGCUCCGUGUCUUCACU	CUGGCUCUGCUGUCUCCCCAGt	5p	3p
Homo Sapiens	uc010ncj.16	72	6	hsa-mir-15a	miR-15abc/16/16abc/195/322/424/497/1907	highly conserved	02:07:00.00	02:07:00.00	AGCAGC	AGCAGC	6	PNPLA7(16)	UAGCAGCACAUAAUGGUUUGUG	CAGCAGCCGGCUCCUGUCCUCA	5p	3p
Homo Sapiens	uc010ncj.16	72	6	hsa-mir-503	miR-503	highly conserved	02:07:00.00	02:07:00.00	AGCAGC	AGCAGC	6	PNPLA7(16)	UAGCAGCGGGAACAGUUC	CAGCAGCCGGCUCCUGUCCUCA	5p	3p
Homo Sapiens	uc010ncj.16	72	6	hsa-mir-214	miR-214/761/3619-5p	highly conserved	02:07:00.00	01:06:00.00	CAGCAG	CAGCAG	6	PNPLA7(16)	ACAGCAGGCACAGACAGGCAGU	CAGCAGCCGGCUCCUGUCCUCA	3p	3p
Homo Sapiens	uc010ogn.1	51	12	hsa-mir-183	miR-183	highly conserved	03:08:00.00	01:06:00.00	UGGCAC	UGGCAC	6	BAI2(10)	UAUGGCACUGGUAGAAUUCACU	UGGCACCCCUGCUCCCCCAGtt	5p	3p
Homo Sapiens	uc010rxe.2	14482	26	hsa-mir-346	miR-346	conserved	02:07:00.00	01:06:00.00	GUCUGC	GUCUGC	6	SIDT2(2)	UGUCUGCCCGCAUGCCUGCCUCU	GUCUGCAGGGUAGAGUGAGGGGAC	5p	5p
Homo Sapiens	uc010rxe.2	14482	26	hsa-mir-544	miR-544/544ab/544-3p	conserved	03:08:00.00	02:07:00.00	UCUGCA	UCUGCA	6	SIDT2(2)	AUUCUGCAUUUUUAGCAAGUU	GUCUGCAGGGUAGAGUGAGGGGAC	3p	5p
Homo Sapiens	uc011bmv.13	278	71	hsa-mir-7-1	miR-7/7ab	highly conserved	02:07:00.00	02:07:00.00	GGAAGA	GGAAGA	6	COPB2(13)	UGGAAGACUAGUGAUUUUGUUGUU	UGGAAGAAAGGAAAUGGAGCUCU	5p	5p
Homo Sapiens	uc011kla.1	114	33	hsa-mir-27a	miR-27abc/27a-3p	highly conserved	02:07:00.00	01:06:00.00	UCACAG	UCACAG	6	RASA4(12)	UUCACAGUGGCUAAGUUCCGC	UCACAGGCUGCCCAUUCCAGa	3p	3p

## Sheet: 7out8 seed match
Species	mirtron	X.reads_tot	X.reads_ago.ip	miRNA	miRNA.Family	miRNA.Conservation	Pos.miRNA.match	Pos.mirtron.match	Align.miRNA	Align.mirtron	mirtron.match.length	Gene..intron.	miRNA.mature	mirtron.mature	miRNA.Arm	mirtron.Arm
Mus Musculus	uc007gtg.2	84	11	mmu-mir-495	miR-495/1192	conserved	02:08:00.00	01:07:00.00	AACAAAC	AACAAAC	7	Apaf1(2)	AAACAAACAUGGUGCACUUCUU	AACAAACCUAAUUGCCUUCCAGt	3p	3p
Homo Sapiens	hsa-mir-6838	266	14	hsa-mir-15a	miR-15abc/16/16abc/195/322/424/497/1907	highly conserved	02:08:00.00	02:08:00.00	AGCAGCA	AGCAGCA	7	POLM	UAGCAGCACAUAAUGGUUUGUG	AAGCAGCAGUGGCAAGACUCCU	5p	5p
Mus Musculus	mmu-mir-5129	894	86	mmu-mir-299	miR-299/299-3p/3563-3p	conserved	02:08:00.00	01:07:00.00	AUGUGGG	AUGUGGG	7	Zeb2(7)	UAUGUGGGACGGUAAACCGCUU	AUGUGGGGGCAUUGGUAUUUU	3p	5p
Mus Musculus	mmu-mir-7050	63	4	mmu-mir-882	miR-185/882/3473/4306/4644	conserved	02:08:00.00	02:08:00.00	CAGGAGA	CAGGAGA	7	Fxyd5(5)	CCAGGAGAGAGUUAGCGCAUUAGUGC	ACAGGAGAAGGGGGUGAGAGA	5p	5p
Homo Sapiens	uc002nkk.2	150	28	hsa-mir-187	miR-187	highly conserved	02:08:00.00	01:07:00.00	CGUGUCU	CGUGUCU	7	COPE(2)	UCGUGUCUUGUGUUGCAGCCGG	CGUGUCUGCCUGUGUCUCCAGa	3p	3p
Homo Sapiens	uc010eei.2	83	34	hsa-mir-149	miR-149	conserved	02:08:00.00	01:07:00.00	CUGGCUC	CUGGCUC	7	KMT2B(31)	UCUGGCUCCGUGUCUUCACU	CUGGCUCUGCUGUCUCCCCAGt	5p	3p
Homo Sapiens	hsa-mir-6884	810	83	hsa-mir-485	miR-485-5p/1698/1703/1962	conserved	02:08:00.00	02:08:00.00	GAGGCUG	GAGGCUG	7	MED24(7)	AGAGGCUGGCCGUGAUGAAUUCG	AGAGGCUGAGAAGGUGAUGUUG	5p	5p
Homo Sapiens	hsa-mir-6766	204	18	hsa-mir-219-1	miR-219-5p/508/508-3p/4782-3p	highly conserved	02:08:00.00	02:08:00.00	GAUUGUC	GAUUGUC	7	POLG(14)	UGAUUGUCCAAACGCAAUUCU	UGAUUGUCUUCCCCCACCCUCA	5p	3p
Homo Sapiens	uc001obg.5	400	24	hsa-mir-324	miR-324-5p	conserved	02:08:00.00	02:08:00.00	GCAUCCC	GCAUCCC	7	MAP4K2(5)	CGCAUCCCCUAGGGCAUUGGUGU	AGCAUCCCUGCUGCCCCCUAGt	5p	3p
Mus Musculus	mmu-mir-7003	938	13	mmu-mir-491	miR-491-5p	conserved	02:08:00.00	02:08:00.00	GUGGGGA	GUGGGGA	7	Mybl2(4)	AGUGGGGAACCCUUCCAUGAGGA	UGUGGGGAGAAGCUGCGGCAG	5p	5p
Mus Musculus	uc007kpj.2	191	0	mmu-mir-491	miR-491-5p	conserved	02:08:00.00	01:07:00.00	GUGGGGA	GUGGGGA	7	Ccl9(2)	AGUGGGGAACCCUUCCAUGAGGA	GUGGGGAUGGUGAGUAGAGAU	5p	5p
Homo Sapiens	uc002hxf.1	260	0	hsa-mir-204	miR-204/204b/211	highly conserved	02:08:00.00	02:08:00.00	UCCCUUU	UCCCUUU	7	KRT14(2)	UUCCCUUUGUCAUCCUAUGCCU	UUCCCUUUCCCUCCCUCACAGt	5p	3p
Homo Sapiens	uc003zab.4	513	99	hsa-mir-874	miR-874	conserved	02:08:00.00	01:07:00.00	UGCCCUG	UGCCCUG	7	PLEC(4)	CUGCCCUGGCCCGAGGGACCGA	UGCCCUGCGGCCACGGCUCUGA	3p	3p
Homo Sapiens	hsa-mir-6851	502	59	hsa-mir-328	miR-328a/328b-3p	conserved	02:08:00.00	01:07:00.00	UGGCCCU	UGGCCCU	7	NOL6(14)	CUGGCCCUCUCUGCCCUUCCGU	UGGCCCUUUGUACCCCUCCAGU	3p	3p
Mus Musculus	mmu-mir-7008	363	96	mmu-mir-218-1	miR-218/218a	highly conserved	02:08:00.00	01:07:00.00	UGUGCUU	UGUGCUU	7	Prkci(10)	UUGUGCUUGAUCUAACCAUGU	UGUGCUUCUUGCCUCUUCUCAGt	5p	3p

## Sheet: 2-8 match 2-8
Species	mirtron	X.reads_tot	X.reads_ago.ip	miRNA	miRNA.Family	miRNA.Conservation	Pos.miRNA.match	Pos.mirtron.match	Align.miRNA	Align.mirtron	mirtron.match.length	Gene..intron.	miRNA.mature	mirtron.mature	miRNA.Arm	mirtron.Arm
Homo Sapiens	hsa-mir-6766	204	18	hsa-mir-219-1	miR-219-5p/508/508-3p/4782-3p	highly conserved	02:08:00.00	02:08:00.00	GAUUGUC	GAUUGUC	7	POLG(14)	UGAUUGUCCAAACGCAAUUCU	UGAUUGUCUUCCCCCACCCUCA	5p	3p
Homo Sapiens	hsa-mir-6838	266	14	hsa-mir-15a	miR-15abc/16/16abc/195/322/424/497/1907	highly conserved	02:08:00.00	02:08:00.00	AGCAGCA	AGCAGCA	7	POLM	UAGCAGCACAUAAUGGUUUGUG	AAGCAGCAGUGGCAAGACUCCU	5p	5p
Homo Sapiens	hsa-mir-6884	810	83	hsa-mir-485	miR-485-5p/1698/1703/1962	conserved	02:08:00.00	02:08:00.00	GAGGCUG	GAGGCUG	7	MED24(7)	AGAGGCUGGCCGUGAUGAAUUCG	AGAGGCUGAGAAGGUGAUGUUG	5p	5p
Homo Sapiens	uc001obg.5	400	24	hsa-mir-324	miR-324-5p	conserved	02:08:00.00	02:08:00.00	GCAUCCC	GCAUCCC	7	MAP4K2(5)	CGCAUCCCCUAGGGCAUUGGUGU	AGCAUCCCUGCUGCCCCCUAGt	5p	3p
Homo Sapiens	uc002hxf.1	260	0	hsa-mir-204	miR-204/204b/211	highly conserved	02:08:00.00	02:08:00.00	UCCCUUU	UCCCUUU	7	KRT14(2)	UUCCCUUUGUCAUCCUAUGCCU	UUCCCUUUCCCUCCCUCACAGt	5p	3p
Mus Musculus	mmu-mir-7003	938	13	mmu-mir-491	miR-491-5p	conserved	02:08:00.00	02:08:00.00	GUGGGGA	GUGGGGA	7	Mybl2(4)	AGUGGGGAACCCUUCCAUGAGGA	UGUGGGGAGAAGCUGCGGCAG	5p	5p
Mus Musculus	mmu-mir-7050	63	4	mmu-mir-882	miR-185/882/3473/4306/4644	conserved	02:08:00.00	02:08:00.00	CAGGAGA	CAGGAGA	7	Fxyd5(5)	CCAGGAGAGAGUUAGCGCAUUAGUGC	ACAGGAGAAGGGGGUGAGAGA	5p	5p
